# Supplementary material for: Multiple ageing effects on testicular/epididymal germ cells lead to decreased male fertility in mice
Source: Commun Biol. 2024 Jan 4;7:16. doi: 10.1038/s42003-023-05685-2 (PMC10766604; doi:10.1038/s42003-023-05685-2)
Supplement: Supplementary file 4 — Supplementary Data 1 [file 42003_2023_5685_MOESM4_ESM.xlsx]

## Sheet: All measurements
Source data for Fig. 5a
	24month_testis vs 2month_testis	24month_cauda epididymis vs 2month_cauda epididymis		24month_cauda	24month_testis	2month_cauda	2month_testis			24month_cauda epididymis	24month_testis	2month_cauda epididymis	2month_testis	24month_cauda epididymis	24month_testis	2month_cauda epididymis	2month_testis
gene name	Fold Change	Fold Change	Gene name	Processed log2	Processed log2	Processed log2	Processed log2	Description	NCBI Gene ID [uid]	Normalized FPKM	Normalized FPKM	Normalized FPKM	Normalized FPKM	Normalized Count	Normalized Count	Normalized Count	Normalized Count
0610005C13Rik	-7.40327	-2.84643	0610005C13Rik	-0.781284	-1.41737	0.727868	1.47079	RIKEN cDNA 0610005C13 gene	71661	0.155411	0.0825447	0.442366	0.740327	1.65168	1.13193	4.70139	10.152
0610007P14Rik	-1.07889	-1.0011	0610007P14Rik	1.05688	-1.11244	1.05846	-1.0029	RIKEN cDNA 0610007P14 gene	58520	42.0478	9.34785	42.0939	10.0853	616.078	136.964	616.755	147.769
0610009B22Rik	-1.13052	1.20474	0610009B22Rik	0.160954	-0.115088	-0.107765	0.0618986	RIKEN cDNA 0610009B22 gene	66050	36.904	30.4773	30.6324	34.4552	326.208	269.399	270.77	304.561
0610009L18Rik	-1.22008	1.28465	0610009L18Rik	-1.22257	1.25977	-1.58394	1.54674	RIKEN cDNA 0610009L18 gene	66838	15.5436	86.8576	12.0995	105.973	96.6236	539.931	75.214	658.755
0610009O20Rik	-1.07145	1.07318	0610009O20Rik	-0.402826	0.403987	-0.504717	0.503557	RIKEN cDNA 0610009O20 gene	66839	21.766	38.0762	20.2818	40.7969	714.354	1249.65	665.644	1338.94
0610010B08Rik	1.40091	-1.35879	0610010B08Rik	0.760689	-0.738666	1.20301	-1.22503	RIKEN cDNA 0610010B08 gene	100039060	0.39606	0.140091	0.538161	0.0872535	25.6011	9.05544	34.7865	5.64003
0610010F05Rik	1.04051	-1.03926	0610010F05Rik	-1.06449	1.06535	-1.00893	1.00807	RIKEN cDNA 0610010F05 gene	71675	3.71463	16.2578	3.86047	15.6249	218.022	954.217	226.582	917.068
0610010K14Rik	1.04168	1.09066	0610010K14Rik	0.807363	-0.715308	0.682164	-0.774219	RIKEN cDNA 0610010K14 gene	104457	39.7689	13.8412	36.4632	13.2874	366.674	123.38	341.283	121.825
0610011F06Rik	-1.01119	-1.02802	0610011F06Rik	0.301498	-0.329456	0.341361	-0.313404	RIKEN cDNA 0610011F06 gene	68347	39.3916	25.4371	40.4952	25.7217	357.59	230.914	367.608	233.497
0610012G03Rik	-1.06606	1.18856	0610012G03Rik	0.258139	-0.179671	0.00892014	-0.0873882	RIKEN cDNA 0610012G03 gene	106264	20.9142	15.44	17.5962	16.4599	395.579	292.038	332.822	311.329
0610030E20Rik	-1.03074	-1.04008	0610030E20Rik	-0.214763	0.164579	-0.158071	0.208255	RIKEN cDNA 0610030E20 gene	68364	8.82661	11.4812	9.18037	11.8341	583.045	758.393	606.413	781.708
0610031O16Rik	-2.9896	-2.02808	0610031O16Rik	-0.793965	-0.506068	0.226149	1.07388	RIKEN cDNA 0610031O16 gene	68369	0	0.122086	0.202808	0.364988	0	1.13193	1.88035	3.38402
0610037L13Rik	-1.10155	-1.17047	0610037L13Rik	-0.382618	0.199302	-0.155527	0.338842	RIKEN cDNA 0610037L13 gene	74098	16.0595	24.0385	18.7972	26.4797	322.904	483.334	377.95	532.418
0610038B21Rik	-3.4374	-1.13844	0610038B21Rik	0.173646	-1.15784	0.360709	0.623482	RIKEN cDNA 0610038B21 gene	70345	0.251661	0.0574893	0.286502	0.34374	4.95505	1.13193	5.64105	6.76803
0610039H22Rik	-1.99307	1	0610039H22Rik	-0.510865	0.0133695	-0.510865	1.00836	RIKEN cDNA 0610039H22 gene	68397	0	0.143817	0	0.286637	0	1.13193	0	2.25601
0610039K10Rik	-1.21008	-1.0246	0610039K10Rik	-0.0476742	-0.107404	-0.0126172	0.167695	RIKEN cDNA 0610039K10 gene	68386	1.47943	1.41943	1.51582	1.71762	16.5168	15.847	16.9231	19.1761
0610040B10Rik	1.14459	1.30002	0610040B10Rik	-0.574266	0.860951	-0.952801	0.666116	RIKEN cDNA 0610040B10 gene	67672	8.61107	23.2863	6.62379	20.3446	30.5562	82.6309	23.5044	72.1923
0610040F04Rik	-1.30023	1.59541	0610040F04Rik	1.84709	-1.69951	1.17316	-1.32074	RIKEN cDNA 0610040F04 gene	75394	1.16851	0.049475	0.732421	0.130023	13.2135	1.13193	7.5214	1.12801
0610040J01Rik	1.36591	-1.55787	0610040J01Rik	1.05663	-1.15149	1.6962	-1.60135	RIKEN cDNA 0610040J01 gene	76261	0.631149	0.136591	0.983247	0.0907448	15.691	3.39579	24.4445	2.25601
0610043K17Rik	1.00348	2.0203	0610043K17Rik	2.28925	-1.77946	1.27469	-1.78447	RIKEN cDNA 0610043K17 gene	68400	3.06293	0.182529	1.51608	0.181896	18.9944	1.13193	9.40175	1.12801
1010001N08Rik	1.83697	-4.17431	1010001N08Rik	-2.38221	1.7901	-0.320667	0.912773	RIKEN cDNA 1010001N08 gene	68434	0.354372	6.38924	1.47926	3.47814	2.47752	46.4091	10.3419	24.8161
1110001J03Rik	1.10849	1.03537	1110001J03Rik	0.675398	-0.576026	0.625255	-0.724627	RIKEN cDNA 1110001J03 gene	66117	71.845	30.1773	69.3908	27.2237	256.011	107.533	247.266	97.0084
1110002L01Rik	-1.01163	1.18841	1110002L01Rik	-0.240496	0.356672	-0.489533	0.373357	RIKEN cDNA 1110002L01 gene	100043040	5.34779	8.08984	4.49994	8.18394	246.927	373.537	207.779	377.882
1110004E09Rik	-1.07233	1.07158	1110004E09Rik	-1.46456	1.46405	-1.5643	1.56481	RIKEN cDNA 1110004E09 gene	68001	20.4673	155.834	19.1002	167.106	293.174	2232.17	273.591	2393.63
1110004F10Rik	1.20733	-1.02295	1110004F10Rik	0.221861	-0.102316	0.254596	-0.374141	RIKEN cDNA 1110004F10 gene	56372	60.6332	48.431	62.0247	40.114	1082.68	864.794	1107.53	716.283
1110006O24Rik	-1.16262	-1.16145	1110006O24Rik	-0.742542	0.52589	-0.52662	0.743272	RIKEN cDNA 1110006O24 gene	66123	9.69051	23.3444	11.255	27.1407	81.7584	196.956	94.9577	228.985
1110007C09Rik	-1.01371	-1.06814	1110007C09Rik	1.40857	-1.46595	1.50368	-1.4463	"caspase recruitment domain family, member 19"	68480	53.6543	7.31621	57.3105	7.41654	481.466	65.6519	514.276	66.5523
1110008F13Rik	-1.04034	-1.03495	1110008F13Rik	0.345707	-0.39901	0.395263	-0.34196	RIKEN cDNA 1110008F13 gene	67388	13.6553	8.14928	14.1325	8.47799	172.601	103.006	178.633	107.16
1110008L16Rik	-1.10799	1.05775	1110008L16Rik	0.0546221	-0.0880932	-0.0263751	0.0598462	RIKEN cDNA 1110008L16 gene	66132	4.37193	3.96015	4.13324	4.38779	189.944	172.053	179.573	190.633
1110008P14Rik	1.24636	1.07887	1110008P14Rik	0.589676	-0.376055	0.480152	-0.693773	RIKEN cDNA 1110008P14 gene	73737	63.558	32.5429	58.9115	26.1104	431.09	220.726	399.574	177.097
1110012L19Rik	-2.20661	-1.12164	1110012L19Rik	1.58311	-2.23683	1.74873	-1.095	RIKEN cDNA 1110012L19 gene	68618	17.5612	1.24347	19.6974	2.74385	223.803	15.847	251.027	34.9682
1110015O18Rik	1	1	1110015O18Rik	0	0	0	0	RIKEN cDNA 1110015O18 gene	100503859	0	0.0570574	0	0	0	1.13193	0	0
1110017D15Rik	1.02349	-1.91504	1110017D15Rik	-3.79149	3.33955	-2.85411	3.30605	RIKEN cDNA 1110017D15 gene	73721	2.95417	414.086	5.65734	404.583	27.2528	4531.12	59.231	4553.76
1110019D14Rik	1.09905	1.21842	1110019D14Rik	0.329243	-0.118613	0.0442346	-0.254865	RIKEN cDNA 1110019D14 gene	76311	1.83836	1.34776	1.50881	1.2263	35.5112	26.0344	29.1454	23.6881
1110020A21Rik	-1.05469	1.14508	1110020A21Rik	-1.79943	1.85874	-1.99488	1.93556	RIKEN cDNA 1110020A21 gene	68531	5.55554	70.1365	4.85166	73.9725	52.8539	678.026	46.0695	712.899
1110025L11Rik	-1.32871	1	1110025L11Rik	-1.37375	1.16873	-1.37375	1.57876	RIKEN cDNA 1110025L11 gene	68637	0	0.582591	0	0.774095	0	3.39579	0	4.51202
1110028F11Rik	1	1.31759	1110028F11Rik	0.804224	-0.605276	0.406327	-0.605276	RIKEN cDNA 1110028F11 gene	68690	0.265645	0.0910258	0.201615	0.0907102	9.91011	3.39579	7.5214	3.38402
1110028F18Rik	-2.65774	1	1110028F18Rik	-0.35255	-0.35255	-0.35255	1.05765	RIKEN cDNA 1110028F18 gene	68692	0.0972903	0.0666748	0	0.265774	1.65168	1.13193	0	4.51202
1110032A03Rik	-1.0443	-1.0134	1110032A03Rik	-1.31252	1.27166	-1.29333	1.33419	RIKEN cDNA 1110032A03 gene	68721	24.5829	147.418	24.9122	153.948	578.916	3471.63	586.669	3625.41
1110032F04Rik	1	1	1110032F04Rik	0	0	0	0	RIKEN cDNA 1110032F04 gene	68725	0.0466407	0.0319637	0.0265489	0.0318529	1.65168	1.13193	0.940175	1.12801
1110034G24Rik	-2.24219	-1.03321	1110034G24Rik	1.41697	-2.023	1.46411	-0.858086	RIKEN cDNA 1110034G24 gene	73747	5.19579	0.478759	5.36834	1.07347	98.2752	9.05544	101.539	20.3041
1110036E04Rik	-2.63212	1	1110036E04Rik	-0.349056	-0.349056	-0.349056	1.04717	RIKEN cDNA 1110036E04 gene	68697	0.0963521	0	0	0.263212	0.825842	0	0	2.25601
1110037F02Rik	1.02221	1.18192	1110037F02Rik	-0.24884	0.385256	-0.489975	0.353558	RIKEN cDNA 1110037F02 gene	66185	6.17988	9.59096	5.22867	9.38253	636.725	988.175	538.72	966.7
1110038B12Rik	1.23741	1.32729	1110038B12Rik	0.859562	-0.501661	0.451081	-0.808983	RIKEN cDNA 1110038B12 gene	68763	60.431	23.5229	45.5297	19.0098	304.736	130.172	228.462	101.52
1110038F14Rik	1.01557	-1.26151	1110038F14Rik	0.506607	-0.66304	0.841762	-0.685329	RIKEN cDNA 1110038F14 gene	117171	16.1418	7.17552	20.3631	7.06551	213.893	95.0821	269.83	93.6244
1110046J04Rik	1.19462	-1.93521	1110046J04Rik	-1.06232	0.714352	-0.109831	0.457798	RIKEN cDNA 1110046J04 gene	68808	0.963591	3.3016	1.86475	2.76372	8.25903	28.2983	15.983	23.6881
1110051M20Rik	-1.03426	-1.19346	1110051M20Rik	-0.858828	0.706952	-0.603681	0.755557	RIKEN cDNA 1110051M20 gene	228356	8.38765	24.8306	10.0103	25.6814	222.152	657.651	265.129	680.187
1110058D11Rik	1.63299	1	1110058D11Rik	-0.176879	0.530637	-0.176879	-0.176879	RIKEN cDNA 1110058D11 gene	68771	0	0.163299	0	0	0	1.13193	0	0
1110059E24Rik	-1.01126	1.09846	1110059E24Rik	0.5708	-0.511139	0.435322	-0.494983	RIKEN cDNA 1110059E24 gene	66206	26.6189	12.5746	24.233	12.7162	486.421	229.782	442.822	232.369
1110059G10Rik	-1.01019	-1.09051	1110059G10Rik	0.427689	-0.497501	0.552689	-0.482877	RIKEN cDNA 1110059G10 gene	66202	3.33265	1.75501	3.63428	1.77289	156.91	82.6309	171.112	83.4724
1110065P20Rik	-1.13061	1.01886	1110065P20Rik	-0.507672	0.4326	-0.534624	0.609695	RIKEN cDNA 1110065P20 gene	68920	50.9503	97.768	50.0073	110.537	425.309	816.122	417.438	922.708
1190002F15Rik	-5.97347	-1.26496	1190002F15Rik	1.12745	-2.58628	1.46654	-0.0077114	lncRNA downstream of Cdkn1b	381822	1.31203	0	1.65967	0.597347	7.43258	0	9.40175	3.38402
1190002N15Rik	-1.07733	-1.32662	1190002N15Rik	0.498479	-0.756087	0.90623	-0.648622	RIKEN cDNA 1190002N15 gene	68861	3.57769	1.49948	4.74622	1.61544	199.854	83.7628	265.129	90.2404
1190003K10Rik	-1.69112	1	1190003K10Rik	-0.189495	-0.189495	-0.189495	0.568484	RIKEN cDNA 1190003K10 gene	68880	0	0.0848502	0	0.169112	0	1.13193	0	2.25601
1190005I06Rik	-1.14332	6.41626	1190005I06Rik	-1.94417	3.18841	-4.6259	3.38165	RIKEN cDNA 1190005I06 gene	68918	0.641626	22.5083	0	25.7343	5.08824	178.496	0	204.079
1190007I07Rik	-1.40208	-1.24604	1190007I07Rik	0.820011	-1.22247	1.13736	-0.734904	RIKEN cDNA 1190007I07 gene	544717	13.4168	3.25687	16.7179	4.56639	92.4944	24.9025	107.18	30.4561
1200014J11Rik	-1.08142	-1.02087	1200014J11Rik	0.324821	-0.396183	0.354614	-0.283253	nuclear cap binding subunit 3	66874	5.55744	3.37156	5.6734	3.64608	503.764	305.621	514.276	330.506
1300002E11Rik	-1.27306	1.06334	1300002E11Rik	1.58976	-1.71961	1.50115	-1.37131	RIKEN cDNA 1300002E11 gene	100043489	29.8786	3.01398	28.0987	3.83697	440.174	35.0898	428.72	50.7602
1300017J02Rik	-1.1608	-1.82151	1300017J02Rik	-3.3829	2.84278	-2.51777	3.05789	RIKEN cDNA 1300017J02 gene	71775	0.133644	10.0015	0.243434	11.6097	4.12921	309.017	7.5214	358.706
1500004A13Rik	1.02109	1.38148	1500004A13Rik	0.18498	0.0631785	-0.28123	0.0330722	RIKEN cDNA 1500004A13 gene	319830	2.79717	2.57071	2.02477	2.51762	142.871	131.304	103.419	128.593
1500009C09Rik	-1.24396	1	1500009C09Rik	-2.18667	2.0292	-2.18667	2.34414	RIKEN cDNA 1500009C09 gene	76505	0	1.85825	0.0471194	2.31159	0	37.3537	0.940175	46.2482
1500009L16Rik	1.60152	-1.32116	1500009L16Rik	-0.639981	0.778801	-0.23818	0.0993605	RIKEN cDNA 1500009L16 gene	69784	4.52409	12.0956	5.97703	7.55258	66.8932	178.845	88.3764	111.673
1500011B03Rik	-1.24387	-1.03049	1500011B03Rik	2.21354	-2.39262	2.25687	-2.07779	RIKEN cDNA 1500011B03 gene	66236	320.188	13.1466	329.95	16.3526	2114.98	169.789	2165.22	225.601
1500011K16Rik	-1.15224	-1.07041	1500011K16Rik	1.1827	-1.334	1.28086	-1.12956	RIKEN cDNA 1500011K16 gene	67885	22.8344	3.99014	24.4421	4.5976	207.286	36.2218	221.881	41.7362
1500012F01Rik	-1.08996	-1.01579	1500012F01Rik	2.18629	-2.25973	2.20889	-2.13546	RIKEN cDNA 1500012F01 gene	68949	98.8137	4.53348	100.374	4.9413	789.505	36.2218	801.969	39.4802
1500012K07Rik	1	1.50393	1500012K07Rik	2.49003	-2.19566	1.90129	-2.19566	RIKEN cDNA 1500012K07 gene	68954	2.57354	0.0710102	1.71121	0.035382	15.691	2.26386	11.2821	1.12801
1500015A07Rik	-1.16262	-1.15842	1500015A07Rik	0.996675	-1.21144	1.20883	-0.994062	RIKEN cDNA 1500015A07 gene	68982	3.80056	0.822504	4.40263	0.95626	94.146	20.3747	109.06	23.6881
1500015L24Rik	1.50522	-1.84997	1500015L24Rik	0.405714	-0.554476	1.29321	-1.14445	RIKEN cDNA 1500015L24 gene	68994	0.769479	0.395504	1.42351	0.262755	6.60674	3.39579	12.2223	2.25601
1500015O10Rik	4.01391	-2.58047	1500015O10Rik	1.67785	-1.35916	3.04548	-3.36417	RIKEN cDNA 1500015O10 gene	78896	3.63437	0.442791	9.37838	0.110314	37.1629	4.52772	95.8978	1.12801
1500017E21Rik	-1.10583	-1.67418	1500017E21Rik	-2.0439	1.59961	-1.30044	1.74474	RIKEN cDNA 1500017E21 gene	668215	0.382909	4.78521	0.641059	5.29162	14.0393	175.449	23.5044	194.017
1500026H17Rik	-1.17239	1.05407	1500026H17Rik	0.275438	-0.352179	0.199465	-0.122725	RIKEN cDNA 1500026H17 gene	69002	0.704109	0.455731	0.66799	0.534295	29.7303	19.2428	28.2052	22.5601
1600002D24Rik	1	1	1600002D24Rik	0	0	0	0	RIKEN cDNA 1600002D24 gene	69776	0	0.0459712	0	0	0	1.13193	0	0
1600002H07Rik	-1.07733	-1.20387	1600002H07Rik	0.295538	-0.483108	0.563218	-0.375647	RIKEN cDNA 1600002H07 gene	72016	2.48354	1.44769	2.98986	1.55964	71.8483	41.8814	86.4961	45.1202
1600002K03Rik	1.05252	-1.0514	1600002K03Rik	0.764377	-0.763606	0.836686	-0.837457	RIKEN cDNA 1600002K03 gene	69770	20.9757	7.27357	22.0538	6.91061	140.395	48.6834	147.61	46.254
1600010M07Rik	7.33643	1.31759	1600010M07Rik	0.883302	0.753187	0.485401	-2.12189	RIKEN cDNA 1600010M07 gene	69781	0.802885	0.733643	0.609359	0	4.95505	4.52772	3.7607	0
1600012H06Rik	1.33607	1.04248	1600012H06Rik	0.859531	-0.620526	0.799511	-1.03852	RIKEN cDNA 1600012H06 gene	67912	13.598	4.87454	13.0439	3.64843	483.944	175.447	462.566	133.105
1600014C10Rik	1.05823	-1.06218	1600014C10Rik	0.462042	-0.464732	0.549075	-0.546385	RIKEN cDNA 1600014C10 gene	72244	2.84366	1.49586	3.02049	1.41355	125.528	66.7839	135.385	63.1683
1600014C23Rik	1.25435	2.92798	1600014C23Rik	0.24179	0.696634	-1.30812	0.369691	RIKEN cDNA 1600014C23 gene	72240	1.75302	2.40275	0.598713	1.91553	8.25842	11.3193	2.82052	9.02404
1600014K23Rik	-1.4248	2.19598	1600014K23Rik	-2.36986	2.68192	-3.50473	3.19267	"ferritin, heavy polypeptide-like 17, member A"	71996	0.434195	14.402	0.197723	20.5199	4.12921	136.964	1.88035	195.145
1600015I10Rik	1	1	1600015I10Rik	0	0	0	0	RIKEN cDNA 1600015I10 gene	69761	0	0	0.0276424	0	0	0	0.940175	0
1600019K03Rik	1	1	1600019K03Rik	0	0	0	0	RIKEN cDNA 1600019K03 gene	69768	0	0	0	0	0	0	0	0
1600020E01Rik	1.05324	1.31844	1600020E01Rik	0.179936	0.0568939	-0.218895	-0.0179345	RIKEN cDNA 1600020E01 gene	72012	27.8457	25.5693	21.1202	24.2769	162.691	146.019	121.283	141.001
1600023N17Rik	1.60557	-1.8703	1600023N17Rik	0.121207	-0.231301	1.02448	-0.914384	RIKEN cDNA 1600023N17 gene	69788	0.962369	0.753748	1.79992	0.469459	11.5618	9.05544	21.624	5.64003
1600025M17Rik	-1.34149	3.2114	1600025M17Rik	-1.7628	2.39249	-3.446	2.81632	RIKEN cDNA 1600025M17 gene	72030	0.32114	5.72216	0	7.6762	1.65168	29.4302	0	39.4802
1600027J07Rik	1.50522	1	1600027J07Rik	-1.34675	1.64173	-1.34675	1.05176	RIKEN cDNA 1600027J07 gene	69794	0	0.793637	0	0.527257	0	3.39579	0	2.25601
1600029I14Rik	1.00348	1	1600029I14Rik	-0.597745	0.600252	-0.597745	0.595238	RIKEN cDNA 1600029I14 gene	69797	0	0.229421	0.0952778	0.228625	0	2.26386	0.940175	2.25601
1600029O15Rik	-1.66089	-1.13844	1600029O15Rik	-0.957174	0.497668	-0.770115	1.22962	RIKEN cDNA 1600029O15 gene	665268	0.103438	0.283551	0.117758	0.470946	2.47753	6.79158	2.82054	11.2801
1700001C02Rik	-1.00011	1.34342	1700001C02Rik	-2.83153	3.04441	-3.25744	3.04457	RIKEN cDNA 1700001C02 gene	75434	2.82438	165.866	2.10238	165.885	21.4719	1260.97	15.983	1261.11
1700001C19Rik	-1.09634	-1.30517	1700001C19Rik	-2.67342	2.41495	-2.28918	2.54765	RIKEN cDNA 1700001C19 gene	75462	3.99201	135.814	5.21026	148.898	68.5449	2304.61	88.3763	2525.6
1700001D01Rik	1.67246	-3.47475	1700001D01Rik	-1.95704	1.42957	-0.160134	0.687602	RIKEN cDNA 1700001D01 gene	69279	0	1.04586	0.347475	0.625342	0	5.65965	1.88035	3.38402
1700001F09Rik	-1.05833	-1.13844	1700001F09Rik	-3.80025	3.66582	-3.61319	3.74762	RIKEN cDNA 1700001F09 gene	71826	0.325426	57.5393	0.370479	60.8958	3.30337	584.076	3.7607	618.147
1700001G01Rik	1.04323	-1.39143	1700001G01Rik	-3.5407	3.33294	-3.06413	3.27189	RIKEN cDNA 1700001G01 gene	75433	0.0407408	11.7266	0.139143	11.2407	0.825842	237.705	2.82052	227.857
1700001G11Rik	-1.19257	-1.2096	1700001G11Rik	-2.61742	2.35312	-2.3429	2.6072	RIKEN cDNA 1700001G11 gene	69303	1.56338	49.0172	1.89106	58.4565	13.2135	414.286	15.983	494.066
1700001G17Rik	-1.14985	2.45951	1700001G17Rik	-0.39973	0.948195	-1.6981	1.14964	RIKEN cDNA 1700001G17 gene	67503	1.12905	2.87395	0.459055	3.3046	11.5618	29.4302	4.70087	33.8402
1700001J03Rik	1.0566	1.17119	1700001J03Rik	-2.98634	3.14004	-3.21432	3.06062	RIKEN cDNA 1700001J03 gene	69282	3.07792	215.022	2.62802	203.504	26.427	1846.18	22.5642	1747.28
1700001J11Rik	-1.00523	1.71496	1700001J11Rik	-3.58352	3.96884	-4.36169	3.97637	RIKEN cDNA 1700001J11 gene	72224	1.00255	188.188	0.58459	189.172	33.8595	6355.79	19.7437	6389.02
1700001K19Rik	-1.05113	1.14191	1700001K19Rik	-2.57259	2.63234	-2.76404	2.70428	RIKEN cDNA 1700001K19 gene	66323	5.74675	211.964	5.03257	222.802	64.4157	2375.92	56.4105	2497.4
1700001K23Rik	1.0278	1.75679	1700001K23Rik	-3.21474	3.64099	-4.02768	3.60142	RIKEN cDNA 1700001K23 gene	69319	0.387368	44.8645	0.220498	43.6508	1.65168	191.296	0.940175	186.121
1700001L05Rik	1.00905	1.02236	1700001L05Rik	-1.99855	2.021	-2.03045	2.008	RIKEN cDNA 1700001L05 gene	69291	4.68041	75.9082	4.57806	75.2275	404.663	6562.93	395.814	6504.08
1700001L19Rik	-1.09758	1.52255	1700001L19Rik	-2.79422	3.03031	-3.40071	3.16463	RIKEN cDNA 1700001L19 gene	69315	0.897017	50.8345	0.589156	55.7947	21.4719	1216.82	14.1026	1335.56
1700001O22Rik	-1.08641	-1.13935	1700001O22Rik	-1.99636	1.84247	-1.80814	1.96203	RIKEN cDNA 1700001O22 gene	73598	20.4278	292.297	23.2745	317.553	232.888	3503.32	267.95	3773.18
1700001P01Rik	-1.18496	-1.13845	1700001P01Rik	-3.37913	3.16318	-3.19206	3.40801	RIKEN cDNA 1700001P01 gene	72215	0.918946	85.6488	1.04617	101.49	5.7809	538.799	6.58122	638.451
1700003C15Rik	-1.22702	-1.24401	1700003C15Rik	-4.04377	3.73869	-3.72877	4.03385	RIKEN cDNA 1700003C15 gene	69345	0	22.0167	0.124401	27.015	0	166.394	0.940175	204.169
1700003D09Rik	-1.4948	2.33391	1700003D09Rik	0.094241	0.227157	-1.12851	0.80711	RIKEN cDNA 1700003D09 gene	69338	0.233391	0.255915	0.0531404	0.382542	4.12921	4.52772	0.940175	6.76803
1700003E16Rik	-1.05823	-1.07339	1700003E16Rik	-2.84583	2.75392	-2.74366	2.83557	RIKEN cDNA 1700003E16 gene	71837	6.29642	305.341	6.75851	323.121	173.427	8410.24	186.155	8899.96
1700003E24Rik	-1.06659	1.22976	1700003E24Rik	-3.16478	3.26747	-3.46316	3.36047	RIKEN cDNA 1700003E24 gene	100042663	1.2671	109.423	1.03036	116.709	5.78046	499.181	4.70042	532.418
1700003F12Rik	-1.03946	-1.17193	1700003F12Rik	-3.3524	3.21004	-3.12352	3.26588	RIKEN cDNA 1700003F12 gene	75480	7.09476	670.551	8.31454	697.012	56.1573	5307.62	65.8122	5517.07
1700003G13Rik	-1.08195	-1.13844	1700003G13Rik	-2.86724	2.71689	-2.68018	2.83052	RIKEN cDNA 1700003G13 gene	72229	0.220283	10.5675	0.25078	11.4335	1.65168	79.2351	1.88035	85.7284
1700003G18Rik	1.08596	-3.01765	1700003G18Rik	-3.95111	3.21388	-2.35768	3.09491	RIKEN cDNA 1700003G18 gene	69350	0	14.3508	0.301765	13.2149	0	89.4225	1.88035	82.3444
1700003H04Rik	-1.17311	2.10813	1700003H04Rik	-2.80095	3.22376	-3.87691	3.4541	RIKEN cDNA 1700003H04 gene	384775	1.19788	77.9886	0.568218	91.4893	9.91011	645.2	4.70087	756.891
1700003I22Rik	1.13829	3.51353	1700003I22Rik	-2.67112	3.67101	-4.48404	3.48414	RIKEN cDNA 1700003I22 gene	69356	0.997945	80.9611	0.284029	71.1253	3.30337	286.378	0.940175	249.289
1700003L19Rik	1.33797	1	1700003L19Rik	-2.13558	2.3456	-2.13558	1.92555	RIKEN cDNA 1700003L19 gene	75493	0	2.23341	0	1.66925	0	18.1109	0	13.5361
1700003M02Rik	-1.04087	2.21225	1700003M02Rik	-3.34443	3.88829	-4.48995	3.94609	cilia and flagella associated protein 206	69329	2.4886	374.303	1.12492	389.601	56.1573	8446.46	25.3847	8791.67
1700003M07Rik	-1.1546	1.40571	1700003M07Rik	-0.895201	1.03716	-1.3865	1.24455	RIKEN cDNA 1700003M07 gene	72225	0.223923	0.854665	0.159295	0.986797	6.60674	24.9025	4.70087	28.2001
1700003P14Rik	1.06711	-1.59383	1700003P14Rik	-3.09525	2.80586	-2.42275	2.71215	RIKEN cDNA 1700003P14 gene	75890	1.04933	62.708	1.67245	58.7641	12.3876	740.282	19.7437	693.723
1700006A11Rik	-1.05003	1	1700006A11Rik	-4.48961	4.4544	-4.48961	4.52482	RIKEN cDNA 1700006A11 gene	71824	0.0622217	49.2511	0.0354179	51.7149	1.65168	1307.38	0.940175	1372.78
1700006E09Rik	-1.04434	-1.99228	1700006E09Rik	-3.9284	3.39989	-2.93398	3.46249	RIKEN cDNA 1700006E09 gene	75437	0.893566	143.602	1.78023	149.97	6.60674	1061.75	13.1624	1108.83
1700006F04Rik	-1.03721	-2.66069	1700006F04Rik	-4.51327	3.78102	-3.10147	3.83373	RIKEN cDNA 1700006F04 gene	75432	0	31.3929	0.266069	32.561	0	110.929	0.940175	115.057
1700006H21Rik	-1.09962	1	1700006H21Rik	-2.8904	2.8219	-2.8904	2.95891	RIKEN cDNA 1700006H21 gene	72257	0	5.24294	0	5.76525	0	32.826	0	36.0962
1700007B14Rik	1.00329	1.69683	1700007B14Rik	-2.22002	2.60381	-2.98286	2.59906	RIKEN cDNA 1700007B14 gene	71831	1.7451	49.4238	1.02845	49.2616	48.7247	1425.1	29.1454	1430.31
1700007F19Rik	-1.00773	1.5391	1700007F19Rik	-2.31255	2.61804	-2.93463	2.62914	RIKEN cDNA 1700007F19 gene	67850	0.15391	4.69375	0	4.73003	3.30337	100.742	0	101.52
1700007G11Rik	-1.05474	1.75679	1700007G11Rik	-3.60719	3.97522	-4.42013	4.0521	RIKEN cDNA 1700007G11 gene	75784	0.504433	96.68	0.287134	101.972	4.95505	949.689	2.82052	1001.67
1700007J10Rik	1.03408	-1.07339	1700007J10Rik	-1.37668	1.34977	-1.2745	1.30142	RIKEN cDNA 1700007J10 gene	69320	2.13333	14.1189	2.2899	13.6536	28.9045	191.296	31.0258	184.993
1700007K09Rik	-1.1493	-1.10196	1700007K09Rik	-1.23586	1.06545	-1.09579	1.2662	RIKEN cDNA 1700007K09 gene	69318	18.2331	89.8714	20.0921	103.289	128.831	635.013	141.966	729.819
1700007K13Rik	1.10262	1.46399	1700007K13Rik	-2.51771	2.86313	-3.06762	2.7222	RIKEN cDNA 1700007K13 gene	69327	1.38047	57.5205	0.942952	52.1672	12.3876	516.16	8.46157	468.122
1700007L15Rik	-1.09455	1.21742	1700007L15Rik	-1.00253	1.07927	-1.28636	1.20961	RIKEN cDNA 1700007L15 gene	100502742	8.03075	33.997	6.59652	37.2115	65.2416	276.191	53.59	302.305
1700007P06Rik	-1.22542	-1.13844	1700007P06Rik	-3.62735	3.38719	-3.44029	3.68046	RIKEN cDNA 1700007P06 gene	69308	0.267649	34.606	0.304702	42.4068	2.47754	320.336	2.82052	392.546
1700008C04Rik	1.00348	-2.113	1700008C04Rik	-2.39555	1.85841	-1.31626	1.8534	RIKEN cDNA 1700008C04 gene	75494	0	1.90797	0.2113	1.90135	0	16.9789	1.88035	16.9201
1700008J07Rik	-1.21354	-1.15153	1700008J07Rik	-1.35019	1.1088	-1.14664	1.38802	RIKEN cDNA 1700008J07 gene	629159	4.32339	23.7713	4.97851	28.8475	143.697	790.087	165.471	958.804
1700008K24Rik	1.02277	-1.39301	1700008K24Rik	-3.76046	3.5376	-3.28226	3.50512	RIKEN cDNA 1700008K24 gene	69311	3.54858	558.46	4.9432	546.027	33.8595	5364.22	42.3079	5157.24
1700008O03Rik	-1.03541	1.05407	1700008O03Rik	-2.49827	2.51116	-2.57424	2.56136	RIKEN cDNA 1700008O03 gene	69349	0.937728	30.2042	0.889626	31.2736	9.91011	319.204	9.40175	330.506
1700008P02Rik	1.09938	-4.30531	1700008P02Rik	-5.11756	4.13285	-3.01145	3.99616	RIKEN cDNA 1700008P02 gene	69347	0.0945437	60.905	0.430531	55.3993	0.825842	532.007	3.7607	483.914
1700009C05Rik	-1.1018	1	1700009C05Rik	-3.79802	3.72809	-3.79802	3.86795	RIKEN cDNA 1700009C05 gene	74220	0	18.4325	0	20.309	0	160.734	0	177.097
1700009J07Rik	-1.03329	-1.30194	1700009J07Rik	-1.84109	1.62713	-1.46042	1.67438	RIKEN cDNA 1700009J07 gene	75188	14.6292	161.904	19.0464	167.294	155.258	1718.27	202.138	1775.48
1700009N14Rik	-1.10158	1.01991	1700009N14Rik	-1.76133	1.70576	-1.78977	1.84534	RIKEN cDNA 1700009N14 gene	75471	43.6979	483.236	42.8448	532.322	690.404	7634.87	676.926	8410.41
1700010B08Rik	-1.0366	1.08109	1700010B08Rik	-3.67319	3.7035	-3.78568	3.75537	RIKEN cDNA 1700010B08 gene	75485	1.27732	212.278	1.18151	220.048	13.2135	2195.94	12.2223	2276.31
1700010D01Rik	-1.02054	1.53718	1700010D01Rik	-3.09324	3.38872	-3.71353	3.41806	RIKEN cDNA 1700010D01 gene	76386	2.57649	230.3	1.67611	235.031	11.5618	1033.45	7.5214	1054.68
1700010I02Rik	-1.03639	1	1700010I02Rik	-3.1838	3.15801	-3.1838	3.20959	RIKEN cDNA 1700010I02 gene	75476	0	8.11101	0	8.40621	0	28.2982	0	29.3281
1700010I14Rik	-1.0959	1.69723	1700010I14Rik	-2.96926	3.28479	-3.73244	3.41691	RIKEN cDNA 1700010I14 gene	66931	3.76882	287.647	2.22057	315.233	94.146	7185.49	55.4703	7874.6
1700010J16Rik	-1.05931	1	1700010J16Rik	-3.58949	3.54793	-3.58949	3.63105	RIKEN cDNA 1700010J16 gene	69355	0.0808816	14.0791	0	14.9141	0.825842	143.755	0	152.281
1700010K23Rik	-1.21317	1.46399	1700010K23Rik	-3.05294	3.1885	-3.60284	3.46728	RIKEN cDNA 1700010K23 gene	75501	1.589	120.222	1.08539	145.85	4.12921	312.413	2.82052	379.01
1700011A15Rik	1.0102	3.29395	1700011A15Rik	-2.35914	3.22637	-4.07895	3.21172	keratin 88	66322	2.37107	113.854	0.719826	112.704	24.7753	1189.66	7.52144	1177.64
1700011B04Rik	-1.44179	3.51356	1700011B04Rik	-1.68345	2.32599	-3.49638	2.85385	RIKEN cDNA 1700011B04 gene	100503727	0.49686	8.00193	0.141412	11.5371	3.30337	53.2007	0.940175	76.7044
1700011C11Rik	1.10383	1	1700011C11Rik	-2.81056	2.88182	-2.81056	2.7393	RIKEN cDNA 1700011C11 gene	75451	0	5.17101	0	4.68462	0	12.4512	0	11.2801
1700011E24Rik	-1.05105	3.95276	1700011E24Rik	-3.08273	4.03825	-5.06559	4.11007	RIKEN cDNA 1700011E24 gene	75467	2.31921	322.825	0.586732	339.304	22.2977	3103.75	5.64105	3262.19
1700011H14Rik	1.10396	-1.18313	1700011H14Rik	0.209517	-0.259481	0.452129	-0.402165	RIKEN cDNA 1700011H14 gene	67082	92.152	66.5767	109.028	60.3073	1325.48	957.613	1568.21	867.436
1700011I03Rik	-1.06096	1.75679	1700011I03Rik	-3.18204	3.54582	-3.99498	3.6312	RIKEN cDNA 1700011I03 gene	75444	1.30364	138.18	0.742059	146.604	14.8652	1575.65	8.46157	1671.7
1700011L22Rik	1.072	1.21302	1700011L22Rik	-3.24178	3.43123	-3.52038	3.33093	RIKEN cDNA 1700011L22 gene	67687	2.07054	211.281	1.70693	197.09	23.9494	2443.84	19.7437	2279.7
1700011M02Rik	1.28104	2.54058	1700011M02Rik	-3.25525	4.10649	-4.60041	3.74917	RIKEN cDNA 1700011M02 gene	75443	0.254058	41.7866	0	32.6193	0.825842	135.832	0	106.032
1700012A03Rik	-1.03163	-1.21901	1700012A03Rik	-1.26486	1.09954	-0.979146	1.14446	RIKEN cDNA 1700012A03 gene	76382	50.5087	260.088	61.5706	268.314	536.798	2764.17	654.362	2851.6
1700012B07Rik	1.00446	-1.66972	1700012B07Rik	-4.0116	3.645	-3.27199	3.63858	RIKEN cDNA 1700012B07 gene	69324	1.12763	227.527	1.88283	226.517	12.3876	2586.46	20.6838	2562.83
1700012B09Rik	-1.13962	1.26879	1700012B09Rik	-3.30827	3.38572	-3.65172	3.57427	RIKEN cDNA 1700012B09 gene	69325	1.49112	154.384	1.17523	175.939	10.736	1111.56	8.46157	1266.75
1700012C14Rik	1.01993	1	1700012C14Rik	-3.64947	3.66371	-3.64947	3.63524	RIKEN cDNA 1700012C14 gene	69337	0	15.9033	0	15.5925	0	70.1797	0	68.8083
1700012D01Rik	-1.20681	-1.4095	1700012D01Rik	-0.814472	0.431279	-0.319286	0.702478	RIKEN cDNA 1700012D01 gene	72243	7.07964	16.7888	9.97877	20.2609	52.0281	123.38	73.3336	148.897
1700012D14Rik	-1.05189	-1.04357	1700012D14Rik	-0.553536	0.486274	-0.492003	0.559265	RIKEN cDNA 1700012D14 gene	75479	1.55689	3.2009	1.62473	3.36701	9.91011	20.3747	10.3419	21.4321
1700012D16Rik	-1.21975	-3.34575	1700012D16Rik	-4.49518	3.48072	-2.75285	3.76731	RIKEN cDNA 1700012D16 gene	75489	0	25.1759	0.334575	30.7084	0	141.491	1.88035	172.585
1700012H19Rik	-1.0726	7.90554	1700012H19Rik	-1.93873	3.37961	-4.9216	3.48072	RIKEN cDNA 1700012H19 gene	76393	2.45493	97.9535	0.310533	105.065	7.43258	296.566	0.940175	318.097
1700012I11Rik	-1.59445	1	1700012I11Rik	-1.25905	0.922518	-1.25905	1.59558	RIKEN cDNA 1700012I11 gene	69334	0	0.453646	0.0753592	0.723318	0	5.65965	0.940175	9.02404
1700012L04Rik	1.36088	1.17119	1700012L04Rik	-2.37397	2.71023	-2.60195	2.26569	RIKEN cDNA 1700012L04 gene	76383	0.686014	23.2718	0.585741	17.1005	3.30337	112.061	2.82052	82.3444
1700012P22Rik	1.01918	5.03679	1700012P22Rik	-2.9048	4.08476	-5.23731	4.05735	RIKEN cDNA 1700012P22 gene	69364	0.503679	64.0063	0.0819157	62.8016	5.7809	734.623	0.940175	720.795
1700013D24Rik	1.05143	1.05407	1700013D24Rik	-3.50259	3.57676	-3.57856	3.5044	RIKEN cDNA 1700013D24 gene	76921	1.00113	135.39	0.949778	128.767	4.95505	670.103	4.70087	637.323
1700013F07Rik	-1.08857	1.29849	1700013F07Rik	-3.05988	3.18708	-3.43672	3.30952	RIKEN cDNA 1700013F07 gene	75504	4.8296	366.805	3.71939	399.293	28.0786	2132.56	21.624	2321.43
1700013G24Rik	1.05931	-1.21519	1700013G24Rik	-3.37307	3.27404	-3.09189	3.19092	RIKEN cDNA 1700013G24 gene	69380	5.91254	592.59	7.18488	559.411	73.5	7366.6	89.3166	6954.15
1700013H16Rik	-1.02916	2.63519	1700013H16Rik	-2.79199	3.47021	-4.18989	3.51167	RIKEN cDNA 1700013H16 gene	75514	0.325282	24.9672	0.123438	25.6952	4.95505	380.328	1.88035	391.418
1700015E13Rik	-1.11066	2.0203	1700015E13Rik	-3.16669	3.59827	-4.18127	3.74969	RIKEN cDNA 1700015E13 gene	76925	2.4936	271.197	1.23427	301.207	18.9944	2065.77	9.40175	2294.36
1700015F17Rik	-1.02201	1.31759	1700015F17Rik	-3.57304	3.75628	-3.97094	3.78769	RIKEN cDNA 1700015F17 gene	381716	0.981519	157.849	0.744936	161.324	7.43258	1195.32	5.64105	1221.63
1700015G11Rik	1.00421	1.18129	1700015G11Rik	-2.74043	2.86364	-2.98079	2.85758	RIKEN cDNA 1700015G11 gene	100503036	11.6036	564.399	9.82284	562.035	32.2079	1566.59	27.2651	1560.03
1700016C15Rik	-1.0046	-1.13844	1700016C15Rik	-3.56916	3.47232	-3.3821	3.47894	RIKEN cDNA 1700016C15 gene	69428	0.911551	120.082	1.03775	120.634	7.43258	979.119	8.46157	983.62
1700016D06Rik	1.02231	1.02479	1700016D06Rik	-3.59188	3.62546	-3.62721	3.59363	RIKEN cDNA 1700016D06 gene	76413	0.365547	54.3978	0.356704	53.2106	5.7809	860.267	5.64105	841.492
1700016G22Rik	-1.56124	-3.22598	1700016G22Rik	-4.30779	3.14158	-2.61805	3.78427	RIKEN cDNA 1700016G22 gene	71867	0	17.4777	0.322598	27.2868	0	101.874	1.88035	159.049
1700016H13Rik	-1.06413	1.0441	1700016H13Rik	-1.95154	1.93784	-2.01381	2.02751	RIKEN cDNA 1700016H13 gene	74218	20.7058	306.84	19.8312	326.518	197.376	2884.16	183.334	3061.41
1700016K19Rik	-1.01751	1.31758	1700016K19Rik	-3.34734	3.53377	-3.74523	3.55881	RIKEN cDNA 1700016K19 gene	74230	1.6182	190.745	1.22816	194.084	17.3427	2044.27	13.1624	2080.04
1700016L04Rik	-1.2265	1	1700016L04Rik	-2.4744	2.32713	-2.4744	2.62168	RIKEN cDNA 1700016L04 gene	69412	0	2.78872	0	3.42037	0	29.4302	0	36.0962
1700016L21Rik	-1.26831	1	1700016L21Rik	-2.80666	2.63521	-2.80666	2.97812	RIKEN cDNA 1700016L21 gene	72208	0	4.34677	0	5.51307	0	12.4512	0	15.7921
1700016P04Rik	-1.11351	1.24439	1700016P04Rik	-2.84084	2.921	-3.15628	3.07612	RIKEN cDNA 1700016P04 gene	69413	4.14802	225.076	3.33338	250.624	14.0393	761.789	11.2821	848.26
1700017B05Rik	1.00145	1.08841	1700017B05Rik	-0.778664	0.840825	-0.900892	0.83873	RIKEN cDNA 1700017B05 gene	74211	10.3162	31.6982	9.47819	31.6522	727.567	2235.56	668.464	2232.32
1700017D01Rik	-1.05943	-1.05993	1700017D01Rik	-3.29256	3.20893	-3.20859	3.29222	RIKEN cDNA 1700017D01 gene	69369	1.61974	146.754	1.71681	155.476	23.9494	2169.91	25.3847	2298.87
1700017G19Rik	-1.09431	-1.12794	1700017G19Rik	-3.7486	3.59675	-3.57491	3.72677	RIKEN cDNA 1700017G19 gene	100040882	0.0247693	16.2619	0.112794	17.7956	0.825842	542.194	3.7607	593.331
1700017J07Rik	-1.02361	-2.27688	1700017J07Rik	-4.29439	3.68402	-3.10732	3.71769	RIKEN cDNA 1700017J07 gene	75508	0.205158	51.7402	0.467121	52.9619	0.825842	208.275	1.88035	213.193
1700017L05Rik	1.14864	1.40543	1700017L05Rik	-2.80859	3.15405	-3.2996	2.95413	RIKEN cDNA 1700017L05 gene	69370	1.22425	76.3491	0.871087	66.4693	6.60674	412.023	4.70087	358.706
1700017N19Rik	1.03115	1.88227	1700017N19Rik	-3.58611	4.06448	-4.49859	4.02023	RIKEN cDNA 1700017N19 gene	66605	0.558547	112.232	0.296741	108.842	12.3876	2489.11	6.58122	2413.93
1700018A04Rik	-1.08446	4.39197	1700018A04Rik	-2.3982	3.40714	-4.53307	3.52413	RIKEN cDNA 1700018A04 gene	71307	0.541029	30.2554	0.123186	32.8109	4.12921	230.914	0.940175	250.417
1700018B08Rik	-1.06252	5.27036	1700018B08Rik	-2.46207	3.61727	-4.85997	3.70476	RIKEN cDNA 1700018B08 gene	76405	1.89313	128.01	0.359203	136.013	24.7753	1675.26	4.70087	1779.99
1700018B24Rik	-1.10209	1.12936	1700018B24Rik	-3.52268	3.54032	-3.69819	3.68056	RIKEN cDNA 1700018B24 gene	66332	0.157414	21.0483	0.139383	23.1971	7.43258	993.835	6.58122	1095.29
1700018C11Rik	-1.07484	1.00757	1700018C11Rik	-2.94292	2.8963	-2.95379	3.00042	RIKEN cDNA 1700018C11 gene	75524	4.60686	263.745	4.57226	283.483	32.2079	1843.91	31.9659	1981.91
1700018F24Rik	-1.01534	3.51357	1700018F24Rik	-2.7286	3.62409	-4.54154	3.64605	RIKEN cDNA 1700018F24 gene	69396	0.483365	39.5026	0.137571	40.1084	6.60674	539.931	1.88035	548.211
1700018G05Rik	-1.14639	-1.13844	1700018G05Rik	-3.3511	3.15902	-3.16404	3.35612	RIKEN cDNA 1700018G05 gene	69388	0.562068	51.231	0.639883	58.7306	1.65168	150.547	1.88035	172.585
1700018L02Rik	-1.05425	1.09351	1700018L02Rik	-1.5113	1.53768	-1.64027	1.61389	RIKEN cDNA 1700018L02 gene	67329	9.70275	80.3024	8.87304	84.6588	151.129	1250.78	138.206	1318.64
1700019A02Rik	1.06091	2.1667	1700019A02Rik	-2.56892	3.16932	-3.68442	3.08402	RIKEN cDNA 1700019A02 gene	69397	4.82301	257.456	2.22597	242.675	30.5562	1631.11	14.1026	1537.47
1700019B03Rik	1.12937	1.17119	1700019B03Rik	-3.55242	3.75417	-3.7804	3.57865	RIKEN cDNA 1700019B03 gene	76406	0.314147	49.7321	0.268229	44.0352	6.60674	1045.9	5.64105	926.092
1700019B21Rik	1.19382	1	1700019B21Rik	-3.67423	3.80202	-3.67423	3.54644	RIKEN cDNA 1700019B21 gene	75545	0	17.8064	0	14.9155	0	107.533	0	91.3684
1700019C18Rik	-1.24567	5.32477	1700019C18Rik	-2.46525	3.51315	-4.87797	3.83007	RIKEN cDNA 1700019C18 gene	75543	0.532477	33.5723	0	41.8199	1.65168	104.138	0	129.721
1700019D03Rik	1.05401	-1.09291	1700019D03Rik	-2.60988	2.58374	-2.48171	2.50785	RIKEN cDNA 1700019D03 gene	67080	8.76634	320.813	9.58078	304.374	82.5842	3022.25	90.2568	2867.39
1700019E08Rik	-1.4948	1	1700019E08Rik	-1.05017	0.760191	-1.05017	1.34014	RIKEN cDNA 1700019E08 gene	69405	0	0.350729	0	0.524269	0	2.26386	0	3.38402
1700019G17Rik	1.05649	1.32424	1700019G17Rik	-1.73219	1.97442	-2.13736	1.89513	N-acetyltransferase 8 (GCN5-related) family member 4	75541	2.44318	31.8975	1.84497	30.1919	75.9775	554.646	78.9747	512.114
1700019G24Rik	-1.06728	1.5811	1700019G24Rik	-2.97344	3.25693	-3.63437	3.35087	RIKEN cDNA 1700019G24 gene	72249	1.59283	119.591	1.00742	127.637	7.43259	558.043	4.70089	595.588
1700019L03Rik	-1.10709	1.29849	1700019L03Rik	-2.8022	2.91723	-3.17903	3.064	cilia and flagella associated protein 157	227736	1.27893	67.3854	0.984935	74.6017	28.0786	1479.43	21.624	1637.86
1700019M22Rik	-1.06571	1.13866	1700019M22Rik	-3.46689	3.51465	-3.65422	3.60646	RIKEN cDNA 1700019M22 gene	69423	4.84738	612.577	4.2571	652.827	28.9045	3652.74	25.3847	3892.75
1700019N19Rik	-1.02267	-1.28824	1700019N19Rik	-3.62916	3.43029	-3.26376	3.46263	RIKEN cDNA 1700019N19 gene	67507	2.92006	389.491	3.76173	398.321	31.382	4185.88	40.4275	4280.78
1700019O17Rik	1.01791	-1.04613	1700019O17Rik	-2.46434	2.44461	-2.39927	2.419	RIKEN cDNA 1700019O17 gene	71863	2.69927	81.0937	2.8238	79.6666	61.1123	1835.99	63.9319	1803.68
1700020A23Rik	-1.11613	1.14053	1700020A23Rik	-2.73812	2.75372	-2.92783	2.91223	RIKEN cDNA 1700020A23 gene	75656	2.00295	90.1321	1.75615	100.599	12.3876	552.382	10.3419	609.123
1700020D05Rik	-1.09146	1.95643	1700020D05Rik	-2.87978	3.30076	-3.848	3.42702	RIKEN cDNA 1700020D05 gene	75555	3.32295	241.02	1.69848	263.063	40.4663	2935.09	20.6838	3203.53
1700020D14Rik	1	1	1700020D14Rik	0	0	0	0	RIKEN cDNA 1700020D14 gene	69438	0	0	0	0	0	0	0	0
1700020G17Rik	1.02561	-2.65637	1700020G17Rik	-3.33765	2.65117	-1.9282	2.61468	RIKEN cDNA 1700020G17 gene	75630	0.81469	51.7378	2.16412	50.4457	4.95505	314.677	13.1624	306.817
1700020I14Rik	-1.14816	1.00119	1700020I14Rik	-0.627673	0.52887	-0.629395	0.728198	RIKEN cDNA 1700020I14 gene	66602	6.95663	15.5079	6.94833	17.8056	132.961	310.149	135.385	348.554
1700020L24Rik	-1.06901	1.22383	1700020L24Rik	-1.54567	1.64323	-1.83707	1.7395	RIKEN cDNA 1700020L24 gene	66330	9.42405	85.9394	7.70047	91.8699	102.404	933.842	83.6756	998.285
1700020M21Rik	-3.98613	1	1700020M21Rik	-0.892359	-0.105135	-0.892359	1.88985	RIKEN cDNA 1700020M21 gene	76402	0	0.172575	0	0.687906	0	1.13193	0	4.51202
1700020N01Rik	-1.06512	1.09799	1700020N01Rik	-3.34986	3.37178	-3.48472	3.4628	RIKEN cDNA 1700020N01 gene	67692	0.644998	68.0725	0.587435	72.5057	8.25842	871.586	7.5214	928.348
1700020N15Rik	1.03459	-2.27688	1700020N15Rik	-4.03956	3.47056	-2.8525	3.4215	RIKEN cDNA 1700020N15 gene	75509	0.161037	29.3561	0.366662	28.3745	0.825842	150.547	1.88035	145.513
1700020N18Rik	-1.19882	-2.65637	1700020N18Rik	-4.04672	3.21118	-2.63726	3.47279	RIKEN cDNA 1700020N18 gene	67086	0.48171	73.7278	1.2796	88.386	2.47753	379.197	6.58122	454.586
1700021F05Rik	1.08259	1.0185	1700021F05Rik	-0.422253	0.492722	-0.448702	0.378233	RIKEN cDNA 1700021F05 gene	67851	15.045	28.3679	14.7717	26.2037	156.084	294.302	153.248	271.849
1700021F07Rik	-1.03873	1.49327	1700021F07Rik	-3.11095	3.37278	-3.68942	3.4276	RIKEN cDNA 1700021F07 gene	72221	2.14532	191.994	1.43666	199.43	14.0393	1256.44	9.40175	1305.1
1700021K19Rik	-1.02442	-1.08712	1700021K19Rik	-0.402871	0.325214	-0.28236	0.360017	"RUN domain and cysteine-rich domain containing, Beclin 1-interacting protein"	100502698	17.3646	28.7634	18.8774	29.4657	1318.87	2184.62	1433.77	2237.96
1700021N21Rik	1.22134	2.36433	1700021N21Rik	-2.81816	3.5831	-4.05959	3.29464	RIKEN cDNA 1700021N21 gene	69409	0.236433	19.9839	0.0897217	16.3623	2.47753	209.407	0.940175	171.457
1700022A21Rik	-1.04477	-1.51792	1700022A21Rik	-3.4199	3.08726	-2.8178	3.15045	RIKEN cDNA 1700022A21 gene	72252	1.46745	133.479	2.22747	139.455	27.2528	2478.93	41.3677	2589.9
1700022A22Rik	1.11436	1.69689	1700022A22Rik	-3.32317	3.78273	-4.08606	3.62651	RIKEN cDNA 1700022A22 gene	71120	0.169689	23.3745	0.0965907	20.9757	1.65168	227.518	0.940175	204.169
1700022E09Rik	-1.10726	1	1700022E09Rik	-2.64726	2.57377	-2.64726	2.72076	RIKEN cDNA 1700022E09 gene	75636	0	3.7298	0	4.12985	0	10.1874	0	11.2801
1700022H01Rik	-1.13598	1.75678	1700022H01Rik	-2.66755	2.98205	-3.48049	3.16599	RIKEN cDNA 1700022H01 gene	75539	0.919515	46.1593	0.523408	52.436	6.60674	331.655	3.7607	376.754
1700022H16Rik	-1.99307	1	1700022H16Rik	-0.983933	0.486438	-0.983933	1.48143	RIKEN cDNA 1700022H16 gene	69420	0	0.277093	0	0.552265	0	1.13193	0	2.25601
1700022I11Rik	-1.0057	1	1700022I11Rik	-3.06934	3.06523	-3.06934	3.07344	RIKEN cDNA 1700022I11 gene	67317	0.0628942	7.02571	0	7.06578	3.30337	369.009	0	371.114
1700023C21Rik	-1.09822	1	1700023C21Rik	-3.85125	3.78366	-3.85125	3.91883	RIKEN cDNA 1700023C21 gene	73257	0	19.8764	0	21.8287	0	55.4646	0	60.9123
1700023F02Rik	-1.00786	1	1700023F02Rik	-4.4319	4.42625	-4.4319	4.43754	RIKEN cDNA 1700023F02 gene	69433	0	46.4053	0	46.7699	0	99.6098	0	100.392
1700023F06Rik	1.01815	1.20778	1700023F06Rik	-3.38517	3.53432	-3.65753	3.50837	RIKEN cDNA 1700023F06 gene	69441	1.2226	147.999	1.01227	145.36	18.1685	2199.34	15.0428	2160.13
1700024B18Rik	1.20413	1	1700024B18Rik	-2.11565	2.24964	-2.11565	1.98165	RIKEN cDNA 1700024B18 gene	69393	0	2.06102	0	1.71163	0	6.79158	0	5.64026
1700024F13Rik	-1.02276	-3.41531	1700024F13Rik	-3.3025	2.40026	-1.53049	2.43273	RIKEN cDNA 1700024F13 gene	73270	0.118631	6.17877	0.405162	6.31939	0.825842	43.0133	2.82052	43.9922
1700024G13Rik	-1.05498	1.31759	1700024G13Rik	-3.06158	3.22193	-3.45948	3.29914	RIKEN cDNA 1700024G13 gene	67085	1.69476	132.018	1.28626	139.276	4.95505	385.988	3.7607	407.21
1700024I08Rik	-1.4948	-1.13236	1700024I08Rik	-1.70586	1.32622	-1.52652	1.90616	RIKEN cDNA 1700024I08 gene	75522	0	0.817985	0.113236	1.22272	0	6.79158	0.940175	10.152
1700024N05Rik	1.00348	1	1700024N05Rik	-2.51355	2.51605	-2.51355	2.51104	RIKEN cDNA 1700024N05 gene	75520	0	3.26634	0	3.25501	0	24.9025	0	24.8161
1700024P04Rik	-1.03087	-1.4525	1700024P04Rik	-3.20972	2.91852	-2.67119	2.96239	RIKEN cDNA 1700024P04 gene	69382	5.86275	410.098	8.51562	422.759	23.9494	1675.26	34.7865	1726.98
1700024P16Rik	1.12256	1.14259	1700024P16Rik	1.25987	-1.08032	1.06757	-1.24712	RIKEN cDNA 1700024P16 gene	242594	27.7877	5.48761	24.3199	4.88847	1215.64	239.969	1064.28	214.321
1700025B11Rik	-1.08153	7.02712	1700025B11Rik	-2.25716	3.60709	-5.07009	3.72016	RIKEN cDNA 1700025B11 gene	76409	1.26621	73.7596	0.180189	79.7733	6.60674	384.856	0.940175	416.234
1700025C18Rik	-1.285	-1.26142	1700025C18Rik	-3.59959	3.25118	-3.26454	3.61295	RIKEN cDNA 1700025C18 gene	72211	0	11.5421	0.126142	14.8316	0	86.0267	0.940175	110.545
1700025F22Rik	-1.02463	1.46399	1700025F22Rik	-3.36207	3.61947	-3.91198	3.65458	RIKEN cDNA 1700025F22 gene	69416	0.645682	81.5966	0.441043	83.6066	4.12921	521.82	2.82052	534.674
1700025F24Rik	-1.04342	1.60127	1700025F24Rik	-3.27765	3.58659	-3.95686	3.64792	RIKEN cDNA 1700025F24 gene	67081	0.160127	18.6555	0.0911478	19.4656	1.65168	192.428	0.940175	200.785
1700025G04Rik	-1.00779	-1.38796	1700025G04Rik	-0.694873	0.452788	-0.221906	0.46399	RIKEN cDNA 1700025G04 gene	69399	1.27041	2.81465	1.76328	2.83659	180.859	400.703	251.027	403.826
1700025J12Rik	1.35252	2.58876	1700025J12Rik	-1.75254	2.6565	-3.12481	2.22085	RIKEN cDNA 1700025J12 gene	69407	0.258876	5.49979	0	4.06634	1.65168	35.0898	0	25.9441
1700025K24Rik	-1.38501	-1.13844	1700025K24Rik	-2.5405	2.21203	-2.35344	2.68192	RIKEN cDNA 1700025K24 gene	69418	0.308932	8.32754	0.351702	11.5337	2.47753	66.7839	2.82052	92.4964
1700025M24Rik	1.00837	-4.55398	1700025M24Rik	-4.59716	3.5096	-2.41003	3.49758	RIKEN cDNA 1700025M24 gene	72276	0.148511	40.939	0.676316	40.5993	0.825842	253.552	3.7607	257.185
1700025N23Rik	-1.02421	-1.80212	1700025N23Rik	-4.15724	3.71513	-3.30754	3.74965	RIKEN cDNA 1700025N23 gene	69986	0.0791486	23.4325	0.180212	23.9999	0.825842	244.497	1.88035	250.417
1700026D08Rik	-1.08337	1.0334	1700026D08Rik	-3.17283	3.13876	-3.22023	3.25429	cilia and flagella associated protein 161	75556	1.01477	80.6018	0.981972	87.3219	16.5168	1311.91	15.983	1421.29
1700026D11Rik	-1.16101	-2.93366	1700026D11Rik	-4.40303	3.51899	-2.85033	3.73437	RIKEN cDNA 1700026D11 gene	70371	0.0858968	24.2531	0.293366	28.158	0.825842	233.178	2.82052	270.721
1700026F02Rik	1.04908	-1.13845	1700026F02Rik	-3.01869	2.95972	-2.83162	2.89059	RIKEN cDNA 1700026F02 gene	69419	0.197833	12.4732	0.225222	11.8896	0.825842	52.0688	0.940175	49.6322
1700026J14Rik	1.00348	-4.26168	1700026J14Rik	-2.86217	1.81897	-0.770747	1.81395	RIKEN cDNA 1700026J14 gene	69432	0.0935857	2.56544	0.426168	2.55654	0.825842	22.6386	3.7607	22.5601
1700026L06Rik	-1.00014	1.94063	1700026L06Rik	-2.48716	2.96532	-3.44368	2.96553	sperm acrosome associated 9	69987	11.2218	491.385	5.78257	491.456	78.455	3435.41	40.4275	3435.9
1700027A15Rik	1.04128	-1.08452	1700027A15Rik	-1.8048	1.77546	-1.68775	1.7171	RIKEN cDNA 1700027A15 gene	69449	98.3425	1176.27	106.654	1129.64	313.82	3738.76	340.343	3594.95
1700027F06Rik	-1.01766	-9.40825	1700027F06Rik	-5.8455	4.21591	-2.61157	4.24117	RIKEN cDNA 1700027F06 gene	72268	0	106.853	0.940825	108.74	0	320.336	2.82052	325.993
1700027F09Rik	1.00348	-1.1183	1700027F09Rik	-3.39632	3.31817	-3.23501	3.31316	RIKEN cDNA 1700027F09 gene	69999	0	10.5018	0.11183	10.4654	0	88.2905	0.940175	87.9844
1700027H10Rik	-1.99306	1	1700027H10Rik	-1.53867	1.04118	-1.53867	2.03617	RIKEN cDNA 1700027H10 gene	72274	0	0.59788	0	1.19161	0	3.3958	0	6.76803
1700027I24Rik	-1.37023	-2.27688	1700027I24Rik	-3.54147	2.72073	-2.35441	3.17515	RIKEN cDNA 1700027I24 gene	75567	0.112148	8.60798	0.255348	11.7949	0.825842	63.3881	1.88035	86.8564
1700027J07Rik	1.17073	1	1700027J07Rik	-1.25877	1.37248	-1.25877	1.14507	RIKEN cDNA 1700027J07 gene	69443	0.064575	0.619562	0	0.529212	0.825842	7.92351	0	6.76803
1700028B04Rik	1.40487	1	1700028B04Rik	-1.83972	2.08493	-1.83972	1.5945	RIKEN cDNA 1700028B04 gene	70001	0	1.51858	0	1.08094	0	7.92351	0	5.64003
1700028D13Rik	-1.02321	-1.13844	1700028D13Rik	-3.49671	3.38662	-3.30965	3.41973	RIKEN cDNA 1700028D13 gene	75569	0.311216	36.741	0.354301	37.5938	1.65168	211.671	1.88035	221.089
1700028E10Rik	-1.81745	-1.21201	1700028E10Rik	-1.54912	0.979458	-1.27172	1.84138	RIKEN cDNA 1700028E10 gene	625175	0.505288	2.91552	0.612414	5.29882	9.91011	45.2772	14.1026	76.7044
1700028I16Rik	-1.01145	3.24387	1700028I16Rik	-2.83799	3.67863	-4.5357	3.69506	RIKEN cDNA 1700028I16 gene	70003	0.324387	29.7004	0	30.0405	4.12921	378.065	0	382.394
1700028J19Rik	-1.05144	1.05407	1700028J19Rik	-3.34684	3.34864	-3.42281	3.42101	RIKEN cDNA 1700028J19 gene	70004	3.37499	349.794	3.20186	367.789	49.5505	5135.57	47.0087	5399.76
1700028K03Rik	-1.19295	-1.1342	1700028K03Rik	-2.32705	2.10894	-2.14537	2.36348	RIKEN cDNA 1700028K03 gene	76421	0.612682	13.2618	0.694904	15.8207	26.427	148.283	26.3252	179.353
1700028M03Rik	-1.61936	1	1700028M03Rik	-2.43041	2.0827	-2.43041	2.77812	RIKEN cDNA 1700028M03 gene	69460	0	2.28339	0	3.69764	0	9.05544	0	14.6641
1700028P14Rik	-1.00757	2.76066	1700028P14Rik	-3.00617	3.73324	-4.47119	3.74412	RIKEN cDNA 1700028P14 gene	67483	1.83015	195.547	0.662939	197.028	18.1685	1941.26	6.58122	1955.96
1700028P15Rik	-1.11612	1	1700028P15Rik	-2.96932	2.89007	-2.96932	3.04856	RIKEN cDNA 1700028P15 gene	75655	0	5.80567	0	6.4798	0	56.5965	0	63.1683
1700029B22Rik	1.01661	1.46399	1700029B22Rik	-3.22113	3.50797	-3.77104	3.4842	RIKEN cDNA 1700029B22 gene	69495	0.559607	59.3671	0.382248	58.3969	4.12921	438.057	2.82052	430.898
1700029F12Rik	-1.02414	-1.24241	1700029F12Rik	-3.4518	3.27803	-3.13867	3.31244	RIKEN cDNA 1700029F12 gene	66479	5.97315	633.993	7.42108	649.296	83.4101	8792.83	103.419	8999.23
1700029H14Rik	-1.02946	-1.46788	1700029H14Rik	-2.91175	2.61394	-2.35801	2.65582	RIKEN cDNA 1700029H14 gene	66501	8.55307	394.022	12.5549	405.629	152.781	6998.72	225.642	7214.72
1700029I15Rik	-1.17462	1.05407	1700029I15Rik	-2.49346	2.41535	-2.56943	2.64754	RIKEN cDNA 1700029I15 gene	75641	4.09084	122.888	3.88099	144.347	9.91011	297.698	9.40175	349.682
1700029J03Rik	-1.19584	1	1700029J03Rik	-1.91119	1.78218	-1.91119	2.0402	RIKEN cDNA 1700029J03 gene	72264	0	1.29364	0	1.54699	0	11.3193	0	13.5361
1700029J07Rik	-1.09766	1.12995	1700029J07Rik	-1.05617	1.07708	-1.23243	1.21152	RIKEN cDNA 1700029J07 gene	69479	5.98193	26.2429	5.29397	28.8059	226.281	992.703	200.257	1089.65
1700029M20Rik	-1.11028	-1.99038	1700029M20Rik	-5.02428	4.4523	-4.03124	4.60322	RIKEN cDNA 1700029M20 gene	73937	0.120412	85.7839	0.239666	95.2441	4.95505	3392.39	9.40175	3763.03
1700029N11Rik	1.03161	-1.73738	1700029N11Rik	-4.11103	3.73502	-3.31412	3.69012	RIKEN cDNA 1700029N11 gene	69491	0	23.009	0.173738	22.3039	0	124.512	0.940175	120.697
1700029P11Rik	-1.15659	2.92797	1700029P11Rik	-3.28441	3.95442	-4.83431	4.1643	RIKEN cDNA 1700029P11 gene	66346	0.674028	101.808	0.230203	117.75	8.25842	1247.39	2.82052	1442.72
1700030A11Rik	1.36983	1	1700030A11Rik	-3.17295	3.39994	-3.17295	2.94595	RIKEN cDNA 1700030A11 gene	74179	0	9.52	0	6.94977	0	97.346	0	71.0643
1700030C10Rik	1.0499	-1.06255	1700030C10Rik	-1.87813	1.8695	-1.79061	1.79924	RIKEN cDNA 1700030C10 gene	69513	1.09214	14.6699	1.16045	13.9726	24.7753	332.787	26.3249	316.969
1700030F04Rik	1.00348	2.56406	1700030F04Rik	-3.51526	4.19698	-4.87369	4.19196	RIKEN cDNA 1700030F04 gene	72263	0.256406	53.7702	0	53.5837	0.825842	173.185	0	172.585
1700030F18Rik	-1.2593	1.46399	1700030F18Rik	-1.33766	1.4463	-1.88757	1.77893	RIKEN cDNA 1700030F18 gene	72277	5.28871	36.4257	3.61254	45.8709	33.0337	227.518	22.5642	286.513
1700030J22Rik	-1.01614	1.14505	1700030J22Rik	-3.16097	3.24713	-3.35638	3.27022	RIKEN cDNA 1700030J22 gene	69528	1.46077	124.054	1.27573	126.056	60.2865	5119.72	52.6498	5202.36
1700030K09Rik	-1.03566	-1.15352	1700030K09Rik	-1.55148	1.42318	-1.34544	1.47373	RIKEN cDNA 1700030K09 gene	72254	3.76034	29.559	4.33763	30.613	124.702	980.251	143.847	1015.2
1700030L20Rik	1.11655	-1.24194	1700030L20Rik	-2.18798	2.11121	-1.87539	1.95217	RIKEN cDNA 1700030L20 gene	70055	0.778356	15.3237	0.96667	13.7242	9.08427	178.845	11.2821	160.177
1700030M09Rik	1.09471	1	1700030M09Rik	-3.75738	3.82265	-3.75738	3.6921	RIKEN cDNA 1700030M09 gene	72259	0.0727095	19.1344	0.0827756	17.479	0.825842	217.331	0.940175	198.529
1700030N03Rik	-1.16866	-3.2653	1700030N03Rik	-4.8612	3.89516	-3.15398	4.12002	RIKEN cDNA 1700030N03 gene	70011	0	43.2441	0.32653	50.5377	0	124.512	0.940175	145.513
1700030O20Rik	1.12438	1.41322	1700030O20Rik	-3.32998	3.66404	-3.82896	3.4949	RIKEN cDNA 1700030O20 gene	72286	0.141322	18.0143	0	16.0215	0.825842	105.269	0	93.6244
1700031A10Rik	-1.4948	1	1700031A10Rik	-1.01601	0.726035	-1.01601	1.30598	RIKEN cDNA 1700031A10 gene	73286	0	0.334509	0	0.500023	0	2.26386	0	3.38402
1700031F05Rik	1.30452	1	1700031F05Rik	-2.2425	2.43426	-2.2425	2.05073	RIKEN cDNA 1700031F05 gene	73300	0	2.55766	0	1.96061	0	44.1453	0	33.8402
1700031M16Rik	-1.0652	-1.04614	1700031M16Rik	-2.30445	2.22635	-2.23938	2.31748	RIKEN cDNA 1700031M16 gene	73302	9.88705	228.545	10.3432	243.447	91.6685	2118.97	95.8978	2257.14
1700031P21Rik	-1.08265	-3.69994	1700031P21Rik	-3.69035	2.68931	-1.80285	2.80388	RIKEN cDNA 1700031P21 gene	73278	2.10116	174.956	7.77416	189.416	3.30337	275.059	12.2223	297.793
1700034E13Rik	-1.02431	-1.44203	1700034E13Rik	-3.17595	2.89458	-2.64786	2.92923	RIKEN cDNA 1700034E13 gene	78414	6.04287	406.122	8.71398	415.994	24.7753	1665.07	35.7266	1705.54
1700034G24Rik	-1.07549	-1.13846	1700034G24Rik	-3.36698	3.22094	-3.1799	3.32594	RIKEN cDNA 1700034G24 gene	67325	0.261324	25.1385	0.297506	27.0363	3.30337	318.072	3.7607	342.914
1700034H15Rik	-1.0201	1.00096	1700034H15Rik	-1.53163	1.51796	-1.53301	1.54667	RIKEN cDNA 1700034H15 gene	98736	0.652666	5.40392	0.652041	5.51253	40.4663	335.051	40.4275	341.786
1700034I23Rik	-1.07132	-1.05496	1700034I23Rik	-1.92236	1.83407	-1.84518	1.93347	RIKEN cDNA 1700034I23 gene	73297	3.87836	52.414	4.09151	56.1524	123.876	1674.12	130.684	1793.53
1700034J05Rik	-1.00755	1.16193	1700034J05Rik	-3.42049	3.52332	-3.63702	3.53418	RIKEN cDNA 1700034J05 gene	73344	1.24004	152.662	1.06722	153.815	33.8595	4164.38	29.1407	4196.18
1700034K08Rik	-1.13399	1.33492	1700034K08Rik	-3.09758	3.21525	-3.51433	3.39666	RIKEN cDNA 1700034K08 gene	78349	0.133492	10.6122	0	12.0341	0.825842	65.6519	0	74.4483
1700034O15Rik	-1.04145	-1.26387	1700034O15Rik	-2.53108	2.33286	-2.19324	2.39146	RIKEN cDNA 1700034O15 gene	76606	12.1288	353.193	15.3292	367.833	97.4494	2837.75	123.163	2955.37
1700034P13Rik	-1.04938	1.12936	1700034P13Rik	-1.63816	1.69115	-1.81367	1.76069	RIKEN cDNA 1700034P13 gene	73331	0.771929	7.75891	0.683509	8.14204	14.8652	149.415	13.1624	156.793
1700036G14Rik	1.19833	-2.27688	1700036G14Rik	-3.93019	3.46717	-2.74313	3.20615	RIKEN cDNA 1700036G14 gene	73283	0.164381	27.7127	0.374276	23.1261	0.825842	139.227	1.88035	116.185
1700037C18Rik	1.01206	-1.12241	1700037C18Rik	-1.86092	1.78626	-1.69432	1.76897	RIKEN cDNA 1700037C18 gene	73261	8.79061	110.136	9.86666	108.824	117.27	1469.25	131.624	1451.74
1700037H04Rik	-1.04466	1.66309	1700037H04Rik	-1.51632	1.85173	-2.25018	1.91477	RIKEN cDNA 1700037H04 gene	67326	22.7171	234.551	13.6596	245.027	351.809	3632.36	211.539	3794.61
1700039E15Rik	-1.10849	1.46398	1700039E15Rik	-3.37042	3.57107	-3.92032	3.71967	RIKEN cDNA 1700039E15 gene	76713	1.44857	178.047	0.989471	197.364	33.0337	4060.23	22.5642	4500.74
1700039E22Rik	1.25435	1.23692	1700039E22Rik	1.3243	-1.00745	1.01755	-1.33439	RIKEN cDNA 1700039E22 gene	73322	6.73022	1.33691	5.44111	1.06582	56.9831	11.3193	46.0686	9.02404
1700040L02Rik	-1.1625	1.29821	1700040L02Rik	-1.52921	1.60886	-1.90574	1.82608	RIKEN cDNA 1700040L02 gene	73287	10.7497	94.6343	8.28038	110.012	165.994	1461.32	127.864	1698.78
1700041A01Rik	-1.66089	1	1700041A01Rik	-2.56609	2.20011	-2.56609	2.93206	RIKEN cDNA 1700041A01 gene	73312	0	2.72125	0	4.51969	0	6.79158	0	11.2801
1700041C23Rik	1.11196	1.31759	1700041C23Rik	-3.13693	3.41243	-3.53483	3.25932	RIKEN cDNA 1700041C23 gene	67319	0.851697	79.7701	0.646406	71.738	2.47753	232.046	1.88035	208.681
1700041M19Rik	1.09943	1	1700041M19Rik	-3.87361	3.94199	-3.87361	3.80523	RIKEN cDNA 1700041M19 gene	76601	0	22.5284	0.0680435	20.491	0	311.281	0.940175	283.129
1700042G07Rik	-1.05523	-1.47049	1700042G07Rik	-3.33229	3.01535	-2.77599	3.09292	RIKEN cDNA 1700042G07 gene	67323	6.9916	569.386	10.2811	600.836	19.8202	1614.13	29.1454	1703.29
1700042G15Rik	-1.09098	-1.4231	1700042G15Rik	-4.42776	4.11043	-3.91872	4.23605	RIKEN cDNA 1700042G15 gene	73349	0.124429	46.2564	0.177075	50.4646	3.30337	1245.12	4.70087	1360.37
1700042O10Rik	-1.90641	-1.13845	1700042O10Rik	-1.76869	1.20972	-1.58162	2.14058	RIKEN cDNA 1700042O10 gene	73321	0.253862	2.00073	0.289008	3.81421	3.30337	26.0344	3.7607	49.6322
1700044C05Rik	-2.49134	1	1700044C05Rik	-1.3973	0.738844	-1.3973	2.05577	RIKEN cDNA 1700044C05 gene	73306	0	0.439587	0	1.09516	0	4.52772	0	11.2801
1700044K03Rik	1.19163	-3.57743	1700044K03Rik	-3.57381	2.78082	-1.73489	2.52788	RIKEN cDNA 1700044K03 gene	67321	0	8.18343	0.357743	6.86742	0	21.5067	0.940175	18.0481
1700045H11Rik	-1.34825	1	1700045H11Rik	-2.63026	2.41472	-2.63026	2.84581	RIKEN cDNA 1700045H11 gene	73348	0	3.30135	0	4.45104	0	19.2428	0	25.9441
1700046C09Rik	-1.03264	-3.41533	1700046C09Rik	-4.23628	3.3271	-2.46425	3.37343	RIKEN cDNA 1700046C09 gene	73307	0.153881	29.1063	0.525555	30.0563	0.825842	156.206	2.82052	161.305
1700047A11Rik	-1.3125	1.40543	1700047A11Rik	-1.88153	1.93087	-2.37254	2.32319	RIKEN cDNA 1700047A11 gene	76604	1.06027	14.8958	0.754412	19.5508	6.60674	92.8183	4.70087	121.825
1700047E10Rik	1.05429	4.54078	1700047E10Rik	-2.05766	3.18727	-4.2406	3.11099	RIKEN cDNA 1700047E10 gene	74328	0.454078	17.2191	0	16.3324	2.47753	93.9502	0	89.1124
1700047G03Rik	-1.16025	-1.70767	1700047G03Rik	-3.53868	3.04545	-2.76666	3.25989	RIKEN cDNA 1700047G03 gene	73339	0.173678	16.6635	0.296584	19.3338	1.65168	158.47	2.82052	183.865
1700047I17Rik2	1	1	1700047I17Rik2	0	0	0	0	RIKEN cDNA 1700047I17 gene 2	100101807	0	0	0	0	0	0	0	0
1700047L14Rik	-1.37023	-1.13845	1700047L14Rik	-2.3878	2.06705	-2.20073	2.52147	RIKEN cDNA 1700047L14 gene	73295	0.177548	3.89367	0.202129	5.33523	0.825842	18.1109	0.940175	24.8161
1700047M11Rik	1.01488	-2.27688	1700047M11Rik	-3.25673	2.67385	-2.06966	2.65254	RIKEN cDNA 1700047M11 gene	67330	0.228929	13.9631	0.521245	13.7584	1.65168	100.742	3.7607	99.2645
1700048M11Rik	1.16027	-1.13844	1700048M11Rik	-2.3253	2.339	-2.13824	2.12454	RIKEN cDNA 1700048M11 gene	100503166	0.394259	9.99713	0.448841	8.61619	1.65168	41.8814	1.88035	36.0962
1700048O20Rik	-1.12075	-1.77882	1700048O20Rik	-2.70803	2.21034	-1.87711	2.3748	RIKEN cDNA 1700048O20 gene	69430	0.538597	16.287	0.958066	18.2536	13.2135	399.571	23.5044	447.818
1700049E15Rik	1.30453	1	1700049E15Rik	-1.79376	1.98553	-1.79376	1.602	RIKEN cDNA 1700049E15 gene	100039727	0	1.37303	0	1.05251	0	14.7151	0	11.2801
1700049E22Rik	-1.37616	-1.13844	1700049E22Rik	-2.58551	2.26165	-2.39845	2.7223	RIKEN cDNA 1700049E22 gene	73395	0.363244	10.4554	0.413533	14.3883	1.65168	47.5411	1.88035	65.4243
1700049G17Rik	-1.26389	1.20972	1700049G17Rik	-0.274688	0.243089	-0.549363	0.580962	RIKEN cDNA 1700049G17 gene	73430	1.75533	2.51319	1.45102	3.1764	129.657	185.637	107.18	234.625
1700049L16Rik	-1.0614	2.00776	1700049L16Rik	-3.22209	3.6819	-4.22768	3.76787	RIKEN cDNA 1700049L16 gene	108950	1.46763	175.762	0.730979	186.554	13.2135	1582.44	6.58122	1679.6
1700051A21Rik	-1.03409	-1.13844	1700051A21Rik	-3.63592	3.51821	-3.44886	3.56657	RIKEN cDNA 1700051A21 gene	73366	0.575158	81.9209	0.654784	84.7137	9.91011	1411.52	11.2821	1459.64
1700052I22Rik	1.05739	1.12936	1700052I22Rik	-2.81021	2.93823	-2.98573	2.85771	RIKEN cDNA 1700052I22 gene	67340	2.84409	152.896	2.51831	144.597	7.43258	399.571	6.58122	377.882
1700052K11Rik	-1.21728	1.28071	1700052K11Rik	-0.551433	0.588076	-0.908375	0.871732	RIKEN cDNA 1700052K11 gene	73431	4.78657	10.5451	3.73744	12.8363	157.736	347.502	123.163	423.004
1700054A03Rik	-1.09032	1.75679	1700054A03Rik	-2.26007	2.60417	-3.07301	2.72892	RIKEN cDNA 1700054A03 gene	78457	0.383408	11.1672	0.218244	12.1758	3.30337	96.214	1.88035	104.904
1700054K19Rik	-1.10726	1	1700054K19Rik	-2.42589	2.35239	-2.42589	2.49938	RIKEN cDNA 1700054K19 gene	67336	0	2.74413	0	3.03846	0	10.1874	0	11.2801
1700054M17Rik	-1.61937	2.27945	1700054M17Rik	-1.60411	1.85073	-2.79279	2.54617	RIKEN cDNA 1700054M17 gene	73358	0.227945	2.49943	0	4.0475	0.825842	9.05544	0	14.6641
1700055C04Rik	2.00696	1	1700055C04Rik	-1.40103	1.90354	-1.40103	0.898527	RIKEN cDNA 1700055C04 gene	73397	0	0.988039	0	0.492307	0	2.26386	0	1.12801
1700056E22Rik	-1.16232	1.31759	1700056E22Rik	-2.21557	2.30602	-2.61347	2.52303	RIKEN cDNA 1700056E22 gene	73363	2.39	54.8949	1.81392	63.8055	27.2528	625.957	20.6838	727.563
1700057G04Rik	-1.00342	-1.30108	1700057G04Rik	-3.50861	3.3163	-3.12891	3.32122	RIKEN cDNA 1700057G04 gene	78459	0.456279	51.7289	0.593654	51.9057	5.7809	655.387	7.5214	657.627
1700057H15Rik	-1.2955	1	1700057H15Rik	-1.73688	1.55013	-1.73688	1.92363	RIKEN cDNA 1700057H15 gene	78460	0	0.97609	0	1.26452	0	11.3193	0	14.6641
1700057H21Rik	1.07781	1.82219	1700057H21Rik	-2.41297	2.89986	-3.27864	2.79175	RIKEN cDNA 1700057H21 gene	73375	0.182219	7.24294	0	6.72004	0.825842	32.826	0	30.4561
1700060C16Rik	-6.83249	1	1700060C16Rik	-0.693103	-0.693103	-0.693103	2.07931	RIKEN cDNA 1700060C16 gene	73425	0	0	0	0.683249	0	0	0	4.51202
1700060C20Rik	1.46851	4.28337	1700060C20Rik	-1.72511	3.05166	-3.82386	2.49731	RIKEN cDNA 1700060C20 gene	73399	0.428337	11.7419	0	7.99581	2.47753	67.9158	0	46.2483
1700061F12Rik	-1.08071	2.63517	1700061F12Rik	-2.87328	3.51624	-4.27118	3.62822	RIKEN cDNA 1700061F12 gene	73438	0.488139	40.9243	0.18524	44.2272	4.95505	415.418	1.88035	448.946
1700061G19Rik	-1.07598	1.07674	1700061G19Rik	-3.19719	3.1977	-3.30386	3.30335	RIKEN cDNA 1700061G19 gene	78625	0.93455	78.6423	0.867945	84.6177	31.382	2640.79	29.1454	2841.44
1700061I17Rik	1.34868	1	1700061I17Rik	-2.982	3.19777	-2.982	2.76622	RIKEN cDNA 1700061I17 gene	433646	0	7.24927	0	5.3751	0	190.164	0	141.001
1700061J23Rik	1.11099	2.19598	1700061J23Rik	-2.01436	2.65772	-3.14922	2.50587	RIKEN cDNA 1700061J23 gene	76993	0.826809	21.0785	0.37651	18.9727	4.12921	105.269	1.88035	94.7524
1700063A18Rik	1	1	1700063A18Rik	0	0	0	0	RIKEN cDNA 1700063A18 gene	73454	0	0	0	0	0	0	0	0
1700063D05Rik	-1.05134	1.05407	1700063D05Rik	-2.25594	2.25781	-2.33191	2.33004	RIKEN cDNA 1700063D05 gene	78500	1.31127	29.9547	1.24401	31.4926	9.91011	226.386	9.40175	238.009
1700063O14Rik	-1.4948	1	1700063O14Rik	-1.33925	1.04927	-1.33925	1.62922	RIKEN cDNA 1700063O14 gene	73452	0	0.52362	0	0.782707	0	2.26386	0	3.38402
1700064J06Rik	4.12193	1	1700064J06Rik	-0.51083	1.53249	-0.51083	-0.51083	RIKEN cDNA 1700064J06 gene	73400	0	0.412193	0	0	0	1.13193	0	0
1700064M15Rik	1.08602	-1.89741	1700064M15Rik	-3.61908	3.21659	-2.69505	3.09754	RIKEN cDNA 1700064M15 gene	73457	0.375168	42.8516	0.711847	39.4576	2.47753	282.982	4.70087	260.569
1700065D16Rik	1.29295	1.75694	1700065D16Rik	-2.50711	3.09898	-3.32018	2.72831	RIKEN cDNA 1700065D16 gene	73410	0.579651	28.2337	0.32992	21.8367	2.47753	96.214	0.940162	74.4483
1700065I16Rik	-1.23182	2.59298	1700065I16Rik	-2.91953	3.45644	-4.29415	3.75724	RIKEN cDNA 1700065I16 gene	78462	0.259298	21.5357	0	26.5282	2.47753	199.22	0	244.777
1700065J11Rik	1.48903	1	1700065J11Rik	-3.49224	3.77942	-3.49224	3.20505	RIKEN cDNA 1700065J11 gene	73409	0	15.4521	0	10.3773	0	52.0688	0	34.9682
1700065J18Rik	1.13508	1	1700065J18Rik	-3.96337	4.05477	-3.96337	3.87198	RIKEN cDNA 1700065J18 gene	73455	0	25.924	0	22.8389	0	78.1032	0	68.8083
1700065L07Rik	-1.02359	3.83831	1700065L07Rik	-2.85218	3.8056	-4.79266	3.83924	RIKEN cDNA 1700065L07 gene	73408	0.383831	38.7555	0	39.6697	2.47753	250.157	0	256.057
1700065O20Rik	1.12892	1	1700065O20Rik	-2.34265	2.43012	-2.34265	2.25518	RIKEN cDNA 1700065O20 gene	76609	0	2.73366	0	2.42149	0	20.3747	0	18.0481
1700066B17Rik	-1.36013	1.75679	1700066B17Rik	-2.73985	2.92445	-3.55279	3.3682	RIKEN cDNA 1700066B17 gene	73426	0.336753	17.078	0.191687	23.2283	1.65168	83.7628	0.940175	113.929
1700066B19Rik	1.04618	1	1700066B19Rik	-1.99115	2.02372	-1.99115	1.95858	RIKEN cDNA 1700066B19 gene	73449	0.0481399	1.61657	0	1.54521	1.65168	55.4646	0	53.0162
1700066J03Rik	-1.56808	2.19598	1700066J03Rik	-1.98872	2.23166	-3.12359	2.88065	RIKEN cDNA 1700066J03 gene	67339	0.882089	16.4427	0.401683	25.7834	4.12921	76.9712	1.88035	120.697
1700066M21Rik	-1.03925	1.08409	1700066M21Rik	-0.765643	0.796116	-0.882128	0.851655	RIKEN cDNA 1700066M21 gene	73467	3.85199	11.3716	3.5532	11.8179	161.039	475.411	148.548	494.066
1700066N21Rik	1.00348	-1.10267	1700066N21Rik	-2.58861	2.52061	-2.44761	2.5156	RIKEN cDNA 1700066N21 gene	73471	0	3.45166	0.110267	3.4397	0	29.4302	0.940175	29.3281
1700066O22Rik	-1.10726	1	1700066O22Rik	-2.12304	2.04954	-2.12304	2.19653	RIKEN cDNA 1700066O22 gene	74916	0	1.80331	0	1.99673	0	20.3747	0	22.5601
1700067G17Rik	1.07366	1.31759	1700067G17Rik	-2.93853	3.18874	-3.33643	3.08621	RIKEN cDNA 1700067G17 gene	73475	0.414454	28.9714	0.314555	26.9839	2.47753	173.185	1.88035	161.305
1700067K01Rik	-1.11482	-1.06255	1700067K01Rik	-2.53336	2.41119	-2.44583	2.568	RIKEN cDNA 1700067K01 gene	73453	0.942271	29.0159	1.00121	32.3474	12.3876	381.46	13.1624	425.258
1700067P10Rik	-1.18695	1.22975	1700067P10Rik	-3.11924	3.14479	-3.41761	3.39206	RIKEN cDNA 1700067P10 gene	68224	1.3102	100.693	1.06542	119.518	11.5618	888.565	9.40175	1054.68
1700069L16Rik	-1.40053	1.10361	1700069L16Rik	-2.91809	2.74621	-3.06032	3.23219	RIKEN cDNA 1700069L16 gene	381707	0.110361	5.5968	0	7.8385	0.825842	41.8814	0	58.6563
1700069P05Rik	-1.99307	1	1700069P05Rik	-0.936929	0.439434	-0.936929	1.43442	RIKEN cDNA 1700069P05 gene	73531	0	0.259613	0	0.517426	0	2.26386	0	4.51202
1700071K01Rik	-1.28783	2.65129	1700071K01Rik	-2.47808	2.99896	-3.88477	3.36389	RIKEN cDNA 1700071K01 gene	237880	0.265129	11.8089	0.0754643	15.2078	3.30378	147.151	0.94036	189.505
1700071M16Rik	-1.0351	-3.07487	1700071M16Rik	-2.88483	2.04968	-1.2643	2.09945	RIKEN cDNA 1700071M16 gene	73504	0.730612	22.3419	2.24654	23.1262	9.91011	457.3	26.3249	429.77
1700072B07Rik	1.39508	-1.13844	1700072B07Rik	-2.57055	2.71719	-2.38349	2.23684	RIKEN cDNA 1700072B07 gene	73529	0.455889	17.8085	0.519004	12.7652	1.65168	64.52	1.88035	46.2482
1700072I22Rik	1.09471	1	1700072I22Rik	-3.00471	3.06998	-3.00471	2.93944	RIKEN cDNA 1700072I22 gene	78629	0	6.7401	0	6.157	0	67.9158	0	62.0403
1700072O05Rik	-1.9377	1	1700072O05Rik	-3.17576	2.69858	-3.17576	3.65293	RIKEN cDNA 1700072O05 gene	73505	0	5.86614	0	11.3668	0	40.7495	0	78.9604
1700073E17Rik	1.01144	1.098	1700073E17Rik	-3.18394	3.25959	-3.31881	3.24317	RIKEN cDNA 1700073E17 gene	381827	0.126018	10.968	0.114771	10.8439	8.25842	718.776	7.5214	710.643
1700074H08Rik	1.33797	1	1700074H08Rik	-3.46401	3.67403	-3.46401	3.25399	RIKEN cDNA 1700074H08 gene	73480	0	14.0853	0	10.5274	0	72.4435	0	54.1442
1700074P13Rik	-1.06852	-1.40116	1700074P13Rik	-3.80245	3.51133	-3.31583	3.60694	RIKEN cDNA 1700074P13 gene	73481	1.49543	237.922	2.09534	254.224	32.2079	5124.25	45.1284	5475.34
1700080E11Rik	-1.04564	-1.33411	1700080E11Rik	-2.56272	2.32258	-2.14683	2.38697	RIKEN cDNA 1700080E11 gene	73532	5.3002	156.644	7.07107	163.793	52.8539	1562.06	70.5131	1633.35
1700080N15Rik	1.0662	1	1700080N15Rik	-4.27945	4.32569	-4.27945	4.23322	RIKEN cDNA 1700080N15 gene	73489	0	38.941	0	36.5233	0	134.7	0	126.337
1700080O16Rik	-1.03066	1.1921	1700080O16Rik	-2.43837	2.54334	-2.69188	2.58691	RIKEN cDNA 1700080O16 gene	74279	0.840844	26.568	0.705344	27.3826	15.691	495.785	13.1624	510.986
1700081H04Rik	1.33797	1	1700081H04Rik	-2.25348	2.46351	-2.25348	2.04346	RIKEN cDNA 1700081H04 gene	73477	0.059963	2.63	0	1.96566	0.825842	36.2218	0	27.0721
1700084C01Rik	1.04529	2.19598	1700084C01Rik	-1.08869	1.68808	-2.22356	1.62418	coiled-coil domain containing 190	78465	0.223777	1.53358	0.101903	1.46714	4.12921	28.2982	1.88035	27.0721
1700084D21Rik	1.23599	-1.13845	1700084D21Rik	-2.7344	2.7937	-2.54733	2.48803	RIKEN cDNA 1700084D21 gene	76720	1.33472	61.5905	1.51951	49.8308	4.95505	228.65	5.64105	184.993
1700084E18Rik	-1.06152	-1.08423	1700084E18Rik	-0.843746	0.742341	-0.727073	0.828478	RIKEN cDNA 1700084E18 gene	67350	5.01369	15.0528	5.436	15.9789	17.3427	52.0688	18.8035	55.2723
1700084F23Rik	-1.01077	-1.49824	1700084F23Rik	-4.30081	4.00145	-3.71754	4.0169	RIKEN cDNA 1700084F23 gene	74280	0.0658019	31.5667	0.149824	31.9066	0.825842	396.175	1.88035	400.442
1700084J12Rik	-1.2683	1	1700084J12Rik	-2.57621	2.40477	-2.57621	2.74766	RIKEN cDNA 1700084J12 gene	73486	0	3.15809	0	4.00541	0	24.9032	0	31.5847
1700084M14Rik	-1.01335	1.22975	1700084M14Rik	-2.69831	2.83792	-2.99668	2.85706	RIKEN cDNA 1700084M14 gene	73487	3.26781	151.645	2.65729	153.67	17.3427	804.802	14.1026	815.548
1700085C21Rik	-1.32871	1	1700085C21Rik	-0.788674	0.58366	-0.788674	0.993688	RIKEN cDNA 1700085C21 gene	74283	0	0.258889	0	0.343989	0	3.39579	0	4.51202
1700086L19Rik	-1.02948	2.04679	1700086L19Rik	-2.87664	3.37236	-3.91001	3.41428	RIKEN cDNA 1700086L19 gene	74284	2.8135	213.986	1.37459	220.295	27.2528	2028.42	14.1026	2092.45
1700086O06Rik	-1.60517	1.48589	1700086O06Rik	0.990676	-1.04638	0.419349	-0.363648	RIKEN cDNA 1700086O06 gene	73516	4.08263	0.994777	2.7476	1.59679	75.1517	16.9789	49.8293	24.8161
1700088E04Rik	-1.06787	1.21611	1700088E04Rik	-0.30227	0.39604	-0.584549	0.490778	RIKEN cDNA 1700088E04 gene	27660	40.4346	65.6093	33.249	70.0623	633.421	1027.79	520.857	1097.55
1700091H14Rik	-1.11873	1.75678	1700091H14Rik	-2.0684	2.39394	-2.88134	2.5558	RIKEN cDNA 1700091H14 gene	73553	1.68183	37.075	0.957334	41.477	29.7303	655.387	16.9231	733.203
1700092C02Rik	-1.21798	1	1700092C02Rik	-2.79476	2.65251	-2.79476	2.937	RIKEN cDNA 1700092C02 gene	67357	0	4.36305	0	5.31412	0	10.1874	0	12.4081
1700092C10Rik	1.1325	2.19598	1700092C10Rik	-2.38976	3.04694	-3.52462	2.86743	RIKEN cDNA 1700092C10 gene	73554	0.754735	32.6892	0.343689	28.8646	4.12921	178.845	1.88035	157.921
1700092E19Rik	-1.07319	1	1700092E19Rik	-2.57563	2.52468	-2.57563	2.62658	RIKEN cDNA 1700092E19 gene	73576	0.0385043	3.4304	0.043835	3.68147	0.825842	73.5754	0.940175	78.9604
1700092K14Rik	1.00348	3.51358	1700092K14Rik	0.434589	0.474388	-1.37835	0.469376	RIKEN cDNA 1700092K14 gene	73536	1.14729	1.17938	0.32653	1.17529	3.30337	3.39579	0.940175	3.38402
1700092M07Rik	1.04098	-1.31092	1700092M07Rik	-2.88206	2.71574	-2.49148	2.6578	RIKEN cDNA 1700092M07 gene	74307	10.2549	496.634	13.4434	477.085	27.2528	1319.83	35.7266	1267.88
1700093K21Rik	-1.05226	-1.57149	1700093K21Rik	-3.84195	3.47913	-3.18982	3.55263	RIKEN cDNA 1700093K21 gene	67358	1.45463	232.605	2.28594	244.762	20.6461	2859.26	28.2052	3043.36
1700094D03Rik	-1.02965	-1.03312	1700094D03Rik	-0.996267	0.951692	-0.949266	0.993842	RIKEN cDNA 1700094D03 gene	73545	4.5372	17.5058	4.68745	18.0248	195.772	755.343	202.255	777.735
1700094J05Rik	1.01341	-1.70766	1700094J05Rik	-2.45935	2.08295	-1.68733	2.06373	RIKEN cDNA 1700094J05 gene	67523	0.41815	9.74324	0.71406	9.61427	4.95505	115.457	8.46157	113.929
1700094M24Rik	1.04092	-1.13845	1700094M24Rik	-3.3192	3.2546	-3.13213	3.19673	RIKEN cDNA 1700094M24 gene	74304	0.239828	22.8459	0.273031	21.9477	1.65168	157.338	1.88035	151.153
1700095A21Rik	1.07256	1.09799	1700095A21Rik	-3.60976	3.72772	-3.74463	3.62667	RIKEN cDNA 1700095A21 gene	67524	0.319524	51.6782	0.291008	48.1821	4.12921	667.839	3.7607	622.659
1700095B10Rik	1.05853	1.098	1700095B10Rik	-3.52236	3.63083	-3.65724	3.54877	RIKEN cDNA 1700095B10 gene	67360	0.370321	52.7111	0.337268	49.7965	4.12888	619.166	3.76036	586.563
1700095J12Rik	1.117	-2.27689	1700095J12Rik	-4.45554	3.94182	-3.26848	3.7822	RIKEN cDNA 1700095J12 gene	73563	0.100731	33.9642	0.229353	30.4067	0.825842	278.455	1.88035	249.289
1700096J18Rik	-1.38911	-1.13844	1700096J18Rik	-3.7074	3.3768	-3.52035	3.85095	RIKEN cDNA 1700096J18 gene	67927	0.219807	29.8262	0.250237	41.4318	0.825842	112.061	0.940175	155.665
1700096K18Rik	1.04962	1.05407	1700096K18Rik	0.00858425	0.0643335	-0.0673902	-0.00552757	RIKEN cDNA 1700096K18 gene	73571	5.33189	5.54196	5.05837	5.27999	99.1011	103.006	94.0175	98.1364
1700096P03Rik	-1.41175	2.35701	1700096P03Rik	-1.83504	2.20477	-3.072	2.70226	RIKEN cDNA 1700096P03 gene	73557	0.235701	3.87673	0	5.47299	0.825842	13.5832	0	19.1761
1700097N02Rik	1.1064	1.31759	1700097N02Rik	-2.80461	3.0765	-3.20251	2.93062	RIKEN cDNA 1700097N02 gene	67522	0.258492	15.2348	0.196185	13.7697	2.47753	146.019	1.88035	131.977
1700099I09Rik	-1.13069	2.33254	1700099I09Rik	-3.22596	3.74831	-4.44787	3.92552	RIKEN cDNA 1700099I09 gene	76624	0.233254	29.3289	0	33.1619	1.6516	219.594	0	242.521
1700100I10Rik	-1.10803	-1.54951	1700100I10Rik	-4.17997	3.79007	-3.54816	3.93806	RIKEN cDNA 1700100I10 gene	74982	0	25.0738	0.154951	27.7825	0	337.315	1.88035	372.242
1700100L14Rik	1.18309	-1.8974	1700100L14Rik	-3.72689	3.38616	-2.80287	3.1436	RIKEN cDNA 1700100L14 gene	73584	0.346255	47.9335	0.656985	40.5155	2.47753	342.975	4.70087	289.897
1700101E01Rik	-1.15923	4.56003	1700101E01Rik	-2.04081	3.02874	-4.22985	3.24191	cilia and flagella associated protein 77	329375	0.456003	15.3128	0	17.7511	4.95505	166.394	0	192.889
1700101I11Rik	-1.01476	-1.13844	1700101I11Rik	-2.66577	2.56167	-2.47871	2.58281	RIKEN cDNA 1700101I11 gene	100504641	0.55036	20.6187	0.626553	20.9231	4.95505	185.637	5.64105	188.377
1700101O22Rik	1.03454	-2.27688	1700101O22Rik	-4.39105	3.82202	-3.20399	3.77303	RIKEN cDNA 1700101O22 gene	73575	0.801657	237.886	1.82528	229.944	1.65168	490.126	3.7607	473.762
1700102H20Rik	1.04436	1.07886	1700102H20Rik	-0.623304	0.70937	-0.732817	0.646751	RIKEN cDNA 1700102H20 gene	68230	4.42031	11.1334	4.09719	10.6605	14.0393	39.6175	12.2223	43.9922
1700102P08Rik	-1.07782	-1.99228	1700102P08Rik	-3.94438	3.39311	-2.94996	3.50122	RIKEN cDNA 1700102P08 gene	112418	0.494693	80.0092	0.985565	86.2353	6.60674	1068.54	13.1624	1151.69
1700104L18Rik	1.91746	1	1700104L18Rik	-0.234799	0.704397	-0.234799	-0.234799	RIKEN cDNA 1700104L18 gene	73592	0	0.191746	0	0	0	1.13193	0	0
1700105P06Rik	-1.28442	-1.13845	1700105P06Rik	-2.4992	2.22511	-2.31213	2.58623	RIKEN cDNA 1700105P06 gene	654802	1.09852	29.0381	1.25061	37.2971	5.7809	152.811	6.58122	196.273
1700106J16Rik	-1.1147	1.0896	1700106J16Rik	-3.72713	3.71071	-3.85093	3.86736	coiled-coil domain containing 182	74297	0.10896	18.8921	0.0620225	21.059	1.65168	286.378	0.940175	319.225
1700108F19Rik	1.15476	-1.89411	1700108F19Rik	-4.19274	3.83577	-3.27122	3.62818	RIKEN cDNA 1700108F19 gene	73272	0.0831887	26.1109	0.189411	22.6116	0.825842	259.212	1.88035	224.473
1700108J01Rik	-1.13889	2.04958	1700108J01Rik	-3.30798	3.73183	-4.34331	3.91946	RIKEN cDNA 1700108J01 gene	68245	1.45769	191.805	0.711214	218.445	5.7809	760.657	2.82052	866.308
1700109G14Rik	-1.00283	1.31759	1700109G14Rik	-2.9899	3.18681	-3.3878	3.19088	RIKEN cDNA 1700109G14 gene	67355	0.836619	60.5203	0.634962	60.6914	7.43258	537.667	5.64105	539.186
1700109G15Rik	1.17073	3.04001	1700109G15Rik	-2.17323	3.08897	-3.77731	2.86157	RIKEN cDNA 1700109G15 gene	78471	0.304001	11.6669	0	9.96553	0.825842	31.694	0	27.0721
1700109H08Rik	-1.31051	1.50582	1700109H08Rik	-2.77223	2.87244	-3.36278	3.26257	RIKEN cDNA 1700109H08 gene	77036	1.29594	64.8336	0.860623	84.965	9.91011	495.785	6.58122	649.731
1700109I08Rik	-1.24567	-3.24858	1700109I08Rik	-2.98798	1.97961	-1.28817	2.29653	RIKEN cDNA 1700109I08 gene	73591	0	3.12892	0.324858	3.89759	0	9.05544	0.940175	11.2801
1700109K24Rik	1.2727	1.75674	1700109K24Rik	-1.49496	2.07536	-2.30786	1.72746	RIKEN cDNA 1700109K24 gene	74303	0.374362	4.44699	0.213101	3.49413	4.95505	58.8604	2.82061	46.2483
1700110C19Rik	1.1051	-2.42583	1700110C19Rik	-3.77818	3.21103	-2.4997	3.06685	RIKEN cDNA 1700110C19 gene	76634	0	12.7046	0.242583	11.4963	0	98.4779	1.88035	89.1124
1700110I01Rik	-1.13889	1	1700110I01Rik	-0.95961	0.865793	-0.95961	1.05343	RIKEN cDNA 1700110I01 gene	73549	0.0738771	0.354406	0	0.403631	1.65168	7.92351	0	9.02404
1700110I07Rik	-1.1294	1.05728	1700110I07Rik	-3.49715	3.44955	-3.57751	3.62511	RIKEN cDNA 1700110I07 gene	77001	0.105728	13.0424	0	14.7301	0.825842	101.874	0	115.057
1700110K17Rik	1.08681	2.63517	1700110K17Rik	-2.20045	2.95945	-3.59835	2.83935	RIKEN cDNA 1700110K17 gene	73558	1.31386	46.9717	0.498587	43.2196	9.91011	354.294	3.7607	325.993
1700111N16Rik	-1.56598	1	1700111N16Rik	-1.91927	1.59574	-1.91927	2.2428	RIKEN cDNA 1700111N16 gene	74305	0	1.1432	0.0678241	1.79023	0	15.847	0.940175	24.8161
1700112E06Rik	1.22647	-1.24407	1700112E06Rik	0.337679	-0.347956	0.652749	-0.642472	RIKEN cDNA 1700112E06 gene	76633	7.57997	4.71271	9.43003	3.84249	80.1067	49.8049	99.6585	40.6082
1700112H15Rik	1.17073	1	1700112H15Rik	-1.54619	1.65989	-1.54619	1.43249	RIKEN cDNA 1700112H15 gene	73590	0	0.922842	0	0.788264	0	7.92351	0	6.76803
1700112J05Rik	-1.04139	-1.13843	1700112J05Rik	-2.69948	2.5767	-2.51243	2.63521	RIKEN cDNA 1700112J05 gene	68246	1.01912	39.4924	1.1602	41.1271	9.08427	352.03	10.3419	366.602
1700112J16Rik	-1.00568	-1.34412	1700112J16Rik	-1.84669	1.62928	-1.42003	1.63744	RIKEN cDNA 1700112J16 gene	76628	1.65153	18.3762	2.21985	18.4805	49.5505	78.1032	33.8463	77.8324
1700113A16Rik	1.07727	-1.002	1700113A16Rik	0.734135	-0.68189	0.737019	-0.789264	RIKEN cDNA 1700113A16 gene	76642	18.9412	7.09809	18.9791	6.58899	220.5	82.6309	220.941	76.7044
1700113B09Rik	1.50522	1	1700113B09Rik	-2.01269	2.30767	-2.01269	1.7177	RIKEN cDNA 1700113B09 gene	78638	0	1.99783	0	1.32727	0	6.79158	0	4.51202
1700113H08Rik	-1.078	1.35752	1700113H08Rik	-3.19174	3.35804	-3.63271	3.4664	RIKEN cDNA 1700113H08 gene	76640	0.825518	77.3403	0.608109	83.3732	14.0393	1315.3	10.3419	1417.9
1700116B05Rik	-1.01146	10.5988	1700116B05Rik	-1.5641	3.25879	-4.96993	3.27523	RIKEN cDNA 1700116B05 gene	78639	1.05988	29.9979	0	30.3417	3.30337	93.9502	0	94.7524
1700119H24Rik	1.29019	1	1700119H24Rik	-1.98486	2.16865	-1.98486	1.80106	RIKEN cDNA 1700119H24 gene	76649	0	1.77963	0	1.37935	0	10.1874	0	7.89604
1700120C14Rik	-1.74393	-1.13844	1700120C14Rik	-0.313809	-0.180892	-0.12675	0.621452	RIKEN cDNA 1700120C14 gene	73600	1.48764	1.63121	1.69359	2.84472	4.12921	4.52772	4.70087	7.89604
1700120E14Rik	1.02709	1	1700120E14Rik	-3.41043	3.42971	-3.41043	3.39115	RIKEN cDNA 1700120E14 gene	73606	0.0640558	11.4575	0.036462	11.1553	1.65168	295.434	0.940175	287.641
1700120G07Rik	1.34129	3.24949	1700120G07Rik	-2.23487	3.29679	-3.93509	2.87317	RIKEN cDNA 1700120G07 gene	74314	0.324949	15.0318	0	11.207	3.30337	152.811	0	113.929
1700120K04Rik	-1.04621	-1.13844	1700120K04Rik	-2.33633	2.21021	-2.14927	2.27539	RIKEN cDNA 1700120K04 gene	68232	3.24906	75.9284	3.69887	79.4373	16.5168	385.988	18.8035	403.826
1700121L16Rik	2.11503	3.0862	1700121L16Rik	0.949204	0.404051	-0.676627	-0.676627	RIKEN cDNA 1700121L16 gene	76643	0.30862	0.211503	0	0	1.65168	1.13193	0	0
1700121N20Rik	-1.03561	1	1700121N20Rik	-2.7882	2.76295	-2.7882	2.81344	RIKEN cDNA 1700121N20 gene	76639	0	4.68881	0.0763627	4.85579	0	57.7284	0.940175	59.7843
1700122C19Rik	-1.07747	1.45447	1700122C19Rik	-2.56899	2.78541	-3.10948	2.89306	RIKEN cDNA 1700122C19 gene	78640	0.622467	25.4654	0.427968	27.4382	4.12921	202.615	3.7607	205.297
1700122O11Rik	-1.01666	-1.10848	1700122O11Rik	-3.56597	3.47976	-3.41739	3.50359	RIKEN cDNA 1700122O11 gene	76651	0	13.2122	0.110848	13.4323	0	112.061	0.940175	113.929
1700123I01Rik	-1.03933	1.17805	1700123I01Rik	-3.06412	3.15449	-3.30052	3.21014	RIKEN cDNA 1700123I01 gene	622554	0.117805	8.77309	0.0894096	9.11812	2.47753	184.505	1.88035	191.761
1700123J17Rik	-1.49568	1	1700123J17Rik	-1.68877	1.39837	-1.68877	1.97918	RIKEN cDNA 1700123J17 gene	76728	0	0.849813	0	1.27105	0	18.1109	0	27.0721
1700123K08Rik	1.05152	1	1700123K08Rik	-3.71587	3.7521	-3.71587	3.67963	RIKEN cDNA 1700123K08 gene	76658	0	17.7045	0	16.8371	0	222.99	0	212.065
1700123L14Rik	-1.06964	1.56733	1700123L14Rik	-3.42273	3.69832	-4.07103	3.79544	RIKEN cDNA 1700123L14 gene	78482	3.35917	467.605	2.14325	500.168	75.1517	10461.3	47.9489	11189.8
1700123M08Rik	-1.11699	-2.80232	1700123M08Rik	-2.04266	1.21954	-0.55604	1.37916	RIKEN cDNA 1700123M08 gene	100503636	0.833646	7.99838	2.33614	8.93413	10.736	103.006	30.0856	115.057
1700123O12Rik	-1.0157	-3.44628	1700123O12Rik	-4.32851	3.42475	-2.54347	3.44723	RIKEN cDNA 1700123O12 gene	73624	0	21.5757	0.344628	21.9144	0	117.721	1.88035	119.569
1700123O20Rik	1.07882	-1.1017	1700123O20Rik	-0.0572681	0.0421295	0.0824691	-0.0673306	RIKEN cDNA 1700123O20 gene	58248	13.2364	14.1805	14.5826	13.1444	332.818	356.558	366.668	330.506
1700123O21Rik	6.42149	1	1700123O21Rik	-0.670727	2.01218	-0.670727	-0.670727	RIKEN cDNA 1700123O21 gene	68238	0	0.642149	0	0	0	4.52772	0	0
1700124L16Rik	-1.2942	3.07437	1700124L16Rik	-1.64508	2.2692	-3.26537	2.64126	RIKEN cDNA 1700124L16 gene	67934	2.67518	40.3338	0.870156	52.1999	5.7809	87.1586	1.88035	112.801
1700125G02Rik	1.18593	1.74749	1700125G02Rik	-1.81482	2.34047	-2.6201	2.09445	RIKEN cDNA 1700125G02 gene	73628	0.174749	3.11372	0	2.62555	0.825842	14.7151	0	12.4081
1700125G22Rik	-1.01607	2.19598	1700125G22Rik	-2.12471	2.68064	-3.25957	2.70364	RIKEN cDNA 1700125G22 gene	76657	0.420361	11.7537	0.191423	11.9426	4.12921	115.457	1.88035	117.313
1700125H03Rik	-1.06372	1.75678	1700125H03Rik	-3.23976	3.60167	-4.0527	3.69079	RIKEN cDNA 1700125H03 gene	73609	0.394259	45.2123	0.224421	48.0932	1.65168	217.331	0.940175	241.394
1700125H20Rik	-1.04095	3.07436	1700125H20Rik	-2.67707	3.45827	-4.29736	3.51616	RIKEN cDNA 1700125H20 gene	73634	0.501724	35.2683	0.163196	36.7124	5.7809	406.363	1.88035	423.002
1700126H18Rik	1.50522	2.74114	1700126H18Rik	-1.00872	2.03109	-2.46349	1.44112	RIKEN cDNA 1700126H18 gene	73639	0.274114	2.25426	0	1.49763	0.825842	6.79158	0	4.51202
1700128A07Rik	-1.27737	1	1700128A07Rik	-3.58234	3.40575	-3.58234	3.75893	RIKEN cDNA 1700128A07 gene	73631	0	12.6948	0.0958569	16.216	0	124.512	0.940175	159.049
1700128F08Rik	1.04064	1	1700128F08Rik	-2.2604	2.28914	-2.2604	2.23166	RIKEN cDNA 1700128F08 gene	76669	0	2.34179	0.0694672	2.25033	0	31.694	0.940175	30.4561
1700129C05Rik	-1.02309	-1.56536	1700129C05Rik	-4.06998	3.73027	-3.42349	3.7632	RIKEN cDNA 1700129C05 gene	67932	1.53726	342.655	2.40636	350.566	19.8202	4417.92	31.0258	4519.92
1810006J02Rik	1	1	1810006J02Rik	0	0	0	0	RIKEN cDNA 1810006J02 gene	69030	0.0746233	0.0511407	0	0	1.65168	1.13193	0	0
1810007C17Rik	1	1	1810007C17Rik	0	0	0	0	RIKEN cDNA 1810007C17 gene	69054	0	0	0	0	0	0	0	0
1810007D17Rik	1.40622	1	1810007D17Rik	-0.122956	0.368867	-0.122956	-0.122956	RIKEN cDNA 1810007D17 gene	69055	0	0.140622	0	0	0	1.13193	0	0
1810008I18Rik	-1.99307	1	1810008I18Rik	-0.566207	0.068711	-0.566207	1.0637	RIKEN cDNA 1810008I18 gene	100503969	0	0.155285	0	0.309494	0	1.13193	0	2.25601
1810009A15Rik	1.01963	1.08537	1810009A15Rik	-0.28472	0.357838	-0.402913	0.329795	RIKEN cDNA 1810009A15 gene	66276	47.565	74.2535	43.8236	72.8241	325.382	500.313	299.916	490.682
1810009J06Rik	1	1	1810009J06Rik	0	0	0	0	RIKEN cDNA 1810009J06 gene	73626	0	0	0	0	0	0	0	0
1810010D01Rik	1.33797	2.63518	1810010D01Rik	0.519545	0.389429	-0.878355	-0.0306189	RIKEN cDNA 1810010D01 gene	100040049	0.453514	0.414402	0.1721	0.309724	4.95505	4.52772	1.88035	3.38402
1810010H24Rik	2.00695	1.70189	1810010H24Rik	0.900233	-0.0141594	0.133093	-1.01917	RIKEN cDNA 1810010H24 gene	69066	1.9148	1.01593	1.1251	0.506205	25.6011	13.5832	15.0428	6.76803
1810011H11Rik	-1.78631	2.53758	1810011H11Rik	1.87793	-1.62469	0.534476	-0.787712	RIKEN cDNA 1810011H11 gene	69069	1.13343	0.0597508	0.446658	0.178631	21.4719	1.13193	8.46157	3.38402
1810011O10Rik	1.25435	1.37859	1810011O10Rik	2.21923	-1.82417	1.75604	-2.15111	RIKEN cDNA 1810011O10 gene	69068	5.54558	0.336327	4.02265	0.268128	93.3202	5.65965	67.6926	4.51202
1810012K16Rik	1.31707	3.07436	1810012K16Rik	-0.515504	1.52431	-2.13579	1.12698	RIKEN cDNA 1810012K16 gene	69108	1.14051	4.68969	0.370975	3.56071	5.7809	23.7705	1.88035	18.0481
1810013A23Rik	7.06139	1.53719	1810013A23Rik	1.53632	0.183806	0.916022	-2.63615	RIKEN cDNA 1810013A23 gene	69050	1.80317	0.706139	1.17303	0	5.7809	2.26386	3.7607	0
1810013L24Rik	-1.07161	1.01673	1810013L24Rik	-0.817542	0.779621	-0.841484	0.879405	RIKEN cDNA 1810013L24 gene	69053	13.2514	40.0918	13.0333	42.9629	764.73	2313.66	752.14	2479.36
1810014B01Rik	1.00348	1.01814	1810014B01Rik	0.712847	-0.697376	0.686915	-0.702387	RIKEN cDNA 1810014B01 gene	66263	1.9928	0.749798	1.9573	0.747198	42.118	15.847	41.3677	15.7921
1810018F18Rik	1	1	1810018F18Rik	0	0	0	0	RIKEN cDNA 1810018F18 gene	69166	0	0	0	0	0	0	0	0
1810019D21Rik	1.60069	1.11382	1810019D21Rik	2.93807	-2.52097	2.78256	-3.19966	RIKEN cDNA 1810019D21 gene	69771	31.7452	0.721677	28.5012	0.450853	611.12	14.7151	556.583	7.89603
1810020O05Rik	1.05077	1.05407	1810020O05Rik	-1.92754	2.00124	-2.00351	1.9298	Riken cDNA 1810020O05 gene	613264	1.18023	17.9741	1.11969	17.1057	14.8652	226.386	14.1026	215.449
1810021B22Rik	1.33797	-1.09548	1810021B22Rik	0.416177	-0.271936	0.547744	-0.691985	RIKEN cDNA 1810021B22 gene	69120	6.49603	4.03186	7.11629	3.01341	43.7696	27.1663	47.9489	20.3041
1810022K09Rik	1.11023	1.0101	1810022K09Rik	1.89269	-1.81001	1.87819	-1.96087	RIKEN cDNA 1810022K09 gene	69126	258.193	19.83	255.612	17.8611	766.382	58.8604	758.721	53.0162
1810024B03Rik	-1.1211	-4.14981	1810024B03Rik	-3.47219	2.36321	-1.41915	2.52813	RIKEN cDNA 1810024B03 gene	329509	0.0520738	5.70994	0.414981	6.40141	0.825842	90.5544	6.58122	101.52
1810026B05Rik	-1.13394	1.08364	1810026B05Rik	0.459722	-0.492453	0.34384	-0.311109	RIKEN cDNA 1810026B05 gene	69170	5.8002	2.99785	5.35253	3.39938	427.135	220.766	394.168	250.335
1810026J23Rik	1.10564	1.11314	1810026J23Rik	0.387085	-0.237325	0.232454	-0.382213	RIKEN cDNA 1810026J23 gene	69773	19.2104	12.4615	17.2579	11.2708	849.792	551.25	763.422	498.578
1810030O07Rik	1.00348	1.10482	1810030O07Rik	1.47149	-1.39708	1.32768	-1.40209	RIKEN cDNA 1810030O07 gene	69155	22.7014	3.10833	20.5476	3.09755	801.893	109.797	725.815	109.416
1810032O08Rik	1.10047	1.47215	1810032O08Rik	0.680581	-0.332558	0.122659	-0.470682	RIKEN cDNA 1810032O08 gene	66293	17.0638	8.45455	11.5911	7.68265	249.404	92.8183	192.736	97.0084
1810034E14Rik	-1.99307	-1.42305	1810034E14Rik	-0.661157	-0.0908341	-0.152168	0.904158	RIKEN cDNA 1810034E14 gene	66503	0.415561	0.617048	0.591365	1.22982	9.91011	14.7151	14.1026	29.3281
1810037I17Rik	-1.0397	1.03441	1810037I17Rik	0.900299	-0.903978	0.851487	-0.847808	RIKEN cDNA 1810037I17 gene	67704	94.9182	27.1774	91.7605	28.2564	1095.07	313.545	1058.64	325.993
1810041H14Rik	1.20275	-1.32016	1810041H14Rik	0.25605	-0.323239	0.656763	-0.589575	RIKEN cDNA 1810041H14 gene	78312	27.8398	18.633	36.753	15.492	61.1123	35.0898	80.855	31.5841
1810041L15Rik	-1.2265	-1.08423	1810041L15Rik	-0.484288	0.278678	-0.367617	0.573226	RIKEN cDNA 1810041L15 gene	72301	0.203608	0.345518	0.220758	0.423778	17.3427	29.4302	18.8035	36.0962
1810043G02Rik	-1.11509	-1.008	1810043G02Rik	-0.325011	0.240689	-0.313522	0.397844	RIKEN cDNA 1810043G02 gene	67884	10.681	15.809	10.7664	17.6284	237.843	352.03	239.745	392.546
1810043H04Rik	1.05947	-1.00689	1810043H04Rik	-0.273433	0.310149	-0.263526	0.22681	RIKEN cDNA 1810043H04 gene	208501	42.6837	63.9643	42.9778	60.374	185.815	278.455	187.095	262.825
1810044D09Rik	-1.15577	-1.10142	1810044D09Rik	-0.643181	0.469068	-0.503814	0.677926	RIKEN cDNA 1810044D09 gene	69798	47.9817	103.728	52.8481	119.886	203.157	439.189	223.762	507.602
1810046K07Rik	1.55083	1.31759	1810046K07Rik	-0.220938	0.736409	-0.618837	0.103366	RIKEN cDNA 1810046K07 gene	69809	0.595771	1.15683	0.452168	0.745941	9.91011	19.2428	7.5214	12.4081
1810053B23Rik	1.24837	1.27955	1810053B23Rik	-1.99893	2.33677	-2.35457	2.01673	RIKEN cDNA 1810053B23 gene	69857	0.127955	2.58365	0	2.06962	1.65168	28.2982	0	30.4561
1810055G02Rik	1.00915	-1.11683	1810055G02Rik	-1.43493	1.3618	-1.27552	1.34866	RIKEN cDNA 1810055G02 gene	72056	10.422	72.4185	11.6396	71.762	260.966	1813.35	291.454	1796.91
1810058I24Rik	1.00242	-1.18664	1810058I24Rik	0.502916	-0.624616	0.749798	-0.628098	RIKEN cDNA 1810058I24 gene	67705	44.4048	20.324	52.6925	20.275	572.309	261.476	680.687	262.825
1810062G17Rik	-2.65742	1.46399	1810062G17Rik	2.49067	-2.92073	1.94077	-1.5107	RIKEN cDNA 1810062G17 gene	72282	13.6752	0.321321	9.34107	0.853886	144.522	3.39579	98.7184	9.02404
1810062O18Rik	1.35765	1.05407	1810062O18Rik	-0.274971	0.533511	-0.350944	0.0924039	RIKEN cDNA 1810062O18 gene	75602	1.81646	3.18129	1.72328	2.34324	14.8652	26.0344	14.1026	19.1761
1810063I02Rik	1	13.9457	1810063I02Rik	2.85131	-0.950437	-0.950437	-0.950437	RIKEN cDNA 1810063I02 gene	69854	1.39457	0	0	0	1.65168	0	0	0
1810064F22Rik	1.08493	1.14494	1810064F22Rik	2.83944	-2.683	2.64417	-2.8006	RIKEN cDNA 1810064F22 gene	69862	4.98679	0.108493	4.35552	0.0720781	156.084	3.39579	136.326	2.25601
1810065E05Rik	1.14683	3.83155	1810065E05Rik	-1.32504	2.39284	-3.26297	2.19518	RIKEN cDNA 1810065E05 gene	69864	0.383155	5.0416	0.0872401	4.3961	4.12921	54.3326	0.940175	47.3762
2010001A14Rik	-1.1294	-1.27899	2010001A14Rik	0.856414	-1.1217	1.21142	-0.946139	RIKEN cDNA 2010001A14 gene	76516	7.98502	2.02677	10.2128	2.28904	66.8932	16.9789	85.5559	19.1761
2010001E11Rik	1.82298	1.75679	2010001E11Rik	1.03142	-0.191804	0.218483	-1.0581	major facilitator superfamily domain containing 4B2	72045	0.425608	0.182298	0.242265	0	13.2135	5.65965	7.5214	0
2010003K11Rik	1.0662	1.75678	2010003K11Rik	-1.0448	1.49751	-1.85774	1.40503	RIKEN cDNA 2010003K11 gene	69861	0.229662	1.33783	0.130729	1.25477	3.30337	19.2428	1.88035	18.0481
2010005H15Rik	1	1	2010005H15Rik	0	0	0	0	RIKEN cDNA 2010005H15 gene	76770	0	0	0	0	0	0	0	0
2010009K17Rik	-6.16848	-2.27688	2010009K17Rik	-0.657935	-1.24805	0.529125	1.37686	RIKEN cDNA 2010009K17 gene	72340	0.150537	0	0.342755	0.616848	0.825842	0	1.88035	3.38402
2010010A06Rik	1	-1.42369	2010010A06Rik	-0.127409	-0.127409	0.382226	-0.127409	RIKEN cDNA 2010010A06 gene	100503117	0	0	0.142369	0	0	0	0.940175	0
2010012O05Rik	-1.06031	-1.27044	2010012O05Rik	0.028975	-0.243881	0.3743	-0.159394	BLOC-1 related complex subunit 7	66439	5.81033	4.80909	7.38166	5.09913	170.949	141.491	217.18	150.025
2010016I18Rik	1	2.63561	2010016I18Rik	1.49653	-0.797465	0.0983964	-0.797465	RIKEN cDNA 2010016I18 gene	69206	0.490413	0	0.186072	0	9.91176	0	3.7607	0
2010106C02Rik	1	1	2010106C02Rik	0	0	0	0	RIKEN cDNA 2010106C02 gene	72104	0	0	0	0	0	0	0	0
2010106E10Rik	1.43944	1	2010106E10Rik	-0.131377	0.394131	-0.131377	-0.131377	RIKEN cDNA 2010106E10 gene	67715	0	0.143944	0.0597661	0.0717111	0	2.26386	0.940175	1.12801
2010107E04Rik	-1.00458	-1.08737	2010107E04Rik	0.0888734	-0.15259	0.209714	-0.145997	RIKEN cDNA 2010107E04 gene	70257	339.873	287.494	369.567	288.811	828.32	700.665	900.687	703.875
2010107G12Rik	-1.66089	1.14457	2010107G12Rik	2.05894	-2.32752	1.86413	-1.59556	RIKEN cDNA 2010107G12 gene	243753	2.43617	0.11648	2.12845	0.193461	71.0224	3.39579	62.0515	5.64003
2010107G23Rik	1.0643	1.27705	2010107G23Rik	1.09973	-0.878379	0.746922	-0.968277	RIKEN cDNA 2010107G23 gene	69894	6.84898	1.73842	5.36314	1.6334	156.084	39.6175	122.223	37.2242
2010109A12Rik	-1.16148	-1.05087	2010109A12Rik	-1.53904	1.39527	-1.46746	1.61123	RIKEN cDNA 2010109A12 gene	75610	4.16276	31.8198	4.37452	36.958	21.4719	164.13	22.5642	190.633
2010109I03Rik	1.10005	1.85438	2010109I03Rik	-1.86304	2.3773	-2.75398	2.23973	RIKEN cDNA 2010109I03 gene	67038	0.624781	11.8086	0.336921	10.7346	15.691	296.566	8.46157	269.593
2010111I01Rik	-1.24996	-1.06707	2010111I01Rik	0.683562	-0.891336	0.777223	-0.569448	RIKEN cDNA 2010111I01 gene	72061	15.9509	5.35419	17.0208	6.69255	545.056	339.577	605.473	371.114
2010204K13Rik	-1.02852	-5.12304	2010204K13Rik	-2.78113	1.58235	-0.424129	1.62291	RIKEN cDNA 2010204K13 gene	68355	0.319287	6.57231	1.63572	6.75974	1.65168	35.0898	8.46157	34.9682
2010300C02Rik	-1.05692	1.0147	2010300C02Rik	1.0612	-1.09061	1.04015	-1.01074	RIKEN cDNA 2010300C02 gene	72097	8.03372	1.80783	7.91737	1.91074	497.983	112.061	490.771	118.441
2010308F09Rik	1	4.10312	2010308F09Rik	1.52754	-0.50918	-0.50918	-0.50918	RIKEN cDNA 2010308F09 gene	72122	0.410312	0	0	0	1.65168	0	0	0
2010310C07Rik	1.00341	1	2010310C07Rik	-0.118778	0.121231	-0.118778	0.116324	RIKEN cDNA 2010310C07 gene	72131	0	0.1181	0.0980927	0.117699	0	1.13193	0.940175	1.12809
2010315B03Rik	-1.03485	1.13276	2010315B03Rik	2.01958	-1.95437	1.83974	-1.90495	RIKEN cDNA 2010315B03 gene	630836	12.8268	0.816282	11.3235	0.84473	468.253	29.4302	412.737	30.4561
2010320M18Rik	-1.32099	1.0257	2010320M18Rik	1.24549	-1.42799	1.20888	-1.02637	RIKEN cDNA 2010320M18 gene	72093	38.363	6.01334	37.4018	7.94354	310.517	48.673	302.736	64.2963
2200002D01Rik	-1.99306	3.22077	2200002D01Rik	1.1754	-0.829187	-0.51201	0.165801	RIKEN cDNA 2200002D01 gene	72275	1.99784	0.497876	0.620299	0.992299	9.08427	2.26386	2.82052	4.51202
2200002J24Rik	-1.10316	-1.36613	2200002J24Rik	-3.1768	2.88093	-2.7267	3.02257	RIKEN cDNA 2200002J24 gene	69147	0.678908	45.2241	0.927478	49.8893	4.12921	275.059	5.64105	303.433
2210010C04Rik	1	1	2210010C04Rik	0	0	0	0	RIKEN cDNA 2210010C04 gene	67373	0	0.039147	0	0	0	1.13193	0	0
2210011C24Rik	1.08914	2.63518	2210011C24Rik	-1.13157	1.89212	-2.52947	1.76893	RIKEN cDNA 2210011C24 gene	70134	1.17881	9.58661	0.447336	8.80198	12.3876	100.742	4.70087	92.4964
2210013O21Rik	-1.34532	-1.2973	2210013O21Rik	1.41636	-1.81809	1.79187	-1.39014	RIKEN cDNA 2210013O21 gene	70123	21.8564	2.32227	28.3543	3.12419	213.067	22.6386	276.411	30.4561
2210015D19Rik	-1.38598	-1.10359	2210015D19Rik	-0.294819	-0.0117395	-0.152611	0.45917	"ubiquitin-conjugating enzyme E2D, pseudogene"	76508	3.31502	4.03368	3.65843	5.59061	80.9326	98.4779	89.3166	136.489
2210016F16Rik	1.0695	-1.08965	2210016F16Rik	1.16056	-1.17403	1.28443	-1.27096	RIKEN cDNA 2210016F16 gene	70153	11.8432	2.34795	12.905	2.19538	462.472	91.6863	503.934	85.7284
2210016L21Rik	1.03484	-1.10164	2210016L21Rik	1.20346	-1.24859	1.34312	-1.29799	RIKEN cDNA 2210016L21 gene	72357	24.5316	4.48319	27.0251	4.33226	408.792	74.7074	450.344	72.1923
2210018M11Rik	-1.02506	1.1842	2210018M11Rik	-0.984825	1.08893	-1.22874	1.12464	"EMSY, BRCA2-interacting transcriptional repressor"	233545	2.64549	11.137	2.23398	11.4161	150.303	632.749	126.924	648.603
2210019I11Rik	1	1	2210019I11Rik	0	0	0	0	RIKEN cDNA 2210019I11 gene	70147	0	0	0	0	0	0	0	0
2210039B01Rik	1.01495	1.21563	2210039B01Rik	-0.247389	0.398943	-0.529092	0.377539	RIKEN cDNA 2210039B01 gene	73644	10.2602	16.0591	8.44024	15.8226	128.006	200.352	105.3	197.401
2210404E10Rik	-1.98602	-5.12299	2210404E10Rik	-0.0666953	-1.60674	2.29029	-0.616857	RIKEN cDNA 2210404E10 gene	72305	0.290803	0	1.48978	0.198602	1.65168	0	8.46157	1.12801
2210404O09Rik	1.32165	-1.18398	2210404O09Rik	-0.243265	0.322611	0.00038486	-0.0797307	RIKEN cDNA 2210404O09 gene	70081	1.37218	2.03122	1.62464	1.53688	41.2921	61.1242	48.8891	46.2482
2210406O10Rik	1.01688	-1.12416	2210406O10Rik	1.12476	-1.19711	1.29361	-1.22126	RIKEN cDNA 2210406O10 gene	76710	4.11672	0.823379	4.62785	0.809711	53.6798	7.92351	62.0515	11.2801
2210407C18Rik	1	1	2210407C18Rik	0	0	0	0	RIKEN cDNA 2210407C18 gene	78354	0.0818372	0	0	0	0.825842	0	0	0
2210408F21Rik	-1.20498	1.28252	2210408F21Rik	1.65307	-1.60809	1.29409	-1.33908	RIKEN cDNA 2210408F21 gene	73652	10.6644	1.11232	8.3152	1.34032	80.9326	7.92351	59.231	10.152
2210408I21Rik	1.01004	1.2275	2210408I21Rik	-1.27974	1.4348	-1.57546	1.42039	RIKEN cDNA 2210408I21 gene	72371	2.04816	13.4438	1.66856	13.3102	123.051	798.011	107.18	774.94
2210409D07Rik	-2.95541	1	2210409D07Rik	-0.39084	-0.39084	-0.39084	1.17252	RIKEN cDNA 2210409D07 gene	70157	0	0	0	0.295541	0	0	0	1.12801
2210409E12Rik	-1.05515	1	2210409E12Rik	-3.1205	3.08178	-3.1205	3.15923	RIKEN cDNA 2210409E12 gene	72381	0	7.36328	0	7.76939	0	19.2428	0	20.3041
2210414B05Rik	1.13004	1	2210414B05Rik	-0.0440935	0.13228	-0.0440935	-0.0440935	RIKEN cDNA 2210414B05 gene	70143	0.082446	0.113004	0	0	0.825842	1.13193	0	0
2210416O15Rik	1	-1.17544	2210416O15Rik	2.89863	-3.01523	3.13183	-3.01523	RIKEN cDNA 2210416O15 gene	70393	6.02907	0	7.08679	0	117.001	0	137.528	0
2210417A02Rik	2.18186	-1.81224	2210417A02Rik	-0.495833	0.629725	0.361941	-0.495833	RIKEN cDNA 2210417A02 gene	70138	0	0.218186	0.181224	0	0	1.13193	0.940175	0
2210420H20Rik	1.67247	1.30351	2210420H20Rik	-1.1073	1.66948	-1.4897	0.927507	RIKEN cDNA 2210420H20 gene	76961	0.130351	0.893323	0	0.534135	0.825842	5.65965	0	3.38402
2300002M23Rik	1	2.58676	2300002M23Rik	4.15786	-3.47228	2.78671	-3.47228	RIKEN cDNA 2300002M23 gene	69542	19.8107	0	7.65849	0	308.865	0	119.402	0
2300003K06Rik	1	1	2300003K06Rik	0	0	0	0	RIKEN cDNA 2300003K06 gene	100502865	0	0	0	0	0	0	0	0
2300005B03Rik	1	1	2300005B03Rik	0	0	0	0	secreted Ly6/Plaur domain containing 2	69462	0	0	0	0	0	0	0	0
2300009A05Rik	-1.11218	-1.20092	2300009A05Rik	-0.98392	0.775154	-0.719778	0.928544	RIKEN cDNA 2300009A05 gene	69478	22.9428	77.657	27.5525	86.3685	135.438	458.432	162.65	509.858
2310001H17Rik	-3.98614	1.28254	2310001H17Rik	3.02127	-3.83926	2.66226	-1.84427	RIKEN cDNA 2310001H17 gene	76432	16.9694	0.14603	13.2311	0.582096	120.573	1.13193	85.5559	4.51202
2310001K24Rik	1.50522	2.15532	2310001K24Rik	-0.595435	1.44437	-1.70334	0.854399	RIKEN cDNA 2310001K24 gene	69517	0.215532	0.886247	0	0.588783	0.825842	3.39579	0	2.25601
2310002D06Rik	2.00696	1	2310002D06Rik	-0.904279	1.40679	-0.904279	0.401773	RIKEN cDNA 2310002D06 gene	69522	0	0.496249	0	0.247264	0	2.26386	0	1.12801
2310002F09Rik	1	1	2310002F09Rik	0	0	0	0	RIKEN cDNA 2310002F09 gene	100504720	0.0235583	0	0	0	0.825842	0	0	0
2310002L09Rik	1	1	2310002L09Rik	0	0	0	0	RIKEN cDNA 2310002L09 gene	71886	0.0735734	0	0	0	1.65168	0	0	0
2310003N18Rik	1	1	2310003N18Rik	0	0	0	0	RIKEN cDNA 2310003N18 gene	71873	0	0	0	0	0	0	0	0
2310005A03Rik	1.27421	1	2310005A03Rik	-0.0874008	0.262202	-0.0874008	-0.0874008	RIKEN cDNA 2310005A03 gene	100504268	0.0464824	0.127421	0	0.0634895	0.825842	2.26386	0	1.12801
2310005E17Rik	-2.2422	1	2310005E17Rik	-1.10435	0.521888	-1.10435	1.6868	RIKEN cDNA 2310005E17 gene	70090	0	0.308706	0	0.69218	0	4.52772	0	10.152
2310007B03Rik	1	-1.62148	2310007B03Rik	1.3898	-1.73846	2.08711	-1.73846	RIKEN cDNA 2310007B03 gene	71874	0.874381	0.0362428	1.41779	0	27.2528	1.13193	44.1882	0
2310008N11Rik	2.0975	5.27037	2310008N11Rik	2.4317	-0.698417	0.0338013	-1.76709	RIKEN cDNA 2310008N11 gene	72316	1.83638	0.20975	0.348435	0	9.91011	1.13193	1.88035	0
2310009A05Rik	-1.29549	-1.00183	2310009A05Rik	1.04703	-1.23509	1.04966	-0.861592	RIKEN cDNA 2310009A05 gene	66364	38.2027	7.8543	38.2726	10.1752	165.168	33.9579	165.471	43.9922
2310009B15Rik	1.60557	-1.02043	2310009B15Rik	1.32235	-0.995397	1.35153	-1.67848	RIKEN cDNA 2310009B15 gene	69549	24.6212	4.93854	25.1243	3.07588	135.438	27.1663	138.206	16.9201
2310010G23Rik	4.54189	-1.13844	2310010G23Rik	1.48811	-0.489998	1.67518	-2.67329	mitochondrial dynamic related lncRNA	69591	1.7894	0.454189	2.03713	0.0905228	22.2977	5.65965	25.3847	1.12801
2310010J17Rik	-1.06232	1.46399	2310010J17Rik	-0.173499	0.404841	-0.723402	0.492059	RIKEN cDNA 2310010J17 gene	78329	24.9989	37.3266	17.0759	39.6528	66.0674	107.533	45.1284	107.16
2310011J03Rik	1.44949	1.0279	2310011J03Rik	0.795837	-0.508214	0.756135	-1.04376	RIKEN cDNA 2310011J03 gene	66374	16.7327	6.77653	16.2785	4.67512	363.372	147.161	353.509	101.526
2310015A10Rik	1.10293	-1.11409	2310015A10Rik	0.869502	-0.876768	1.02537	-1.0181	RIKEN cDNA 2310015A10 gene	69548	6.69504	1.9956	7.45889	1.80937	463.298	138.095	516.156	125.209
2310015D24Rik	1	1	2310015D24Rik	0	0	0	0	RIKEN cDNA 2310015D24 gene	70100	0.0204086	0	0.0464681	0	0.825842	0	1.88035	0
2310016D03Rik	1	1	2310016D03Rik	0	0	0	0	RIKEN cDNA 2310016D03 gene	69566	0	0	0	0	0	0	0	0
2310020H05Rik	2.25782	1	2310020H05Rik	-1.56993	2.15739	-1.56993	0.982462	RIKEN cDNA 2310020H05 gene	69603	0	1.32445	0	0.586605	0	10.1874	0	4.51202
2310022A10Rik	-1.00309	1.11971	2310022A10Rik	-0.32906	0.408399	-0.492184	0.412845	RIKEN cDNA 2310022A10 gene	66367	6.43136	10.7226	5.74378	10.7557	213.893	336.183	196.497	324.865
2310022B05Rik	1.00348	-1.25793	2310022B05Rik	0.379906	-0.542923	0.710952	-0.547934	RIKEN cDNA 2310022B05 gene	69551	12.2419	6.45728	15.3994	6.43489	566.528	298.83	712.652	297.793
2310030A07Rik	1.40487	1	2310030A07Rik	-1.72914	1.97435	-1.72914	1.48392	RIKEN cDNA 2310030A07 gene	75584	0	1.30275	0	0.92731	0	7.92351	0	5.64003
2310030G06Rik	1.154	-1.03171	2310030G06Rik	1.21216	-1.13136	1.2572	-1.338	RIKEN cDNA 2310030G06 gene	66952	8.52406	1.67949	8.79439	1.45536	132.135	26.0344	136.325	22.5601
2310033P09Rik	1.00348	1.10578	2310033P09Rik	0.580567	-0.505527	0.435499	-0.510539	RIKEN cDNA 2310033P09 gene	67862	18.931	8.91716	17.12	8.88624	293.174	138.095	265.129	137.617
2310034C09Rik	1.02482	1	2310034C09Rik	-0.00884263	0.0265279	-0.00884263	-0.00884263	RIKEN cDNA 2310034C09 gene	117172	0	0.102482	0	0	0	1.13193	0	0
2310034G01Rik	1.50522	-1.26494	2310034G01Rik	2.21275	-2.08729	2.55181	-2.67726	RIKEN cDNA 2310034G01 gene	75579	7.65804	0.388755	9.68694	0.258272	66.8932	3.39579	84.6157	2.25601
2310034O05Rik	1.00347	1.40543	2310034O05Rik	0.896583	-0.648576	0.405572	-0.653579	RIKEN cDNA 2310034O05 gene	69571	0.489774	0.167825	0.348487	0.167244	6.60674	2.26386	4.70087	2.25601
2310035C23Rik	-1.23826	1.19656	2310035C23Rik	0.513929	-0.538636	0.255031	-0.230323	RIKEN cDNA 2310035C23 gene	227446	9.41434	4.53875	7.86781	5.62015	722.612	352.03	606.413	434.282
2310036O22Rik	-1.08451	-1.03421	2310036O22Rik	0.100644	-0.183433	0.149177	-0.0663875	RIKEN cDNA 2310036O22 gene	68544	78.9305	64.823	81.6309	70.3013	811.803	666.707	839.576	723.051
2310039H08Rik	1.05052	-1.07183	2310039H08Rik	0.717101	-0.731592	0.817181	-0.80269	RIKEN cDNA 2310039H08 gene	67101	72.9643	26.7307	78.2055	25.4453	621.034	227.518	665.644	216.577
2310039L15Rik	1.00348	-1.13844	2310039L15Rik	-1.15038	1.05935	-0.963317	1.05434	RIKEN cDNA 2310039L15 gene	69629	2.01454	9.31905	2.29344	9.28674	13.2135	61.1242	15.0428	60.9123
2310040G24Rik	-1.21066	-1.93277	2310040G24Rik	0.954227	-1.56746	1.9049	-1.29167	RIKEN cDNA 2310040G24 gene	381792	1.25293	0.218184	2.42163	0.264147	9.91011	1.13193	20.6838	2.25601
2310043L19Rik	1	1.11696	2310043L19Rik	0.119683	-0.0398944	-0.0398944	-0.0398944	RIKEN cDNA 2310043L19 gene	75589	0.111696	0	0	0	0.825842	0	0	0
2310043O21Rik	-1.99307	-5.69221	2310043O21Rik	-1.10341	-0.648575	1.40557	0.346417	RIKEN cDNA 2310043O21 gene	69679	0.132218	0.181222	0.752612	0.361188	0.825842	1.13193	4.70087	2.25601
2310045N01Rik	-1.18154	-1.19593	2310045N01Rik	-0.388709	0.139309	-0.130572	0.379972	BLOC-1 related complex subunit 8	72368	22.1321	31.9133	26.4685	37.7067	398.056	564.833	475.728	673.419
2310045n01rik-mef2b	1	1	2310045n01rik-mef2b	0	0	0	0	2310045N01Rik-mef2b readthrough	105980076	0	0	0	0	0	0	0	0
2310047M10Rik	-1.1532	-1.0813	2310047M10Rik	-0.218222	0.059016	-0.105452	0.264658	BLOC-1 related complex subunit 6	71923	8.96918	10.8695	9.69839	12.5347	213.893	259.212	231.283	298.921
2310050C09Rik	1	1	2310050C09Rik	0	0	0	0	RIKEN cDNA 2310050C09 gene	66533	0	0	0	0	0	0	0	0
2310057J18Rik	1	1	2310057J18Rik	0	0	0	0	RIKEN cDNA 2310057J18 gene	67719	0	0	0	0	0	0	0	0
2310057M21Rik	1.08336	1.07917	2310057M21Rik	-0.338709	0.451424	-0.448629	0.335914	RIKEN cDNA 2310057M21 gene	68277	4.73673	8.19091	4.38924	7.56067	142.045	245.629	131.624	226.729
2310057N15Rik	1	1	2310057N15Rik	0	0	0	0	RIKEN cDNA 2310057N15 gene	69696	0	0.0921605	0	0	0	1.13193	0	0
2310061I04Rik	1.02942	1.20272	2310061I04Rik	-0.393764	0.547831	-0.660066	0.505999	RIKEN cDNA 2310061I04 gene	69662	33.2545	63.8703	27.6494	62.0449	514.5	988.175	427.78	959.932
2310061N02Rik	1.28707	1	2310061N02Rik	-0.0910226	0.273068	-0.0910226	-0.0910226	RIKEN cDNA 2310061N02 gene	69661	0	0.128707	0	0	0	1.13193	0	0
2310065F04Rik	-1.79376	1	2310065F04Rik	-1.00595	0.584457	-1.00595	1.42744	RIKEN cDNA 2310065F04 gene	74184	0	0.301134	0.025012	0.540161	0	11.3193	0.940175	20.3041
2310067B10Rik	-1.07295	1.06726	2310067B10Rik	-0.450171	0.446338	-0.544087	0.54792	transmembrane protein 94	71947	13.6503	25.4108	12.79	27.2645	975.32	1815.62	913.85	1948.06
2310068J16Rik	2.00695	-1.43359	2310068J16Rik	0.367689	-0.125004	0.887326	-1.13001	RIKEN cDNA 2310068J16 gene	70281	1.62781	1.15688	2.33362	0.576436	22.2978	15.847	31.9659	7.89604
2310069B03Rik	-1.39376	1.11263	2310069B03Rik	1.76481	-1.92731	1.61083	-1.44833	RIKEN cDNA 2310069B03 gene	69652	1.29252	0.0466203	1.16168	0.139376	31.382	1.13193	28.2052	3.38402
2310069G16Rik	2.00694	1	2310069G16Rik	-0.349931	0.85243	-0.349931	-0.152569	RIKEN cDNA 2310069G16 gene	69659	0	0.230116	0	0.11466	0	2.26386	0	1.12802
2310075C17Rik	1	1	2310075C17Rik	0	0	0	0	RIKEN cDNA 2310075C17 gene	70194	0	0	0	0	0	0	0	0
2310079G19Rik	-1.1178	1	2310079G19Rik	-0.0401655	-0.0401655	-0.0401655	0.120497	RIKEN cDNA 2310079G19 gene	69699	0	0	0	0.11178	0	0	0	1.12801
2310081J21Rik	1	1	2310081J21Rik	0	0	0	0	RIKEN cDNA 2310081J21 gene	69211	0	0	0	0	0	0	0	0
2400006E01Rik	1.50522	1.11264	2400006E01Rik	1.29005	-0.918071	1.13607	-1.50805	RIKEN cDNA 2400006E01 gene	78648	1.22693	0.265527	1.10272	0.176404	15.691	3.39579	14.1026	2.25601
2410002F23Rik	-1.07175	-1.11547	2410002F23Rik	0.802525	-0.931335	0.960182	-0.831372	RIKEN cDNA 2410002F23 gene	668661	60.171	18.0902	67.1192	19.3881	1596.35	479.938	1780.69	514.37
2410003L11Rik	1.852	2.70239	2410003L11Rik	0.853406	0.308254	-0.58083	-0.58083	RIKEN cDNA 2410003L11 gene	69729	0.270239	0.1852	0	0	1.65168	1.13193	0	0
2410004B18Rik	1.0638	-1.00538	2410004B18Rik	-0.373618	0.414359	-0.365875	0.325133	RIKEN cDNA 2410004B18 gene	66421	11.0379	19.0586	11.0973	17.9156	127.18	219.594	127.864	206.425
2410004I01Rik	1	1	2410004I01Rik	0	0	0	0	RIKEN cDNA 2410004I01 gene	69739	0	0	0	0	0	0	0	0
2410004P03Rik	-1.24569	1.78029	2410004P03Rik	0.0623247	0.195262	-0.769788	0.512201	RIKEN cDNA 2410004P03 gene	73667	0.178029	0.195213	0.0810614	0.243174	4.12921	4.52772	1.88035	5.64003
2410006H16Rik	-1.233	1.17427	2410006H16Rik	1.308	-1.3432	1.07623	-1.04103	RIKEN cDNA 2410006H16 gene	69221	217.29	34.59	185.042	42.6494	839.056	133.568	714.533	164.689
2410012E07Rik	2.00695	1	2410012E07Rik	-0.446294	0.948797	-0.446294	-0.0562093	RIKEN cDNA 2410012E07 gene	73648	0	0.263005	0	0.131047	0	4.52772	0	2.25601
2410015M20Rik	-1.05917	1.08047	2410015M20Rik	0.165547	-0.151184	0.0538872	-0.0682505	RIKEN cDNA 2410015M20 gene	224904	239.441	192.244	221.608	203.619	1973.76	1584.7	1826.76	1678.47
2410016O06Rik	1.21474	-1.06596	2410016O06Rik	0.795786	-0.701538	0.887937	-0.982184	RIKEN cDNA 2410016O06 gene	71952	6.90026	2.44414	7.35539	2.01207	220.5	78.1032	235.044	64.2963
2410017I17Rik	1	1	2410017I17Rik	0	0	0	0	RIKEN cDNA 2410017I17 gene	675325	0	0.0580163	0.048188	0	0	1.13193	0.940175	0
2410018L13Rik	1.00348	1.02898	2410018L13Rik	0.301947	-0.278836	0.260736	-0.283846	RIKEN cDNA 2410018L13 gene	69732	1.88522	1.26046	1.83213	1.25609	33.8595	22.6386	32.9061	22.5601
2410021H03Rik	1.00348	1	2410021H03Rik	-1.21843	1.22093	-1.21843	1.21592	RIKEN cDNA 2410021H03 gene	69750	0	0.542402	0	0.540522	0	4.52772	0	4.51202
2410089E03Rik	-1.05131	-1.25026	2410089E03Rik	-1.9684	1.77119	-1.64618	1.84338	RIKEN cDNA 2410089E03 gene	73692	1.20892	16.1483	1.51146	16.9769	184.989	2471	231.283	2597.8
2410124H12Rik	1	-1.2539	2410124H12Rik	-0.0816056	-0.0816056	0.244817	-0.0816056	RIKEN cDNA 2410124H12 gene	76785	0	0	0.12539	0	0	0	0.940175	0
2410127L17Rik	-1.05698	-1.0772	2410127L17Rik	-0.708554	0.614938	-0.601271	0.694886	carnosine N-methyltransferase 1	67383	9.25428	23.1608	9.96869	24.4805	260.966	653.124	281.112	690.339
2410131K14Rik	1.34466	-1.08264	2410131K14Rik	0.653917	-0.497571	0.768467	-0.924813	RIKEN cDNA 2410131K14 gene	76792	4.58001	2.06174	4.95849	1.53328	168.472	75.8393	182.394	56.4003
2410137M14Rik	2.34145	1	2410137M14Rik	-1.98722	2.60092	-1.98722	1.37351	RIKEN cDNA 2410137M14 gene	76797	0.0835651	2.40528	0.0951341	1.02726	0.825842	23.7705	0.940175	10.152
2410141K09Rik	-1.39262	1	2410141K09Rik	-2.58804	2.34914	-2.58804	2.82694	RIKEN cDNA 2410141K09 gene	76803	0.0429847	3.06366	0	4.26652	0.825842	58.8604	0	60.9123
2500002B13Rik	3.42878	1.43545	2500002B13Rik	-0.470633	1.62023	-0.992139	-0.157461	RIKEN cDNA 2500002B13 gene	78353	1.00575	4.28453	0.70065	1.24958	9.08427	18.1109	4.70087	9.02404
2500004C02Rik	-1.27646	-1.31632	2500004C02Rik	-0.359973	-0.0143572	0.0365407	0.337789	RIKEN cDNA 2500004C02 gene	72326	3.13632	3.9853	4.12841	5.08707	79.2809	100.742	104.359	128.593
2510002D24Rik	-1.19584	1.02205	2510002D24Rik	1.37401	-1.48729	1.34254	-1.22926	RIKEN cDNA 2510002D24 gene	72307	13.3943	1.84325	13.1053	2.20423	205.635	28.2982	201.197	33.8402
2510003B16Rik	-1.32871	1.75678	2510003B16Rik	-0.0155013	0.216957	-0.828438	0.626982	RIKEN cDNA 2510003B16 gene	76786	2.24148	2.63337	1.2759	3.49898	11.5618	13.5832	6.58122	18.0481
2510009E07Rik	-1.02767	-1.78813	2510009E07Rik	0.841832	-1.28075	1.68029	-1.24137	RIKEN cDNA 2510009E07 gene	72190	2.13288	0.489785	3.81387	0.503339	157.736	36.2218	282.052	37.2242
2510039O18Rik	-1.09529	-1.00734	2510039O18Rik	0.206411	-0.277343	0.216966	-0.146034	RIKEN cDNA 2510039O18 gene	77034	18.645	13.3333	18.7819	14.6038	702.792	502.577	707.952	550.467
2610001J05Rik	-1.0313	1.02959	2610001J05Rik	0.931264	-0.932458	0.889193	-0.887999	RIKEN cDNA 2610001J05 gene	66520	14.847	4.07946	14.4203	4.20713	354.286	97.346	344.104	100.392
2610002M06Rik	1.19692	-1.11381	2610002M06Rik	1.15266	-1.10075	1.30817	-1.36008	RIKEN cDNA 2610002M06 gene	67028	6.35759	1.33336	7.08115	1.11399	534.32	112.061	595.131	93.6244
2610005L07Rik	1.02453	1.18497	2610005L07Rik	-0.331731	0.471638	-0.576581	0.436674	RIKEN cDNA 2610005L07 gene	381598	5.00683	8.73778	4.22528	8.52856	284.09	495.785	239.745	483.914
2610008E11Rik	1.0327	-1.14955	2610008E11Rik	0.709696	-0.787017	0.910766	-0.833445	RIKEN cDNA 2610008E11 gene	72128	5.64144	1.9991	6.48512	1.93579	338.595	119.985	389.232	116.185
2610015P09Rik	-1.17524	1.05127	2610015P09Rik	-0.86215	0.781734	-0.934279	1.01469	coiled-coil domain containing 191	212153	3.62313	11.3225	3.44644	13.3067	185.815	580.68	176.753	682.443
2610016A17Rik	1	1.04309	2610016A17Rik	3.4447	-3.41427	3.38384	-3.41427	RIKEN cDNA 2610016A17 gene	100503074	11.608	0	11.1285	0	47.073	0	45.1284	0
2610020C07Rik	-1.08195	-1.07339	2610020C07Rik	-0.281378	0.173471	-0.179199	0.287106	RIKEN cDNA 2610020C07 gene	69918	0.992478	1.36033	1.06532	1.47181	28.9045	39.6175	31.0258	42.8642
2610020H08Rik	-1.08862	1.10014	2610020H08Rik	-2.36516	2.37276	-2.50285	2.49526	RIKEN cDNA 2610020H08 gene	434234	2.30302	61.4545	2.09339	66.9005	60.2865	1562.06	54.5301	1694.26
2610027K06Rik	-1.74393	1.08373	2610027K06Rik	1.38592	-1.72909	1.26991	-0.926746	RIKEN cDNA 2610027K06 gene	69909	2.47827	0.286047	2.28679	0.498846	78.455	9.05544	72.3935	15.7921
2610028E06Rik	-1.39515	1	2610028E06Rik	-1.50494	1.26473	-1.50494	1.74515	RIKEN cDNA 2610028E06 gene	72395	0	0.681951	0.0377616	0.951421	0	33.9579	1.88035	47.3762
2610028H24Rik	2.43255	1	2610028H24Rik	-0.320617	0.961852	-0.320617	-0.320617	RIKEN cDNA 2610028H24 gene	76964	0	0.243255	0	0.0969646	0	5.65965	0	2.25601
2610035D17Rik	1.04775	1.11042	2610035D17Rik	0.285349	-0.176149	0.134243	-0.243442	RIKEN cDNA 2610035D17 gene	72386	4.51075	3.27585	4.0622	3.12656	110.663	80.367	99.6585	76.7044
2610035F20Rik	1	1	2610035F20Rik	0	0	0	0	RIKEN cDNA 2610035F20 gene	69248	0	0	0	0	0	0	0	0
2610037D02Rik	-1.49479	1.77751	2610037D02Rik	0.0647703	0.0601854	-0.765087	0.640132	RIKEN cDNA 2610037D02 gene	70040	0.177751	0.177187	0.0919814	0.264858	9.08427	9.05544	4.70087	13.5361
2610042L04Rik	1.04711	1.64611	2610042L04Rik	-1.16258	1.55531	-1.88164	1.4889	RIKEN cDNA 2610042L04 gene	554327	0.164611	1.08299	0.0749603	1.03427	4.12921	27.1663	1.88035	25.9441
2610044O15Rik8	1.09074	1.12276	2610044O15Rik8	1.22843	-1.08226	1.06139	-1.20757	RIKEN cDNA 2610044O15 gene	72139	5.98435	1.20623	5.33005	1.10588	140.393	28.2982	125.043	25.9441
2610100L16Rik	1.78396	1.4317	2610100L16Rik	-1.09674	1.77314	-1.61447	0.938062	Mir124-2 host gene (non-protein coding)	70441	0.14317	1.04658	0	0.586662	2.47753	18.1109	0	10.152
2610203C22Rik	-2.9896	-1.04087	2610203C22Rik	1.42778	-2.24665	1.48557	-0.666698	RIKEN cDNA 2610203C22 gene	72481	1.85927	0.145622	1.93525	0.435352	28.9045	2.26386	30.0856	6.76803
2610206C17Rik	-1.10726	-1.30108	2610206C17Rik	-1.33286	1.06952	-0.953157	1.21651	RIKEN cDNA 2610206C17 gene	72495	0.25601	1.35346	0.333089	1.49863	5.7809	30.5621	7.5214	33.8402
2610301B20Rik	-1.06041	-1.07226	2610301B20Rik	-0.933026	0.840389	-0.832378	0.925016	RIKEN cDNA 2610301B20 gene	67157	9.9481	34.0088	10.6669	36.0634	284.09	971.196	304.617	1029.87
2610305D13Rik	-1.04018	-4.81323	2610305D13Rik	-3.31241	2.15049	-1.0454	2.20732	RIKEN cDNA 2610305D13 gene	112422	0.0939535	4.41058	0.481323	4.58778	3.30337	155.074	16.9231	161.305
2610306M01Rik	-1.3094	-1.07376	2610306M01Rik	-0.333735	0.0879443	-0.231064	0.476855	RIKEN cDNA 2610306M01 gene	67170	5.86016	7.8496	6.2924	10.2783	72.6741	97.346	78.0345	127.465
2610307P16Rik	-1.40324	3.11837	2610307P16Rik	0.829682	-0.253665	-0.81111	0.235093	RIKEN cDNA 2610307P16 gene	72518	2.19527	1.03602	0.70398	1.45378	74.3258	35.0898	23.5044	48.5042
2610316D01Rik	1	1.31759	2610316D01Rik	0.702956	-0.504006	0.305055	-0.504006	RIKEN cDNA 2610316D01 gene	72511	0.230851	0	0.175207	0	2.47753	0	1.88035	0
2610318N02Rik	-1.02286	-1.13844	2610318N02Rik	-3.06876	2.95892	-2.8817	2.99154	RIKEN cDNA 2610318N02 gene	70458	11.9249	777.979	13.5758	795.766	189.118	12338	215.3	12620.1
2610507B11Rik	-1.06043	1.14621	2610507B11Rik	-0.547169	0.603278	-0.744036	0.687927	RIKEN cDNA 2610507B11 gene	72503	39.2029	87.0236	34.2023	92.2824	4230.79	9391.62	3691.13	9959.16
2610507I01Rik	1.23959	1.14241	2610507I01Rik	1.25408	-1.0031	1.062	-1.31297	RIKEN cDNA 2610507I01 gene	72203	14.1035	2.95018	12.3454	2.37996	568.18	118.853	497.352	95.8804
2610524H06Rik	-1.06041	-1.42608	2610524H06Rik	0.758	-1.05634	1.27006	-0.971715	RIKEN cDNA 2610524H06 gene	330173	28.0378	7.9721	39.9842	8.45372	310.517	88.2905	442.822	93.6244
2610528A11Rik	-1.00594	1.40543	2610528A11Rik	-2.76325	3.00448	-3.25425	3.01302	RIKEN cDNA 2610528A11 gene	70045	0.800031	43.5879	0.569244	43.8466	6.60674	359.954	4.70087	362.09
2610528J11Rik	1	1.4726	2610528J11Rik	3.37408	-3.0949	2.81572	-3.0949	RIKEN cDNA 2610528J11 gene	66451	8.85845	0	6.01552	0	94.146	0	63.9319	0
2700029M09Rik	-1.13055	1.02818	2700029M09Rik	-0.0207208	-0.0477461	-0.0608121	0.129279	histone PARylation factor 1	72612	22.8741	22.4496	22.2472	25.3804	334.466	328.26	325.3	371.114
2700038G22Rik	1.14563	-1.30125	2700038G22Rik	-0.380785	0.288904	-0.000884506	0.0927653	RIKEN cDNA 2700038G22 gene	67194	0.996102	1.58453	1.29618	1.38311	17.3412	27.1366	22.5653	23.6881
2700046A07Rik	2.00696	-2.5615	2700046A07Rik	-0.315417	0.139429	1.04157	-0.865583	RIKEN cDNA 2700046A07 gene	78449	0.229554	0.314635	0.588002	0.156772	6.60674	9.05544	16.9231	4.51202
2700046G09Rik	-1.20415	-1.06348	2700046G09Rik	-0.376415	0.198011	-0.287617	0.466021	RIKEN cDNA 2700046G09 gene	67188	9.35655	13.9327	9.95054	16.777	200.68	298.83	213.42	359.834
2700049A03Rik	-1.12491	1.23198	2700049A03Rik	-2.18128	2.24686	-2.48226	2.41668	RIKEN cDNA 2700049A03 gene	76967	1.34517	28.9589	1.09188	32.5762	111.489	2398.56	89.3166	2694.8
2700054A10Rik	-1.31381	-1.06844	2700054A10Rik	-0.63687	0.392243	-0.541369	0.785996	RIKEN cDNA 2700054A10 gene	72578	1.34168	2.73806	1.4335	3.59728	80.1067	165.262	87.4363	222.217
2700060E02Rik	-1.03642	1.0665	2700060E02Rik	0.288924	-0.268289	0.196046	-0.216681	RIKEN cDNA 2700060E02 gene	68045	132.334	89.936	124.083	93.2114	2579.93	1753.36	2419.07	1817.22
2700062C07Rik	-1.03073	1.17034	2700062C07Rik	0.400203	-0.308572	0.17328	-0.264911	RIKEN cDNA 2700062C07 gene	68046	30.5062	18.6649	26.0662	19.2384	377.41	230.914	322.48	238.009
2700069I18Rik	1.30925	1	2700069I18Rik	-0.0971852	0.291555	-0.0971852	-0.0971852	RIKEN cDNA 2700069I18 gene	72608	0	0.130925	0	0	0	1.13193	0	0
2700070H01Rik	1	1.556	2700070H01Rik	2.39731	-2.07838	1.75946	-2.07838	RIKEN cDNA 2700070H01 gene	72609	2.22493	0.0491866	1.4299	0.0980322	51.2022	1.13193	32.9061	2.25601
2700081O15Rik	1.03993	-1.51483	2700081O15Rik	0.688787	-0.960121	1.28794	-1.01661	RIKEN cDNA 2700081O15 gene	108899	2.83592	0.904322	4.29593	0.8696	202.332	64.52	306.498	62.0427
2700089I24Rik	1	1.55407	2700089I24Rik	2.43714	-2.11911	1.80109	-2.11911	RIKEN cDNA 2700089I24 gene	72647	2.35271	0	1.5139	0	56.9831	0	36.6668	0
2700094K13Rik	1.4706	-1.198	2700094K13Rik	0.753189	-0.605302	1.01382	-1.1617	RIKEN cDNA 2700094K13 gene	72657	29.7982	11.621	35.6983	7.90223	210.59	82.6309	251.027	55.2723
2700097O09Rik	-1.11485	-1.07794	2700097O09Rik	0.138544	-0.271108	0.246819	-0.114255	RIKEN cDNA 2700097O09 gene	72658	5.53102	4.16378	5.9621	4.642	75.9775	61.1242	80.855	64.2963
2700099C18Rik	-1.24946	1.04105	2700099C18Rik	-1.60427	1.47264	-1.66231	1.79394	RIKEN cDNA 2700099C18 gene	77022	1.65238	13.9428	1.58722	17.421	26.427	222.99	25.3847	278.617
2810001G20Rik	1.01278	1.05561	2810001G20Rik	-0.0383988	0.0865994	-0.116483	0.068282	RIKEN cDNA 2810001G20 gene	66456	10.8589	11.8417	10.2868	11.6923	113.14	123.38	107.18	121.825
2810002D19Rik	1.20789	-1.13844	2810002D19Rik	-0.955467	0.998183	-0.76841	0.725694	RIKEN cDNA 2810002D19 gene	66457	0.9956	3.85649	1.13343	3.19275	18.9944	73.5754	21.624	60.9123
2810004N23Rik	-1.25958	-1.18501	2810004N23Rik	-0.292232	0.00330953	-0.0473291	0.336251	RIKEN cDNA 2810004N23 gene	66523	10.3301	12.6786	12.2413	15.9697	181.685	222.99	215.3	280.873
2810006K23Rik	1.1189	1.04364	2810006K23Rik	0.298178	-0.186322	0.23655	-0.348406	RIKEN cDNA 2810006K23 gene	72650	6.80623	4.86472	6.52161	4.34776	151.129	107.533	144.787	95.8804
2810013P06Rik	-1.08713	1.00033	2810013P06Rik	0.82347	-0.883495	0.822997	-0.762972	RIKEN cDNA 2810013P06 gene	100503178	13.4425	4.11749	13.4381	4.47624	365.848	112.061	365.728	121.825
2810021J22Rik	1.0096	1.01634	2810021J22Rik	0.346635	-0.328047	0.323245	-0.341833	RIKEN cDNA 2810021J22 gene	69944	4.26504	2.67192	4.19645	2.64651	298.129	186.768	293.335	184.993
2810025M15Rik	-1.11135	-1.03422	2810025M15Rik	-1.90427	1.80384	-1.85573	1.95615	RIKEN cDNA 2810025M15 gene	69953	7.93112	103.654	8.20252	115.196	117.27	1532.63	121.283	1703.29
2810029C07Rik	-1.27169	1.11406	2810029C07Rik	-1.45798	1.36252	-1.6138	1.70927	RIKEN cDNA 2810029C07 gene	100504687	1.64454	11.6171	1.47617	14.7734	42.9438	303.357	38.5472	385.778
2810032G03Rik	1.59929	1.39079	2810032G03Rik	-0.151339	0.728007	-0.62724	0.0505724	RIKEN cDNA 2810032G03 gene	72669	1.99379	3.66766	1.43357	2.2933	31.382	57.7284	22.5642	36.0962
2810047C21Rik1	3.01044	1.61039	2810047C21Rik1	1.14764	-0.0089471	0.46023	-1.59892	RIKEN cDNA 2810047C21 gene 1	72716	2.11333	0.947982	1.31231	0.314898	45.4213	20.3747	28.2052	6.76803
2810049E08Rik	1	1	2810049E08Rik	0	0	0	0	RIKEN cDNA 2810049E08 gene	72677	0	0	0	0	0	0	0	0
2810403A07Rik	1.00525	1.11741	2810403A07Rik	0.601481	-0.517622	0.441316	-0.525174	RIKEN cDNA 2810403A07 gene	74200	33.6181	15.4771	30.0856	15.3963	1401.45	645.2	1254.19	641.835
2810403D21Rik	1.50522	-1.0246	2810403D21Rik	1.57227	-1.29481	1.60733	-1.88478	RIKEN cDNA 2810403D21 gene	69964	2.06992	0.283711	2.12084	0.188485	24.7753	3.39579	25.3847	2.25601
2810404M03Rik	-1.39515	1	2810404M03Rik	-1.05218	0.811976	-1.05218	1.29239	RIKEN cDNA 2810404M03 gene	69966	0	0.364056	0	0.507911	0	5.65965	0	7.89604
2810405F15Rik	1	-1.48873	2810405F15Rik	1.0659	-1.35294	1.63999	-1.35294	RIKEN cDNA 2810405F15 gene	69974	0.534742	0	0.796088	0	10.736	0	15.983	0
2810408A11Rik	1.01087	-1.28553	2810408A11Rik	-1.85642	1.68304	-1.49406	1.66744	RIKEN cDNA 2810408A11 gene	70419	14.5671	169.378	18.7265	167.557	319.601	3716.13	410.856	3676.17
2810408I11Rik	1.08791	1.70188	2810408I11Rik	-2.33734	2.78169	-3.10447	2.66013	RIKEN cDNA 2810408I11 gene	69941	3.36094	116.8	1.97484	107.362	25.6011	889.697	15.0428	817.804
2810410L24Rik	-1.28126	-1.70766	2810410L24Rik	0.171467	-0.736257	0.943487	-0.378696	RIKEN cDNA 2810410L24 gene	100042332	0.662685	0.353228	1.13164	0.452576	14.8652	7.92351	25.3847	10.152
2810417H13Rik	1.10218	-1.05306	2810417H13Rik	-0.58306	0.615946	-0.508474	0.475588	RIKEN cDNA 2810417H13 gene	68026	1.01435	2.32876	1.06817	2.11287	33.0337	75.8393	34.7865	68.8084
2810428I15Rik	1.07269	1.08813	2810428I15Rik	1.36796	-1.25642	1.24611	-1.35765	RIKEN cDNA 2810428I15 gene	66462	63.8015	10.347	58.6343	9.64587	432.741	70.1797	397.694	65.4243
2810429I04Rik	2.00696	-1.64667	2810429I04Rik	-0.922304	1.06503	-0.202753	0.0600229	RIKEN cDNA 2810429I04 gene	76937	0	0.396505	0.164667	0.197565	0	2.26386	0.940175	1.12801
2810433D01Rik	1	-4.55377	2810433D01Rik	-0.269652	-0.823878	1.91741	-0.823878	RIKEN cDNA 2810433D01 gene	77132	0.146838	0	0.668666	0.0668544	2.47753	0	11.2821	1.12801
2810442N19Rik	-1.24567	1	2810442N19Rik	-1.12066	0.962206	-1.12066	1.27912	RIKEN cDNA 2810442N19 gene	72753	0	0.423649	0	0.527725	0	4.52772	0	5.64003
2810454H06Rik	-1.35244	1.08397	2810454H06Rik	0.718083	-0.877698	0.601754	-0.442138	RIKEN cDNA 2810454H06 gene	72813	2.45043	0.810708	2.2606	1.09643	95.7977	31.694	88.3764	42.8642
2810459M11Rik	-1.20996	1	2810459M11Rik	-0.0687398	-0.0687398	-0.0687398	0.20622	RIKEN cDNA 2810459M11 gene	72792	0	0.0971338	0	0.120996	0	4.52772	0	5.64003
2810468N07Rik	1.22647	-1.78899	2810468N07Rik	-0.9821	0.709784	-0.142956	0.415272	RIKEN cDNA 2810468N07 gene	72834	0.676282	2.18492	1.20986	1.78147	11.5618	37.3537	20.6838	30.4561
2810471M01Rik	1	1	2810471M01Rik	0	0	0	0	RIKEN cDNA 2810471M01 gene	72818	0	0	0	0	0	0	0	0
2810474O19Rik	1.08452	1.28376	2810474O19Rik	1.23816	-0.999439	0.877776	-1.11649	RIKEN cDNA 2810474O19 gene	67246	12.2854	2.60499	9.56983	2.40198	1074.42	227.518	836.756	212.065
2900005J15Rik	1.00348	1.32236	2900005J15Rik	1.15419	-0.950122	0.75107	-0.955133	RIKEN cDNA 2900005J15 gene	67261	8.38238	1.94943	6.33895	1.94267	228.758	53.2007	172.992	53.0162
2900008C10Rik	1.31162	-1.63414	2900008C10Rik	-0.27497	0.116379	0.433561	-0.27497	RIKEN cDNA 2900008C10 gene	72937	0.0478512	0.131162	0.163414	0.0653535	0.825914	2.26386	2.82053	1.12801
2900009J06Rik	1.00348	-9.62759	2900009J06Rik	-2.58302	0.951938	0.684155	0.946926	RIKEN cDNA 2900009J06 gene	100502745	0	1.15912	0.962759	1.1551	0	4.52772	3.7607	4.51202
2900011O08Rik	1.02008	1.8015	2900011O08Rik	-2.97837	3.41731	-3.82757	3.38863	RIKEN cDNA 2900011O08 gene	67254	0.18015	15.1679	0.0878958	14.8693	5.7809	486.73	2.82052	477.146
2900026A02Rik	-1.06605	1.08941	2900026A02Rik	1.58397	-1.56833	1.46042	-1.47605	RIKEN cDNA 2900026A02 gene	243219	10.3034	1.15889	9.45775	1.23544	865.483	97.346	794.448	103.776
2900041M22Rik	1.32999	-6.0717	2900041M22Rik	-0.482612	-0.612731	2.11949	-1.02415	RIKEN cDNA 2900041M22 gene	78403	0.145552	0.132999	0.883748	0.0662691	2.47753	2.26386	15.0428	1.12801
2900052N01Rik	-1.05882	-1.05884	2900052N01Rik	-1.21637	1.1339	-1.13388	1.21635	RIKEN cDNA 2900052N01 gene	73040	0.0930073	0.509917	0.105884	0.539908	3.30337	18.1109	3.7607	19.1761
2900055J20Rik	1	1	2900055J20Rik	0	0	0	0	RIKEN cDNA 2900055J20 gene	73001	0	0	0	0	0	0	0	0
2900057B20Rik	3.7317	1	2900057B20Rik	-0.474958	1.42487	-0.474958	-0.474958	RIKEN cDNA 2900057B20 gene	73009	0.0680652	0.37317	0	0	0.825842	4.52772	0	0
2900060B14Rik	1.00348	1	2900060B14Rik	-0.470167	0.472674	-0.470167	0.46766	RIKEN cDNA 2900060B14 gene	68204	0	0.192231	0	0.191564	0	1.13193	0	1.12801
2900076A07Rik	1.27108	-1.47049	2900076A07Rik	0.388534	-0.493656	0.944829	-0.839707	RIKEN cDNA 2900076A07 gene	100504421	4.07879	2.21292	5.99781	1.74098	39.6404	21.5067	58.2908	16.9201
2900079G21Rik	1	1	2900079G21Rik	0	0	0	0	RIKEN cDNA 2900079G21 gene	620760	0	0	0	0	0	0	0	0
2900092C05Rik	1.30921	2.63518	2900092C05Rik	-3.01458	3.90787	-4.41248	3.51918	RIKEN cDNA 2900092C05 gene	73090	0.512205	62.1311	0.194372	47.457	4.95505	601.055	1.88035	459.098
2900092D14Rik	1	-1.02707	2900092D14Rik	3.28721	-3.30648	3.32575	-3.30648	RIKEN cDNA 2900092D14 gene	73100	9.65831	0	9.9198	0	379.888	0	390.173	0
2900097C17Rik	1.01855	-1.08194	2900097C17Rik	0.544277	-0.587829	0.657893	-0.614342	RIKEN cDNA 2900097C17 gene	347740	59.6643	27.2218	64.553	26.7261	4192.8	1912.96	4536.34	1878.13
3000002C10Rik	-1.12766	-1.06784	3000002C10Rik	0.587223	-0.721235	0.681919	-0.547907	RIKEN cDNA 3000002C10 gene	378954	6.64261	2.68197	7.09325	3.02434	106.534	43.0133	113.761	48.5042
3010001F23Rik	1	3.41591	3010001F23Rik	1.79635	-0.91022	0.0240852	-0.91022	RIKEN cDNA 3010001F23 gene	75693	0.65277	0	0.191097	0	6.60674	0	1.88035	0
3010026O09Rik	1.07396	1.25188	3010026O09Rik	-0.531708	0.745224	-0.855804	0.642288	RIKEN cDNA 3010026O09 gene	68067	10.6913	25.9075	8.5402	24.1234	149.477	362.218	119.402	337.274
3100003L05Rik	1	-1.13844	3100003L05Rik	0.0842352	-0.177765	0.271295	-0.177765	RIKEN cDNA 3100003L05 gene	73076	0.119914	0	0.136515	0	0.825842	0	0.940175	0
3110001I22Rik	-1.52802	-1.00451	3110001I22Rik	0.208325	-0.517401	0.214817	0.094259	RIKEN cDNA 3110001I22 gene	66598	1.33702	0.808486	1.34305	1.23538	28.0786	16.9789	28.2052	25.9441
3110002H16Rik	1.09554	-1.0262	3110002H16Rik	0.423624	-0.37646	0.460939	-0.508103	RIKEN cDNA 3110002H16 gene	76482	8.16608	4.68991	8.38005	4.28091	234.539	134.7	240.685	122.953
3110009E18Rik	-1.31189	-1.32713	3110009E18Rik	-0.311021	-0.0889602	0.0972936	0.302687	RIKEN cDNA 3110009E18 gene	73103	5.02806	5.86472	6.67291	7.69387	24.7753	35.0898	31.0258	53.0162
3110009F21Rik	1	1	3110009F21Rik	0	0	0	0	RIKEN cDNA 3110009F21 gene	67280	0	0	0	0	0	0	0	0
3110015C05Rik	1.33797	1	3110015C05Rik	-1.41756	1.62758	-1.41756	1.20753	RIKEN cDNA 3110015C05 gene	73129	0.0752777	0.825427	0	0.616924	0.825842	9.05544	0	6.76803
3110021A11Rik	3.01043	1.17119	3110021A11Rik	-0.0654185	0.974392	-0.293393	-0.61558	RIKEN cDNA 3110021A11 gene	67289	0.35629	0.732517	0.304212	0.243326	3.30337	6.79158	2.82052	2.25601
3110021N24Rik	-2.2997	1.31759	3110021N24Rik	-0.325085	-0.0766888	-0.722983	1.12476	RIKEN cDNA 3110021N24 gene	73133	0.516224	0.613215	0.391795	1.41021	12.3876	14.7151	9.40175	33.8402
3110035E14Rik	1.12585	1.59209	3110035E14Rik	-0.849727	1.2707	-1.52065	1.09968	RIKEN cDNA 3110035E14 gene	76982	0.538317	2.34072	0.33812	2.07906	23.9494	104.138	15.0428	92.4964
3110039I08Rik	-1.06315	-1.24984	3110039I08Rik	0.658056	-0.863102	0.979802	-0.774757	RIKEN cDNA 3110039I08 gene	73144	10.6319	3.70422	13.2882	3.93814	444.303	116.589	555.643	115.057
3110039M20Rik	1.16469	1	3110039M20Rik	-0.0549865	0.16496	-0.0549865	-0.0549865	RIKEN cDNA 3110039M20 gene	67293	0	0.116469	0	0	0	1.13193	0	0
3110040N11Rik	-1.31685	-1.02768	3110040N11Rik	1.02547	-1.24371	1.06486	-0.84662	RIKEN cDNA 3110040N11 gene	67290	15.6483	3.24621	16.0814	4.27476	152.781	31.694	157.009	41.7362
3110043O21Rik	1.27165	1.0207	3110043O21Rik	-0.382972	0.571106	-0.412537	0.224402	RIKEN cDNA 3110043O21 gene	73205	3.84686	7.45268	3.76883	5.86063	171.775	332.787	168.291	261.697
3110045C21Rik	1.20418	-1.04513	3110045C21Rik	1.49656	-1.39437	1.56024	-1.66242	RIKEN cDNA 3110045C21 gene	67303	3.62246	0.488368	3.78594	0.405562	50.3764	6.79158	52.6498	5.64003
3110052M02Rik	-1.62592	1.32134	3110052M02Rik	1.30352	-1.45314	0.901512	-0.751885	RIKEN cDNA 3110052M02 gene	73229	2.34146	0.346457	1.77203	0.563312	145.348	21.5067	110	34.9682
3110056K07Rik	1.41324	-1.00876	3110056K07Rik	-0.108439	0.35165	-0.0958599	-0.147352	RIKEN cDNA 3110056K07 gene	73204	7.72288	10.6238	7.79051	7.51736	106.534	146.019	109.06	104.904
3110057O12Rik	-1.17024	-1.04358	3110057O12Rik	-1.39112	1.24695	-1.32958	1.47375	abhydrolase domain containing 18	269423	1.16141	7.22976	1.21202	8.46055	39.6404	246.761	41.3677	288.769
3110062M04Rik	1.36693	1.13523	3110062M04Rik	1.20166	-0.884698	1.01867	-1.33563	RIKEN cDNA 3110062M04 gene	78412	5.46793	1.28756	4.81659	0.941938	285.741	65.6519	252.907	48.5042
3110070M22Rik	-1.09506	1.34688	3110070M22Rik	-2.52555	2.67486	-2.95517	2.80586	RIKEN cDNA 3110070M22 gene	67304	1.37617	50.6001	1.02175	55.4099	18.9944	698.401	14.1026	764.787
3110079O15Rik	2.92008	1	3110079O15Rik	-0.386502	1.15951	-0.386502	-0.386502	RIKEN cDNA 3110079O15 gene	73234	0	0.292008	0	0	0	1.13193	0	0
3110082I17Rik	-1.08713	-1.10049	3110082I17Rik	-0.0683616	-0.060974	0.0697907	0.0595449	RIKEN cDNA 3110082I17 gene	73212	6.60134	6.63523	7.26474	7.21333	123.876	124.512	136.325	135.361
3110082J24Rik	1.34401	1	3110082J24Rik	-0.106636	0.319908	-0.106636	-0.106636	RIKEN cDNA 3110082J24 gene	433868	0	0.134401	0	0	0	1.13193	0	0
3110099E03Rik	1	1	3110099E03Rik	0	0	0	0	RIKEN cDNA 3110099E03 gene	100043232	0	0.0310998	0.0516627	0	0	1.13193	1.88035	0
3200001D21Rik	1	1	3200001D21Rik	0	0	0	0	RIKEN cDNA 3200001D21 gene	71818	0.0798781	0.0729893	0.0303122	0.0363681	2.47753	2.26386	0.940175	1.12801
3300002I08Rik	1.67247	-1.99228	3300002I08Rik	-0.451498	0.325278	0.542921	-0.4167	RIKEN cDNA 3300002I08 gene	69277	0.49686	0.851269	0.989883	0.50899	3.30337	5.65965	6.58122	3.38402
3300002P13Rik	1.50522	1	3300002P13Rik	-0.530524	0.825512	-0.530524	0.235536	RIKEN cDNA 3300002P13 gene	70230	0	0.255981	0	0.170062	0	3.39579	0	2.25601
3300005D01Rik	1	1	3300005D01Rik	0	0	0	0	RIKEN cDNA 3300005D01 gene	78512	0.0667487	0	0.0759904	0	0.825842	0	0.940175	0
3425401B19Rik	1	-4.36672	3425401B19Rik	-0.531638	-0.531638	1.59491	-0.531638	RIKEN cDNA 3425401B19 gene	100504518	0.0725672	0.0426271	0.436672	0.0566391	5.7809	3.39579	34.7865	4.51202
3632451O06Rik	-2.74047	-3.31183	3632451O06Rik	0.867745	-2.45877	2.59538	-1.00435	RIKEN cDNA 3632451O06 gene	67419	1.19698	0.119318	3.9642	0.326987	45.4213	4.52772	150.428	12.4081
3632454L22Rik	1.06154	1	3632454L22Rik	-0.293306	0.336382	-0.293306	0.25023	RIKEN cDNA 3632454L22 gene	320606	0.0655719	0.154723	0.0917942	0.145754	1.65168	7.92351	4.70087	5.64003
3830403N18Rik	1.11751	1.09799	3830403N18Rik	-1.80003	1.9476	-1.93489	1.78731	RIKEN cDNA 3830403N18 gene	70691	0.338662	4.54899	0.308438	4.07064	4.12921	55.4646	3.7607	49.6322
3830406C13Rik	-1.04476	-1.02575	3830406C13Rik	-0.528392	0.478468	-0.491715	0.541638	RIKEN cDNA 3830406C13 gene	218734	14.8126	29.7664	15.194	31.0987	483.118	973.46	496.412	1017.46
3830408C21Rik	1.45331	1.30688	3830408C21Rik	0.273156	0.189578	-0.112968	-0.349765	RIKEN cDNA 3830408C21 gene	100040322	1.99287	1.8807	1.52491	1.29408	50.3764	47.5411	38.5472	32.7121
3830417A13Rik	-1.02114	-1.13845	3830417A13Rik	-3.15918	3.05056	-2.97211	3.08074	RIKEN cDNA 3830417A13 gene	70696	0.114874	8.50236	0.130778	8.68208	2.47753	183.373	2.82052	187.249
3830432H09Rik	-2.05286	1	3830432H09Rik	-0.259409	-0.259409	-0.259409	0.778226	RIKEN cDNA 3830432H09 gene	320069	0.0250492	0.0686668	0	0.205286	0.825842	2.26386	0	6.76803
3930402G23Rik	-1.43067	1.75679	3930402G23Rik	0.739009	-0.590884	-0.0739311	-0.0741933	RIKEN cDNA 3930402G23 gene	665306	0.251384	0.0861392	0.143093	0.143067	9.91011	3.39579	5.64105	5.64003
4430402I18Rik	-1.02122	-1.19998	4430402I18Rik	-2.27452	2.12786	-2.01151	2.15816	RIKEN cDNA 4430402I18 gene	381218	7.3594	155.629	8.83114	158.932	213.893	4523.19	256.668	4619.18
4631405J19Rik	-1.47092	4.39196	4631405J19Rik	1.90142	-1.11235	-0.233443	-0.55563	RIKEN cDNA 4631405J19 gene	433456	0.807672	0.0738017	0.183898	0.147092	12.3876	1.13193	2.82052	2.25601
4632404H12Rik	-1.34533	1.09799	4632404H12Rik	0.549527	-0.696073	0.414662	-0.268116	RIKEN cDNA 4632404H12 gene	74034	2.62031	1.10507	2.38646	1.48668	107.36	45.2772	97.7782	60.9123
4632415L05Rik	1.07665	-1.00358	4632415L05Rik	0.53713	-0.486431	0.542281	-0.592981	RIKEN cDNA 4632415L05 gene	70808	4.06509	1.99962	4.07963	1.85726	237.017	116.589	237.864	108.288
4632427E13Rik	1.00348	-2.65636	4632427E13Rik	-0.578533	-0.123689	0.83092	-0.128699	RIKEN cDNA 4632427E13 gene	666737	0.355892	0.487798	0.945379	0.486107	2.47753	3.39579	6.58122	3.38402
4632428C04Rik	-1.35997	1.58111	4632428C04Rik	1.13617	-1.02749	0.475236	-0.583917	RIKEN cDNA 4632428C04 gene	100043102	0.448051	0.068235	0.283378	0.135997	14.8652	2.26386	9.40175	4.51202
4632428N05Rik	1.45724	-1.00143	4632428N05Rik	1.08121	-0.810623	1.08328	-1.35386	V-set immunoregulatory receptor	74048	5.6442	1.52091	5.65229	1.04369	390.623	105.269	391.113	72.1923
4732416N19Rik	1.19163	1.05447	4732416N19Rik	-0.976123	1.14085	-1.05265	0.887915	RIKEN cDNA 4732416N19 gene	320737	0.95297	4.13383	0.90374	3.46905	4.95812	21.5075	4.70199	18.0488
4732456N10Rik	1	1	4732456N10Rik	0	0	0	0	keratin 90	239673	0	0	0	0	0	0	0	0
4732471J01Rik	-1.30081	1.31066	4732471J01Rik	-1.28774	1.29319	-1.67804	1.67259	RIKEN cDNA 4732471J01 gene	654804	0.878275	5.25494	0.670101	6.83567	18.9945	143.765	15.9846	182.75
4732490B19Rik	1.69219	-2.4192	4732490B19Rik	-0.0172975	-0.240522	1.25723	-0.999413	RIKEN cDNA 4732490B19 gene	319871	0.197536	0.169219	0.477879	0.0337265	6.60674	5.65965	15.983	1.12801
4732491K20Rik	1.00348	-1.77091	4732491K20Rik	0.445149	-0.854889	1.26964	-0.859902	RIKEN cDNA 4732491K20 gene	224523	0.503384	0.204432	0.891449	0.203723	22.2977	9.05544	39.4873	9.02404
4831407H17Rik	1	1	4831407H17Rik	0	0	0	0	RIKEN cDNA 4831407H17 gene	77710	0	0.0770544	0.0639828	0.0769473	0	1.13244	0.940328	1.13086
4831440E17Rik	1.07349	1.14331	4831440E17Rik	1.26345	-1.11569	1.07024	-1.218	RIKEN cDNA 4831440E17 gene	320965	4.06134	0.780685	3.55228	0.727241	270.876	52.0688	236.924	48.5042
4833411C07Rik	1	-1.13845	4833411C07Rik	0.0272891	-0.120825	0.214361	-0.120825	RIKEN cDNA 4833411C07 gene	71624	0.110812	0	0.126154	0	1.65168	0	1.88035	0
4833412C05Rik	1	-1.13844	4833412C05Rik	0.411159	-0.504691	0.598223	-0.504691	RIKEN cDNA 4833412C05 gene	73904	0.188668	0	0.214788	0	2.47753	0	2.82052	0
4833415N18Rik	1.90326	1	4833415N18Rik	-0.232118	0.696354	-0.232118	-0.232118	RIKEN cDNA 4833415N18 gene	73761	0.0694297	0.190326	0.0790418	0.094833	0.825842	2.26386	0.940175	1.12801
4833417C18Rik	-2.61591	1.27766	4833417C18Rik	0.0141252	-0.531028	-0.33938	0.856283	RIKEN cDNA 4833417C18 gene	73906	0.79365	0.543903	0.621174	1.4228	13.2135	9.05544	10.3419	23.6881
4833418N02Rik	-1.17239	1.0334	4833418N02Rik	-0.155701	0.0646767	-0.203106	0.294131	RIKEN cDNA 4833418N02 gene	74597	2.50335	2.9165	2.42243	3.41928	49.5505	57.7284	47.9489	67.6803
4833419F23Rik	1.11839	-1.93843	4833419F23Rik	2.17894	-2.57567	3.13383	-2.73709	RIKEN cDNA 4833419F23 gene	73915	3.01906	0.111839	5.85224	0	30.5562	1.13193	59.231	0
4833420G17Rik	1.00091	-1.05212	4833420G17Rik	0.0207796	-0.0567744	0.0940779	-0.0580832	RIKEN cDNA 4833420G17 gene	67392	17.4561	16.5425	18.3659	16.5275	622.685	597.659	655.302	596.715
4833422C13Rik	2.44984	-1.45356	4833422C13Rik	0.455716	-0.079167	0.995305	-1.37185	RIKEN cDNA 4833422C13 gene	373852	0.366215	0.252767	0.532315	0.103177	12.3876	7.92351	19.7437	3.38402
4833422M21Rik	1.30598	1	4833422M21Rik	-0.0962832	0.28885	-0.0962832	-0.0962832	RIKEN cDNA 4833422M21 gene	75768	0.0476413	0.130598	0	0.0650726	0.825842	2.26386	0	1.12801
4833423E24Rik	1	1.46399	4833423E24Rik	0.588263	-0.313308	0.0383538	-0.313308	RIKEN cDNA 4833423E24 gene	228151	0.18681	0	0.127603	0	4.12921	0	2.82052	0
4833427F10Rik	-1.189	1.17119	4833427F10Rik	0.394515	-0.405401	0.166538	-0.155652	RIKEN cDNA 4833427F10 gene	74601	0.1741	0.0596569	0.148652	0.1189	3.30337	1.13193	2.82052	2.25601
4833427G06Rik	-1.06399	-1.13844	4833427G06Rik	-3.67623	3.53795	-3.48916	3.62744	RIKEN cDNA 4833427G06 gene	235345	0.58013	86.141	0.660445	91.6532	4.95505	735.754	5.64105	782.836
4833428L15Rik	1	1	4833428L15Rik	0	0	0	0	RIKEN cDNA 4833428L15 gene	74602	0.0524186	0.0718469	0	0	0.825842	1.13193	0	0
4833439L19Rik	1.07356	-1.20687	4833439L19Rik	0.397792	-0.482227	0.669065	-0.58463	RIKEN cDNA 4833439L19 gene	97820	48.9134	26.5776	59.0322	24.7565	1706.19	936.106	2061.8	895.636
4921501E09Rik	-1.02704	1.64111	4921501E09Rik	-3.0397	3.37779	-3.75437	3.41628	RIKEN cDNA 4921501E09 gene	74042	0.164111	14.0279	0.0339693	14.4072	9.08427	776.504	1.88035	797.5
4921504A21Rik	1.02811	2.19594	4921504A21Rik	-1.82353	2.41095	-2.95837	2.37095	RIKEN cDNA 4921504A21 gene	70832	0.445399	8.38406	0.202828	8.15482	12.3876	233.178	5.64105	227.857
4921504E06Rik	1.00348	-1.75026	4921504E06Rik	-4.02476	3.62348	-3.21719	3.61847	RIKEN cDNA 4921504E06 gene	70909	0.0614966	20.0609	0.175026	19.9913	1.65168	538.799	4.70087	536.93
4921506M07Rik	-1.08923	1	4921506M07Rik	-4.09879	4.03714	-4.09879	4.16045	tetratricopeptide repeat domain 6	70846	0.0433886	28.1293	0.0493955	30.6394	0.825842	535.403	0.940175	583.179
4921507L20Rik	1.15306	1.12936	4921507L20Rik	-2.31291	2.5034	-2.48841	2.29792	"alkB homolog 3, opposite strand 1"	70852	0.369931	10.4225	0.327558	9.03896	7.43258	209.407	6.58122	181.609
4921507P07Rik	-1.01681	-1.47641	4921507P07Rik	-3.71116	3.41809	-3.14907	3.44214	RIKEN cDNA 4921507P07 gene	70821	1.66331	232.859	2.45573	236.773	52.8539	7399.43	78.0345	7523.79
4921508D12Rik	1.56097	1	4921508D12Rik	-1.64251	1.96374	-1.64251	1.32129	RIKEN cDNA 4921508D12 gene	70845	0	1.21784	0	0.78018	0	15.847	0	10.152
4921509C19Rik	-1.0298	1	4921509C19Rik	-3.83901	3.81783	-3.83901	3.86019	RIKEN cDNA 4921509C19 gene	381393	0.0223424	20.1808	0.0763067	20.7822	0.825842	745.942	2.82052	768.172
4921509O07Rik	1	-1.51792	4921509O07Rik	0.0951351	-0.396184	0.697234	-0.396184	RIKEN cDNA 4921509O07 gene	70917	0.140573	0.0642247	0.213379	0.064002	4.95505	2.26386	7.5214	2.25601
4921511C10Rik	3.51219	1	4921511C10Rik	-0.584797	1.49098	-0.584797	-0.321389	RIKEN cDNA 4921511C10 gene	70924	0.0878782	0.421572	0	0.120031	1.65168	7.92351	0	2.25601
4921511C20Rik	-1.00884	-1.79711	4921511C20Rik	-3.44125	3.01206	-2.59557	3.02475	RIKEN cDNA 4921511C20 gene	245598	0	8.76274	0.179711	8.84016	0	183.373	3.7607	184.993
4921511H03Rik	-1.14564	1.75679	4921511H03Rik	-3.11164	3.42003	-3.92458	3.61619	RIKEN cDNA 4921511H03 gene	70920	0.65646	60.7344	0.373671	69.58	8.25842	764.053	4.70087	875.332
4921511I17Rik	1.8636	1	4921511I17Rik	-1.3333	1.78235	-1.3333	0.884254	RIKEN cDNA 4921511I17 gene	70858	0.0486451	0.866772	0.0553797	0.465105	0.825842	14.7151	0.940175	7.89604
4921511M17Rik	1.9422	1	4921511M17Rik	-0.239423	0.718269	-0.239423	-0.239423	RIKEN cDNA 4921511M17 gene	667256	0	0.19422	0	0.096773	0	2.26386	0	1.12801
4921513I03Rik	-1.05421	1.17119	4921513I03Rik	-3.41123	3.48714	-3.63921	3.5633	RIKEN cDNA 4921513I03 gene	70874	0.161303	19.2424	0.137726	20.2855	3.30337	169.789	2.82052	164.689
4921515E04Rik	1.17072	1	4921515E04Rik	-2.11075	2.22445	-2.11075	1.99705	RIKEN cDNA 4921515E04 gene	70886	0.0262975	2.01848	0.0299382	1.72413	0.825842	63.3881	0.940175	54.1442
4921517D22Rik	-1.0431	-2.92744	4921517D22Rik	-3.59711	2.79185	-2.04747	2.85273	RIKEN cDNA 4921517D22 gene	70900	0.131927	11.0561	0.386208	11.5326	5.7809	484.466	16.9231	505.346
4921518K17Rik	-1.60731	1	4921518K17Rik	-1.61346	1.27114	-1.61346	1.95579	RIKEN cDNA 4921518K17 gene	78758	0	0.738501	0.0197869	1.187	0	35.0898	0.940175	56.4003
4921524J17Rik	-1.06323	1.01794	4921524J17Rik	-0.619922	0.588522	-0.645578	0.676978	RIKEN cDNA 4921524J17 gene	66714	5.99234	13.8476	5.88672	14.7232	123.876	287.51	122.223	305.689
4921524L21Rik	-1.10705	2.16773	4921524L21Rik	-3.35174	3.83647	-4.46792	3.98319	RIKEN cDNA 4921524L21 gene	70901	0.216773	31.6133	0.0493568	34.9975	4.12921	602.187	0.940175	666.651
4921525O09Rik	1.01373	-2.1504	4921525O09Rik	-3.81253	3.27006	-2.70792	3.25039	RIKEN cDNA 4921525O09 gene	74050	0.162438	22.017	0.349307	21.7188	7.43258	1007.42	15.983	993.773
4921529L05Rik	-1.27335	1	4921529L05Rik	-2.77554	2.60123	-2.77554	2.94985	RIKEN cDNA 4921529L05 gene	320178	0	4.15496	0	5.2907	0	81.499	0	103.776
4921530L21Rik	-1.00467	-7.27297	4921530L21Rik	-5.52108	4.08645	-2.65854	4.09317	RIKEN cDNA 4921530L21 gene	66732	0.0580775	78.0111	0.727297	78.3752	0.825842	1109.29	10.3419	1114.47
4921531C22Rik	-1.06221	1.53719	4921531C22Rik	-1.32902	1.59563	-1.94931	1.6827	RIKEN cDNA 4921531C22 gene	66730	2.04975	15.5635	1.33344	16.5317	52.0281	395.044	33.8463	419.618
4921531P14Rik	-1.04554	1.73111	4921531P14Rik	-3.01093	3.37465	-3.80263	3.43891	RIKEN cDNA 4921531P14 gene	70960	0.173111	14.4736	0	15.1328	0.825842	69.0477	0	72.1923
4921533I20Rik	1	1	4921533I20Rik	0	0	0	0	Riken cDNA 4921533I20 gene	664619	0	0	0	0	0	0	0	0
4921534H16Rik	1.01602	1	4921534H16Rik	-2.76654	2.77801	-2.76654	2.75507	RIKEN cDNA 4921534H16 gene	66737	0.0420404	4.6674	0.0239303	4.59379	1.65168	183.373	0.940175	180.481
4921536K21Rik	1.04523	1.23717	4921536K21Rik	-2.08911	2.27455	-2.39616	2.21072	RIKEN cDNA 4921536K21 gene	67430	2.29342	47.2146	1.85376	45.1714	82.5842	1700.16	66.7524	1626.58
4921539E11Rik	-1.01551	1.2609	4921539E11Rik	-2.92603	3.08215	-3.26048	3.10436	RIKEN cDNA 4921539E11 gene	70941	0.888175	57.1665	0.7044	58.0534	29.7303	1891.45	23.5044	1922.12
4922502D21Rik	-1.0702	1.04772	4922502D21Rik	-3.65814	3.64283	-3.7254	3.74071	RIKEN cDNA 4922502D21 gene	381816	4.02151	634.162	3.83834	678.681	81.7584	12892.7	78.0345	13797.8
4922502H24Rik	-1.32871	1	4922502H24Rik	-3.00722	2.8022	-3.00722	3.21223	RIKEN cDNA 4922502H24 gene	78136	0	5.60802	0	7.45144	0	16.9789	0	22.5601
4922502N22Rik	1	1	4922502N22Rik	0	0	0	0	RIKEN cDNA 4922502N22 gene	70962	0	0.0801915	0	0	0	1.13193	0	0
4930401C15Rik	-1.59445	1	4930401C15Rik	-1.42714	1.09061	-1.42714	1.76367	RIKEN cDNA 4930401C15 gene	73803	0	0.572687	0.0951341	0.913122	0	5.65965	0.940175	9.02404
4930401O10Rik	-1.19584	-1.07817	4930401O10Rik	-2.9408	2.75749	-2.83221	3.01552	RIKEN cDNA 4930401O10 gene	73816	0.0947053	5.19226	0.107817	6.20911	0.825842	45.2772	0.940175	54.1442
4930401O12Rik	1.35955	1	4930401O12Rik	-2.70988	2.93144	-2.70988	2.48831	RIKEN cDNA 4930401O12 gene	73924	0.0867032	4.99122	0	3.67122	0.825842	47.5411	0	34.9682
4930402F06Rik	-1.14446	1	4930402F06Rik	-2.7521	2.65477	-2.7521	2.84943	RIKEN cDNA 4930402F06 gene	74854	0	4.24256	0	4.85542	0	72.4435	0	84.6004
4930402F11Rik	1.15786	1	4930402F11Rik	-1.86482	1.97054	-1.86482	1.75909	RIKEN cDNA 4930402F11 gene	73796	0	1.42744	0	1.23283	0	16.9789	0	14.6641
4930402H24Rik	1.02874	-1.04406	4930402H24Rik	-1.63268	1.62202	-1.57048	1.58114	RIKEN cDNA 4930402H24 gene	228602	2.25188	21.4936	2.3511	20.8931	159.388	1521.31	166.411	1478.81
4930402K13Rik	1.0984	1.05272	4930402K13Rik	-3.05248	3.15725	-3.1266	3.02184	RIKEN cDNA 4930402K13 gene	75775	0.105272	7.79162	0.0399486	7.09359	2.47753	183.373	0.940175	166.945
4930404A05Rik	-1.04399	1.0863	4930404A05Rik	-2.90925	2.93791	-3.02868	3.00002	RIKEN cDNA 4930404A05 gene	73820	0.10863	6.25348	0	6.52855	0.825842	47.5411	0	49.6322
4930404H11Rik	-1.07958	1	4930404H11Rik	-2.53337	2.47814	-2.53337	2.5886	RIKEN cDNA 4930404H11 gene	73815	0	3.22562	0	3.4823	0	27.1663	0	29.3281
4930404I05Rik	-1.05069	1.05407	4930404I05Rik	-0.903085	0.9054	-0.979056	0.97674	RIKEN cDNA 4930404I05 gene	67394	2.57032	9.00317	2.43847	9.45956	29.7303	104.138	28.2052	109.416
4930404N11Rik	-1.20769	1.21158	4930404N11Rik	-2.24408	2.2464	-2.52096	2.51864	RIKEN cDNA 4930404N11 gene	432479	4.49501	101.041	3.71005	122.026	33.0337	742.546	27.2651	896.764
4930405A10Rik	-1.34532	1	4930405A10Rik	-2.25421	2.04024	-2.25421	2.46819	RIKEN cDNA 4930405A10 gene	74896	0.0715823	1.96227	0.0814924	2.63988	0.825842	22.6386	0.940175	30.4561
4930405A21Rik	-1.26836	-1.42306	4930405A21Rik	-1.46261	1.03663	-0.953616	1.3796	RIKEN cDNA 4930405A21 gene	74846	0.558939	3.16017	0.795402	4.00824	6.60674	37.3537	9.40175	47.3779
4930405D11Rik	-1.05307	2.63517	4930405D11Rik	-2.67389	3.33554	-4.07179	3.41015	RIKEN cDNA 4930405D11 gene	73922	0.371812	23.9521	0.141096	25.2233	2.47753	159.602	0.940175	168.073
4930405J17Rik	1.27894	3.89223	4930405J17Rik	-1.86724	3.02501	-3.82784	2.67006	RIKEN cDNA 4930405J17 gene	73811	0.389223	11.5588	0	9.03778	2.47753	73.5754	0	57.5283
4930405L22Rik	1.14683	1	4930405L22Rik	-1.95183	2.05065	-1.95183	1.853	RIKEN cDNA 4930405L22 gene	78106	0	1.60275	0	1.39755	0	9.05544	0	7.89604
4930405O22Rik	-1.21989	2.20442	4930405O22Rik	-2.15052	2.57734	-3.29092	2.8641	RIKEN cDNA 4930405O22 gene	414079	0.220442	5.8415	0.0836538	7.12601	2.47753	65.6519	0.940175	80.0884
4930406D18Rik	-1.01026	-1.13844	4930406D18Rik	-3.77222	3.67132	-3.58515	3.68605	RIKEN cDNA 4930406D18 gene	73806	0.453177	78.885	0.515917	79.6947	3.30337	575.02	3.7607	580.923
4930407G08Rik	-1.08712	1	4930407G08Rik	-2.06706	2.0068	-2.06706	2.12731	RIKEN cDNA 4930407G08 gene	77223	0	1.68404	0	1.83076	0	12.4512	0	13.5361
4930407I10Rik	-1.05654	-2.58047	4930407I10Rik	-5.03324	4.30975	-3.6656	4.3891	RIKEN cDNA 4930407I10 gene	328573	0.185898	120.724	0.479705	127.55	12.3876	8044.63	31.9659	8499.52
4930407I19Rik	-1.26483	-2.62446	4930407I19Rik	-2.82038	1.9549	-1.42836	2.29384	RIKEN cDNA 4930407I19 gene	77198	0.0768436	2.73844	0.262446	3.46366	0.825842	29.4302	2.82052	37.2242
4930412B13Rik	1.00348	1	4930412B13Rik	-0.909702	0.912208	-0.909702	0.907196	RIKEN cDNA 4930412B13 gene	73938	0.0515889	0.353549	0.0587311	0.352323	0.825842	5.65965	0.940175	5.64003
4930412C18Rik	-1.39515	1.02937	4930412C18Rik	0.455398	-0.674723	0.413632	-0.194307	RIKEN cDNA 4930412C18 gene	320152	1.1032	0.504027	1.07172	0.703191	61.9382	28.2982	60.1712	39.4802
4930412O13Rik	-1.01048	1.06976	4930412O13Rik	0.759261	-0.718136	0.661968	-0.703093	RIKEN cDNA 4930412O13 gene	381347	35.4381	12.7271	33.127	12.8605	2026.62	727.831	1894.45	735.459
4930413E15Rik	-1.03212	-1.15951	4930413E15Rik	-2.70911	2.57954	-2.49559	2.62516	RIKEN cDNA 4930413E15 gene	74627	0	3.9088	0.115951	4.03436	0	63.3881	1.88035	65.4243
4930413F20Rik	-1.14752	1.19462	4930413F20Rik	-0.191381	0.220395	-0.44793	0.418916	RIKEN cDNA 4930413F20 gene	71637	2.10715	2.80319	1.76387	3.21672	28.0786	37.3537	23.5044	42.8642
4930413G21Rik	-1.12195	1.0407	4930413G21Rik	-0.47028	0.416055	-0.527839	0.582063	RIKEN cDNA 4930413G21 gene	73951	10.0656	18.606	9.67192	20.875	180.034	332.787	172.992	373.37
4930413M19Rik	1.14684	1	4930413M19Rik	-2.41655	2.51538	-2.41655	2.31772	RIKEN cDNA 4930413M19 gene	73889	0	3.05252	0	2.66169	0	18.1109	0	15.7921
4930414N06Rik	-1.00491	-1.73762	4930414N06Rik	-2.75191	2.34982	-1.9548	2.35689	RIKEN cDNA 4930414N06 gene	73894	2.57985	88.5871	4.48281	89.0217	15.691	538.799	27.2651	541.442
4930415F15Rik	-1.21555	-1.13844	4930415F15Rik	-3.09849	2.86415	-2.91143	3.14576	RIKEN cDNA 4930415F15 gene	73862	0.804386	50.1647	0.915748	60.9778	6.60674	412.023	7.5214	500.834
4930415L06Rik	-1.23101	1	4930415L06Rik	-1.2839	1.13398	-1.2839	1.43382	RIKEN cDNA 4930415L06 gene	245511	0.0458685	0.534387	0	0.657836	1.65168	19.2428	0	23.6881
4930415O20Rik	-1.0291	2.00775	4930415O20Rik	-1.90755	2.38965	-2.91313	2.43103	RIKEN cDNA 4930415O20 gene	73863	4.8701	95.7465	2.42565	98.5327	26.427	519.556	13.1624	534.674
4930417O13Rik	1.11498	1	4930417O13Rik	-2.79892	2.87743	-2.79892	2.72041	RIKEN cDNA 4930417O13 gene	73870	0	5.11387	0	4.58652	0	67.9158	0	60.9123
4930417O22Rik	1.04711	1	4930417O22Rik	-2.08973	2.12294	-2.08973	2.05652	RIKEN cDNA 4930417O22 gene	73887	0	1.85412	0	1.7707	0	27.1663	0	25.9441
4930419G24Rik	-1.4948	1	4930419G24Rik	-0.558617	0.268641	-0.558617	0.848594	RIKEN cDNA 4930419G24 gene	73874	0	0.177431	0.0736909	0.265224	0	2.26386	0.940228	3.38402
4930423M02Rik	-1.0656	-2.51553	4930423M02Rik	-3.48406	2.7728	-2.1532	2.86446	RIKEN cDNA 4930423M02 gene	73872	0	7.64718	0.251553	8.14883	0	114.325	3.7607	121.825
4930425K10Rik	-1.14752	1	4930425K10Rik	-2.81908	2.71981	-2.81908	2.91834	RIKEN cDNA 4930425K10 gene	73865	0	4.64913	0	5.33499	0	37.3537	0	42.8642
4930425L21Rik	1.40487	1	4930425L21Rik	-1.37248	1.6177	-1.37248	1.12726	RIKEN cDNA 4930425L21 gene	75024	0	0.794572	0	0.565583	0	7.92351	0	5.64003
4930425O10Rik	-1.24567	1	4930425O10Rik	-0.739652	0.581191	-0.739652	0.898112	RIKEN cDNA 4930425O10 gene	74635	0	0.249812	0	0.311183	0	4.52772	0	5.64003
4930426D05Rik	-1.32871	1.08552	4930426D05Rik	2.82521	-2.97103	2.70682	-2.561	RIKEN cDNA 4930426D05 gene	74644	89.2224	1.60558	82.1932	2.13335	1887.05	33.9579	1738.38	45.1202
4930426L09Rik	-1.02584	-3.79482	4930426L09Rik	-2.46889	1.48846	-0.544855	1.52528	RIKEN cDNA 4930426L09 gene	74629	0.129456	2.01096	0.491262	2.06293	2.47753	38.4856	9.40175	39.4802
4930427A07Rik	1.03638	1.38033	4930427A07Rik	-1.58692	1.8452	-2.05193	1.79365	RIKEN cDNA 4930427A07 gene	104732	1.54648	16.6923	1.12037	16.1064	72.6741	784.427	52.6498	756.891
4930428D20Rik	1.10148	2.19598	4930428D20Rik	-2.8151	3.45225	-3.94996	3.31281	RIKEN cDNA 4930428D20 gene	78110	0.819473	63.1238	0.373169	57.3084	4.12921	318.072	1.88035	288.769
4930428E07Rik	1.10911	1	4930428E07Rik	-2.20024	2.27495	-2.20024	2.12554	RIKEN cDNA 4930428E07 gene	73867	0.0772722	2.22416	0	2.00535	0.825842	23.7705	0	21.4321
4930428G15Rik	-2.9896	1.75678	4930428G15Rik	0.580823	-0.964331	-0.232114	0.615622	RIKEN cDNA 4930428G15 gene	73856	0.3663	0.125516	0.208506	0.375243	3.30337	1.13193	1.88035	3.38402
4930428O21Rik	-2.49133	1	4930428O21Rik	-0.820207	0.161748	-0.820207	1.47867	RIKEN cDNA 4930428O21 gene	654809	0	0.197514	0	0.492073	0	4.52772	0	11.2801
4930429B21Rik	-1.05189	1.31759	4930429B21Rik	-1.6462	1.80865	-2.0441	1.88164	RIKEN cDNA 4930429B21 gene	67576	0.285283	3.12816	0.216519	3.29049	7.43258	81.499	5.64105	85.7284
4930429D17Rik	1.19163	1	4930429D17Rik	-1.60827	1.73474	-1.60827	1.4818	RIKEN cDNA 4930429D17 gene	74624	0.0779292	1.01472	0	0.851538	1.65168	21.5067	0	18.0481
4930429F11Rik	1.23505	-1.7844	4930429F11Rik	-2.68433	2.41889	-1.84889	2.11432	RIKEN cDNA 4930429F11 gene	74622	0.039185	3.43734	0.17844	2.78316	0.825842	72.4435	3.7607	58.6563
4930429F24Rik	1.04111	-1.87508	4930429F24Rik	-1.58342	1.15901	-0.676467	1.10088	RIKEN cDNA 4930429F24 gene	74633	0.714663	4.78248	1.34005	4.59363	14.0393	93.9502	26.3249	90.2404
4930430A15Rik	-1.15763	-1.36613	4930430A15Rik	-4.18897	3.85834	-3.73887	4.06951	RIKEN cDNA 4930430A15 gene	67575	0.16934	44.7961	0.231341	51.8573	4.12921	1092.31	5.64105	1264.49
4930430F08Rik	1.00898	-1.01909	4930430F08Rik	-1.30556	1.29837	-1.27828	1.28548	RIKEN cDNA 4930430F08 gene	68281	3.0991	18.8408	3.15826	18.6731	102.404	622.561	104.359	617.019
4930430F21Rik	-1.10726	1	4930430F21Rik	-2.28923	2.21574	-2.28923	2.36273	RIKEN cDNA 4930430F21 gene	73784	0	2.27055	0	2.51408	0	20.3747	0	22.5601
4930430J02Rik	1.50522	1	4930430J02Rik	-1.9579	2.25289	-1.9579	1.66292	RIKEN cDNA 4930430J02 gene	73772	0	1.85172	0	1.2302	0	6.79158	0	4.51202
4930431F12Rik	1.019	2.19598	4930431F12Rik	-2.08698	2.66799	-3.22185	2.64084	RIKEN cDNA 4930431F12 gene	75783	0.268975	7.26273	0.122485	7.12733	8.25842	222.99	3.7607	218.833
4930431P03Rik	-1.20533	1.59833	4930431P03Rik	-2.19028	2.39385	-2.86685	2.66328	RIKEN cDNA 4930431P03 gene	73895	0.159833	3.83378	0.0303268	4.62097	4.95505	118.853	0.940175	143.257
4930432J09Rik	-1.12843	1	4930432J09Rik	-2.61339	2.52623	-2.61339	2.70054	RIKEN cDNA 4930432J09 gene	73877	0.0189111	3.52515	0.0430584	3.97788	0.825842	153.942	1.88035	173.713
4930432K21Rik	-1.07006	1.12207	4930432K21Rik	-1.79264	1.82688	-1.95881	1.92457	RIKEN cDNA 4930432K21 gene	74666	2.87741	35.3661	2.56438	37.8438	95.7977	1193.05	85.5559	1279.16
4930432M17Rik	-1.63628	1	4930432M17Rik	-0.177605	-0.177605	-0.177605	0.532815	RIKEN cDNA 4930432M17 gene	619318	0	0	0	0.163628	0	0	0	2.25601
4930433B08Rik	1.40487	1	4930433B08Rik	-1.66815	1.91337	-1.66815	1.42294	RIKEN cDNA 4930433B08 gene	73959	0	1.19714	0	0.852138	0	7.92351	0	5.64003
4930433I11Rik	-1.02126	2.43554	4930433I11Rik	-2.74127	3.36821	-4.02551	3.39856	RIKEN cDNA 4930433I11 gene	243944	0.243554	16.8164	0.034659	17.1739	6.60674	456.168	0.940175	465.866
4930433N12Rik	-1.21452	-1.36613	4930433N12Rik	-3.04156	2.67632	-2.59146	2.95671	RIKEN cDNA 4930433N12 gene	114673	0.234775	12.3568	0.320734	15.0076	4.12921	217.331	5.64105	263.953
4930434J06Rik	-1.2524	1	4930434J06Rik	-2.77306	2.61071	-2.77306	2.93541	RIKEN cDNA 4930434J06 gene	74667	0.0823291	4.1752	0.093727	5.22902	1.65168	83.7628	1.88035	104.904
4930435E12Rik	-1.09038	1.31759	4930435E12Rik	-3.47464	3.61118	-3.87254	3.736	RIKEN cDNA 4930435E12 gene	74663	0.427669	58.0968	0.324585	63.3474	7.43258	1009.68	5.64105	1100.93
4930438E09Rik	1.20874	1	4930438E09Rik	-2.99746	3.13421	-2.99746	2.86071	RIKEN cDNA 4930438E09 gene	73977	0	7.01157	0	5.80074	0	59.9923	0	49.6322
4930440C22Rik	1.10383	1	4930440C22Rik	-2.56468	2.63593	-2.56468	2.49342	RIKEN cDNA 4930440C22 gene	74689	0.0406512	3.67739	0	3.33149	0.825842	74.7074	0	67.6803
4930440I19Rik	1.2567	1	4930440I19Rik	-3.38132	3.54614	-3.38132	3.2165	RIKEN cDNA 4930440I19 gene	78158	0.0662742	12.1723	0	9.68594	0.825842	151.679	0	120.697
4930441H08Rik	1.21474	1	4930441H08Rik	-2.86868	3.009	-2.86868	2.72836	RIKEN cDNA 4930441H08 gene	78156	0	5.87975	0	4.84034	0	26.0344	0	21.4321
4930441J16Rik	-1.16496	1.76418	4930441J16Rik	-3.15262	3.45197	-3.97161	3.67226	RIKEN cDNA 4930441J16 gene	73962	0.176418	17.1681	0	20.0002	0.825842	80.367	0	93.6244
4930442J19Rik	1.04127	-1.13844	4930442J19Rik	-3.94421	3.87986	-3.75716	3.82152	RIKEN cDNA 4930442J19 gene	74660	0.131505	29.8005	0.14971	28.6194	2.47753	561.437	2.82052	539.186
4930442L01Rik	-1.0725	1.27367	4930442L01Rik	-2.79784	2.92185	-3.14683	3.02283	RIKEN cDNA 4930442L01 gene	67583	0.869035	45.797	0.682309	49.1173	23.9494	1262.1	18.8035	1353.61
4930443O20Rik	1.05664	1.33942	4930443O20Rik	-2.96611	3.21666	-3.38772	3.13717	RIKEN cDNA 4930443O20 gene	74687	0.133942	9.73002	0	9.20842	2.47753	179.977	0	170.329
4930444F02Rik	-1.04896	-1.4453	4930444F02Rik	-4.56813	4.26796	-4.03676	4.33693	RIKEN cDNA 4930444F02 gene	73968	0.0837207	45.7013	0.14453	47.939	1.65168	1053.83	3.7607	1086.27
4930444G20Rik	-1.17772	1.05943	4930444G20Rik	-3.58028	3.50392	-3.66356	3.73992	RIKEN cDNA 4930444G20 gene	114671	0.105943	14.3757	0.0804065	16.9305	2.47753	336.183	1.88035	395.93
4930444M15Rik	-1.02406	1.17119	4930444M15Rik	-2.92893	3.02576	-3.1569	3.06007	RIKEN cDNA 4930444M15 gene	75789	0.152219	9.44083	0.12997	9.66799	3.30337	204.879	2.82052	209.809
4930444P10Rik	-1.3317	1.75315	4930444P10Rik	-3.51428	3.71263	-4.32423	4.12589	RIKEN cDNA 4930444P10 gene	75799	0.27708	41.5071	0.158047	55.2748	4.12921	556.91	2.82052	720.795
4930445N18Rik	2.00696	1	4930445N18Rik	-1.11665	1.61915	-1.11665	0.614141	RIKEN cDNA 4930445N18 gene	73985	0	0.666128	0.0922137	0.331909	0	6.79158	0.940175	3.38402
4930447A16Rik	1.50521	1	4930447A16Rik	-1.1349	1.42989	-1.1349	0.83992	RIKEN cDNA 4930447A16 gene	74892	0	0.591668	0	0.39308	0	3.39579	0	2.25602
4930447C04Rik	-1.04016	1	4930447C04Rik	-3.53671	3.50831	-3.53671	3.56511	RIKEN cDNA 4930447C04 gene	75801	0.0648809	13.2058	0.0369316	13.7361	1.65168	336.183	0.940175	349.682
4930447F24Rik	1.3372	1.44215	4930447F24Rik	0.478742	-0.00502559	-0.0494804	-0.424236	RIKEN cDNA 4930447F24 gene	76873	1.37766	0.985175	0.955281	0.736747	21.4719	13.583	15.0428	11.2801
4930447J18Rik	1.17072	1	4930447J18Rik	-1.98962	2.10332	-1.98962	1.87592	RIKEN cDNA 4930447J18 gene	73961	0	1.70646	0	1.45761	0	15.847	0	13.5361
4930447K03Rik	-1.08852	1	4930447K03Rik	-2.97679	2.9156	-2.97679	3.03797	RIKEN cDNA 4930447K03 gene	432745	0.0666729	5.93998	0	6.46579	0.825842	73.5754	0	80.0884
4930447M23Rik	1.03638	1	4930447M23Rik	-2.22981	2.25559	-2.22981	2.20404	RIKEN cDNA 4930447M23 gene	108871	0	2.23996	0	2.16133	0	71.3116	0	68.8083
4930447N08Rik	-1.08195	1	4930447N08Rik	-2.4285	2.37168	-2.4285	2.48531	RIKEN cDNA 4930447N08 gene	71647	0.0580775	2.78611	0	3.01443	0.825842	39.6175	0	42.8642
4930448C13Rik	-1.01448	2.63517	4930448C13Rik	-2.48786	3.17644	-3.88576	3.19718	RIKEN cDNA 4930448C13 gene	73972	0.27518	13.9554	0.104426	14.1575	2.47753	125.644	0.940175	127.465
4930448F12Rik	-2.15915	1	4930448F12Rik	-1.67456	1.11933	-1.67456	2.2298	RIKEN cDNA 4930448F12 gene	73992	0	0.693499	0	1.49737	0	6.79158	0	14.6641
4930448H16Rik	1.16192	1	4930448H16Rik	-2.63434	2.7426	-2.63434	2.52608	RIKEN cDNA 4930448H16 gene	74872	0	4.15546	0	3.57636	0	24.9025	0	21.4321
4930448I06Rik	-1.1294	1	4930448I06Rik	-2.51396	2.42618	-2.51396	2.60174	RIKEN cDNA 4930448I06 gene	74897	0	3.06995	0	3.46721	0	16.9789	0	19.1761
4930448I18Rik	-2.9896	1.04335	4930448I18Rik	-1.1071	0.347739	-1.16833	1.92769	RIKEN cDNA 4930448I18 gene	73965	0.104335	0.28601	0	0.855055	0.825842	2.26386	0	6.76803
4930448K20Rik	1.16992	1.46399	4930448K20Rik	-3.3333	3.72146	-3.88321	3.49505	RIKEN cDNA 4930448K20 gene	74662	0.225049	29.9207	0.153723	25.575	4.12921	548.986	2.82052	469.25
4930449E01Rik	-1.27058	1	4930449E01Rik	-3.71149	3.53874	-3.71149	3.88423	RIKEN cDNA 4930449E01 gene	74864	0	15.2243	0	19.3437	0	90.5544	0	115.057
4930449E18Rik	2.20765	-3.33388	4930449E18Rik	-2.88088	2.58354	-1.14368	1.44103	RIKEN cDNA 4930449E18 gene	78120	0	4.41523	0.333388	1.99997	0	12.4512	0.940175	5.64003
4930449I24Rik	-1.04808	-1.51793	4930449I24Rik	-2.5314	2.19647	-1.92929	2.26422	RIKEN cDNA 4930449I24 gene	67410	0.172068	4.55964	0.261187	4.77885	2.47753	65.6519	3.7607	68.8083
4930451G09Rik	-1.01134	-1.10916	4930451G09Rik	-2.32394	2.24107	-2.17447	2.25734	RIKEN cDNA 4930451G09 gene	74684	1.25543	29.7165	1.39247	30.0535	44.5955	1097.97	48.8891	1060.32
4930451I11Rik	1.14099	1.31759	4930451I11Rik	-3.41894	3.71304	-3.81684	3.52275	RIKEN cDNA 4930451I11 gene	78118	0.608712	85.3791	0.46199	74.8287	2.47753	347.502	1.88035	304.561
4930452A19Rik	-1.15726	1	4930452A19Rik	-3.01409	2.90873	-3.01409	3.11945	RIKEN cDNA 4930452A19 gene	71092	0	6.06664	0	7.02071	0	35.0898	0	40.6082
4930452B06Rik	-1.04949	-1.07822	4930452B06Rik	0.197745	-0.286917	0.306402	-0.21723	RIKEN cDNA 4930452B06 gene	74430	8.62984	6.16744	9.3049	6.47266	327.859	234.31	353.506	245.905
4930452G13Rik	-1.04039	-2.27689	4930452G13Rik	-4.37645	3.75436	-3.18939	3.81148	RIKEN cDNA 4930452G13 gene	73989	0.126208	35.3756	0.287362	36.8044	1.65168	462.959	3.7607	481.658
4930452N14Rik	-1.4948	1	4930452N14Rik	-1.08777	0.797795	-1.08777	1.37775	RIKEN cDNA 4930452N14 gene	78112	0	0.369498	0	0.552326	0	2.26386	0	3.38402
4930453H23Rik	1.07576	-1.24744	4930453H23Rik	-3.54579	3.43899	-3.22682	3.33363	RIKEN cDNA 4930453H23 gene	100503481	0.0365247	12.6657	0.124744	11.7737	0.825842	286.378	2.82052	266.209
4930453L07Rik	1.05256	-1.13844	4930453L07Rik	-3.25945	3.20288	-3.0724	3.12897	RIKEN cDNA 4930453L07 gene	74688	0.134375	11.8488	0.152978	11.2571	2.47753	218.462	2.82052	207.553
4930453N24Rik	-1.02185	1.14877	4930453N24Rik	-1.8047	1.88915	-2.00479	1.92034	RIKEN cDNA 4930453N24 gene	67609	43.5795	563.952	37.9359	576.275	733.348	9490.1	638.379	9697.46
4930455B14Rik	-1.20079	-1.13844	4930455B14Rik	-3.71316	3.48764	-3.5261	3.75162	RIKEN cDNA 4930455B14 gene	74859	0.185717	27.3218	0.211428	32.8077	2.47753	364.481	2.82052	437.666
4930455C13Rik	-1.0967	-1.11978	4930455C13Rik	-1.63611	1.48791	-1.47289	1.62108	RIKEN cDNA 4930455C13 gene	73990	4.15197	36.1975	4.6493	39.6978	50.3764	439.189	56.4105	481.658
4930455D15Rik	1.154	1.17555	4930455D15Rik	-1.58673	1.80672	-1.82007	1.60008	RIKEN cDNA 4930455D15 gene	75795	0.117555	1.2353	0.04461	1.07045	2.47753	26.0344	0.940175	22.5602
4930455F16Rik	-1.07005	-1.13886	4930455F16Rik	-4.2069	4.06426	-4.0193	4.16194	RIKEN cDNA 4930455F16 gene	76397	0.113011	34.9129	0.128704	37.3587	0.825842	276.191	0.940175	295.537
4930455G09Rik	-1.4948	-1.70767	4930455G09Rik	-1.3579	0.681909	-0.585872	1.26186	RIKEN cDNA 4930455G09 gene	78917	0.518964	2.13393	0.886217	3.1898	3.30337	13.5832	5.64105	20.3041
4930455H04Rik	1.00348	1	4930455H04Rik	-1.20635	1.20886	-1.20635	1.20385	RIKEN cDNA 4930455H04 gene	74654	0	0.533398	0.0553797	0.531549	0	9.05544	0.940175	9.02404
4930455J16Rik	-1.30383	1.46399	4930455J16Rik	-2.93795	3.02152	-3.48785	3.40428	RIKEN cDNA 4930455J16 gene	67585	0.194413	12.0977	0.132797	15.7734	4.12921	256.948	2.82052	335.018
4930456L15Rik	1.60556	1.88227	4930456L15Rik	0.332429	0.465347	-0.580044	-0.217732	RIKEN cDNA 4930456L15 gene	71650	1.69093	1.85412	0.898346	1.15481	24.7753	27.1663	13.1624	16.9201
4930459C07Rik	-1.04514	1.75678	4930459C07Rik	-1.71889	2.09351	-2.53183	2.15721	RIKEN cDNA 4930459C07 gene	74881	0.220522	3.09812	0.125526	3.23798	3.30337	46.4091	1.88035	48.5042
4930459L07Rik	1	1	4930459L07Rik	0	0	0	0	RIKEN cDNA 4930459L07 gene	78163	0	0	0	0	0	0	0	0
4930461G14Rik	-1.05953	-2.18244	4930461G14Rik	-4.22068	3.61599	-3.09473	3.69942	RIKEN cDNA 4930461G14 gene	74879	0	22.8598	0.218244	24.2207	0	196.956	1.88035	208.681
4930463O16Rik	-1.21178	1	4930463O16Rik	-2.80928	2.67072	-2.80928	2.94785	RIKEN cDNA 4930463O16 gene	75804	0	4.46318	0	5.4084	0	141.491	0	171.457
4930465K10Rik	-1.08256	-3.5704	4930465K10Rik	-4.30656	3.33129	-2.47047	3.44574	RIKEN cDNA 4930465K10 gene	67640	0.0522703	19.9169	0.35704	21.5613	0.825842	314.677	5.64105	340.658
4930465M20Rik	-1.089	1	4930465M20Rik	-2.97645	2.91495	-2.97645	3.03795	RIKEN cDNA 4930465M20 gene	74968	0	5.93592	0.0508283	6.46419	0	109.797	0.940175	119.569
4930467D21Rik	1.29337	1	4930467D21Rik	-1.89682	2.08239	-1.89682	1.71125	RIKEN cDNA 4930467D21 gene	75814	0.0198387	1.57711	0	1.21938	0.825842	65.6519	0	50.7602
4930467E23Rik	-1.50756	1	4930467E23Rik	-2.09206	1.79595	-2.09206	2.38816	RIKEN cDNA 4930467E23 gene	626415	0	1.48049	0	2.23193	0	52.6712	0	79.4053
4930467K11Rik	1.82113	1.75678	4930467K11Rik	-2.11534	2.95422	-2.92827	2.08939	RIKEN cDNA 4930467K11 gene	74928	0.212674	7.14172	0.121059	3.92159	1.65168	55.4646	0.940175	30.4561
4930469G21Rik	-1.08085	1.09799	4930469G21Rik	-3.13481	3.14616	-3.26968	3.25832	RIKEN cDNA 4930469G21 gene	100502590	1.10514	85.9368	1.00651	92.8844	12.3876	963.272	11.2821	1041.15
4930470H14Rik	-1.00067	2.49648	4930470H14Rik	-1.34458	2.00404	-2.66447	2.00501	RIKEN cDNA 4930470H14 gene	75815	5.85906	59.6846	2.34693	59.7246	133.786	1362.84	53.59	1363.76
4930470O06Rik	-1.03344	1	4930470O06Rik	-2.754	2.73028	-2.754	2.77773	RIKEN cDNA 4930470O06 gene	75017	0	4.47644	0	4.62613	0	30.5621	0	31.5841
4930470P17Rik	1.32813	1.75679	4930470P17Rik	-2.16776	2.77893	-2.98071	2.36953	RIKEN cDNA 4930470P17 gene	67637	0.185774	5.72913	0.105746	4.31367	3.30337	101.874	1.88035	76.7044
4930471C04Rik	-1.08817	-1.13844	4930471C04Rik	-2.52614	2.37166	-2.33907	2.49355	RIKEN cDNA 4930471C04 gene	78176	0.33426	9.96475	0.380536	10.8433	3.30337	98.4779	3.7607	107.16
4930471G03Rik	-1.08897	-1.39143	4930471G03Rik	-2.57219	2.27242	-2.09562	2.39539	RIKEN cDNA 4930471G03 gene	74966	6.40605	184.062	8.91357	200.438	44.5955	1281.34	62.0515	1395.34
4930471M09Rik	-1.52102	1	4930471M09Rik	-2.64473	2.34221	-2.64473	2.94725	RIKEN cDNA 4930471M09 gene	75787	0.0608854	3.17117	0	4.82342	0.825842	43.0133	0	65.4243
4930473A02Rik	-1.218	-2.27672	4930473A02Rik	-1.97263	1.23689	-0.785668	1.52141	RIKEN cDNA 4930473A02 gene	321014	0.550941	5.09642	1.25434	6.20746	9.91163	91.6863	22.566	111.674
4930473O22Rik	1.01055	1.31609	4930473O22Rik	-2.91203	3.11772	-3.30829	3.10259	RIKEN cDNA 4930473O22 gene	75025	0.131609	8.59848	0	8.50874	2.47753	161.866	0	160.177
4930474G06Rik	1	1	4930474G06Rik	0	0	0	0	RIKEN cDNA 4930474G06 gene	320624	0	0.0308597	0	0	0	1.13193	0	0
4930474H20Rik	1.29019	1	4930474H20Rik	-1.61818	1.80197	-1.61818	1.43439	RIKEN cDNA 4930474H20 gene	74967	0	1.07046	0	0.829694	0	20.3747	0	15.7921
4930474M22Rik	1.10059	-1.8215	4930474M22Rik	-2.2919	1.92847	-1.42677	1.7902	RIKEN cDNA 4930474M22 gene	74917	0.673954	12.5629	1.22761	11.4147	4.12921	76.9712	7.5214	69.9363
4930474N05Rik	-1.14662	4.34877	4930474N05Rik	-2.27317	3.23478	-4.39378	3.43217	RIKEN cDNA 4930474N05 gene	218921	0.434877	19.7891	0.0990165	22.6905	4.12921	187.9	0.940175	215.449
4930474N09Rik	1.08633	-1.13845	4930474N09Rik	-3.68564	3.65184	-3.49858	3.53238	RIKEN cDNA 4930474N09 gene	67639	0.11377	18.4006	0.129521	16.9383	1.65168	267.135	1.88035	245.905
4930477N07Rik	-1.10064	1.34454	4930477N07Rik	-2.77974	2.92412	-3.20685	3.06246	RIKEN cDNA 4930477N07 gene	74905	0.134454	7.00818	0	7.71349	0.825842	45.2772	0	47.3762
4930478L05Rik	1.35777	1	4930478L05Rik	-0.11031	0.330929	-0.11031	-0.11031	RIKEN cDNA 4930478L05 gene	75818	0	0.135777	0	0.0902041	0	3.39579	0	2.25601
4930478P22Rik	-1.12778	1	4930478P22Rik	-3.23775	3.151	-3.23775	3.3245	RIKEN cDNA 4930478P22 gene	74429	0.0894648	8.37928	0.0679004	9.45002	2.47753	232.046	1.88035	261.697
4930479D17Rik	1.02795	1.46399	4930479D17Rik	-2.40768	2.70252	-2.95758	2.66274	RIKEN cDNA 4930479D17 gene	74925	0.514887	17.7842	0.351702	17.3006	4.12921	142.623	2.82052	138.745
4930480E11Rik	-1.45647	1	4930480E11Rik	-2.8995	2.62826	-2.8995	3.17073	RIKEN cDNA 4930480E11 gene	74910	0.0431521	4.61338	0.0491262	6.71925	0.825842	88.2905	0.940175	128.593
4930480G23Rik	1.20789	1	4930480G23Rik	-2.70456	2.84081	-2.70456	2.56831	RIKEN cDNA 4930480G23 gene	74988	0	4.67005	0	3.86628	0	73.5754	0	60.9123
4930480K15Rik	-1.56598	1	4930480K15Rik	-1.36804	1.04451	-1.36804	1.69157	RIKEN cDNA 4930480K15 gene	78800	0.027746	0.532415	0	0.833751	0.825842	15.847	0	24.8161
4930480K23Rik	1.06143	-1.14415	4930480K23Rik	-0.112152	0.0580171	0.0821285	-0.0279941	RIKEN cDNA 4930480K23 gene	75016	1.07261	1.20689	1.22723	1.13704	39.6404	36.2218	36.6668	32.7121
4930480M12Rik	1	1	4930480M12Rik	0	0	0	0	RIKEN cDNA 4930480M12 gene	74930	0	0	0	0	0	0	0	0
4930481A15Rik	-1.11197	-1.12425	4930481A15Rik	1.09669	-1.25773	1.26565	-1.10461	RIKEN cDNA 4930481A15 gene	74931	6.15083	1.20277	6.91507	1.33745	135.438	23.7705	155.129	31.5841
4930482G09Rik	1.20916	-1.13845	4930482G09Rik	-3.21317	3.25663	-3.0261	2.98263	RIKEN cDNA 4930482G09 gene	75001	0.26551	23.5334	0.302269	19.4626	2.47753	219.594	2.82052	181.609
4930483J18Rik	-1.22996	-1.42306	4930483J18Rik	-3.32653	2.92273	-2.81754	3.22134	RIKEN cDNA 4930483J18 gene	67638	0.248455	18.9001	0.353566	23.2463	3.30337	251.288	4.70087	309.073
4930483K19Rik	-1.04444	1.67694	4930483K19Rik	-1.21071	1.55226	-1.95654	1.61499	RIKEN cDNA 4930483K19 gene	74953	1.12419	7.63089	0.670383	7.97002	17.3427	117.721	10.3419	122.953
4930483O08Rik	-2.74192	1.75678	4930483O08Rik	0.549633	-0.870758	-0.263302	0.584428	RIKEN cDNA 4930483O08 gene	74970	0.267658	0.0917154	0.152357	0.274192	3.30337	1.13193	1.88035	3.38402
4930484H19Rik	1.08774	1	4930484H19Rik	-3.03084	3.09151	-3.03084	2.97018	RIKEN cDNA 4930484H19 gene	75813	0	6.96646	0.0407486	6.40452	0	160.734	0.940175	147.769
4930486F22Rik	-1.1033	-1.747	4930486F22Rik	-3.17669	2.70333	-2.37181	2.84516	RIKEN cDNA 4930486F22 gene	78170	0	5.88927	0.1747	6.49766	0	31.694	0.940175	34.9682
4930486I03Rik	1.11623	1.25485	4930486I03Rik	-2.2596	2.50267	-2.58711	2.34404	RIKEN cDNA 4930486I03 gene	75028	0.948675	25.7457	0.756009	23.0649	8.25842	224.122	6.58122	200.785
4930486L24Rik	1.53867	2.63517	4930486L24Rik	-0.69183	1.70162	-2.08973	1.07994	RIKEN cDNA 4930486L24 gene	214639	0.283895	1.49162	0.107733	0.969421	4.95505	26.0344	1.88035	16.9201
4930487D11Rik	-2.08366	1	4930487D11Rik	-3.21345	2.68388	-3.21345	3.74301	RIKEN cDNA 4930487D11 gene	78172	0	5.96037	0	12.4194	0	12.4512	0	25.9441
4930487H11Rik	-1.21007	1	4930487H11Rik	-2.03844	1.9009	-2.03844	2.17599	RIKEN cDNA 4930487H11 gene	74992	0.0799482	1.53412	0	1.85639	0.825845	15.8471	0	19.1761
4930488B22Rik	-1.74393	1	4930488B22Rik	-0.700056	0.298884	-0.700056	1.10123	RIKEN cDNA 4930488B22 gene	74971	0	0.199853	0	0.34853	0	4.52772	0	7.89604
4930488L21Rik	-1.03041	-2.08714	4930488L21Rik	-4.36359	3.81122	-3.30206	3.85443	RIKEN cDNA 4930488L21 gene	75809	0.200271	57.8734	0.417994	59.6331	4.95505	1431.89	10.3419	1475.43
4930500F04Rik	-1.21944	-1.8629	4930500F04Rik	-1.91761	1.32573	-1.02006	1.61195	RIKEN cDNA 4930500F04 gene	70969	1.62935	15.4297	3.03532	18.8156	9.08427	86.0267	16.9231	104.904
4930500L23Rik	-1.3936	1	4930500L23Rik	-0.119704	-0.119704	-0.119704	0.359112	RIKEN cDNA 4930500L23 gene	74973	0	0	0	0.13936	0	0	0	1.12801
4930502A04Rik	1.00348	1.6713	4930502A04Rik	-1.86286	2.23585	-2.60383	2.23083	RIKEN cDNA 4930502A04 gene	74951	0.16713	2.86343	0	2.8535	1.65168	28.2982	0	28.2001
4930502E09Rik	1.00348	-1.89741	4930502E09Rik	-1.51492	1.05541	-0.590888	1.0504	RIKEN cDNA 4930502E09 gene	74995	0.300554	1.78512	0.570273	1.77893	2.47753	14.7151	4.70087	14.6641
4930502E18Rik	1.31491	17.5678	4930502E18Rik	0.44203	1.82288	-3.69283	1.42792	RIKEN cDNA 4930502E18 gene	75013	2.21403	5.76581	0.126028	4.38496	33.0337	86.0267	1.88035	65.4243
4930503B20Rik	-1.09738	1.20959	4930503B20Rik	-2.86583	2.93606	-3.14035	3.07012	RIKEN cDNA 4930503B20 gene	75015	5.73155	319.753	4.73843	350.891	69.3708	3870.07	57.3507	4246.94
4930503E14Rik	-1.03229	-1.10887	4930503E14Rik	-1.04321	0.945745	-0.894119	0.991587	RIKEN cDNA 4930503E14 gene	74954	3.92485	15.5797	4.35216	16.0827	63.5899	252.42	70.5131	260.569
4930503E24Rik	1	1	4930503E24Rik	0	0	0	0	RIKEN cDNA 4930503E24 gene	75030	0	0	0	0	0	0	0	0
4930503F20Rik	1.20904	-1.69985	4930503F20Rik	-3.56899	3.32322	-2.80358	3.04935	RIKEN cDNA 4930503F20 gene	218902	0	11.8785	0.169985	9.8247	0	67.9158	0.940175	58.6563
4930503H13Rik	1.19163	2.55887	4930503H13Rik	-1.44928	2.2535	-2.80478	2.00056	RIKEN cDNA 4930503H13 gene	74941	0.255887	3.33192	0	2.7961	1.65168	21.5067	0	18.0481
4930503L19Rik	1.00269	-1.19397	4930503L19Rik	-2.77145	2.64551	-2.51569	2.64163	RIKEN cDNA 4930503L19 gene	269033	1.08749	46.4615	1.29843	46.3367	33.8596	1446.61	40.4275	1442.72
4930503O07Rik	-1.79376	1	4930503O07Rik	-1.87868	1.45719	-1.87868	2.30018	RIKEN cDNA 4930503O07 gene	74942	0	1.00971	0	1.81118	0	5.65965	0	10.152
4930504C09Rik	1.20059	2.92797	4930504C09Rik	-1.14609	2.05291	-2.69599	1.78917	RIKEN cDNA 4930504C09 gene	75076	0.616303	5.65967	0.210488	4.71407	8.25842	75.8393	2.82052	63.1683
4930504O13Rik	-1.09968	3.95277	4930504O13Rik	-2.82832	3.75121	-4.81119	3.8883	RIKEN cDNA 4930504O13 gene	403200	1.25906	120.416	0.318526	132.419	7.43258	710.852	1.88035	781.708
4930505A04Rik	-1.06244	-1.0867	4930505A04Rik	-3.27049	3.16683	-3.15054	3.25421	RIKEN cDNA 4930505A04 gene	75087	1.68588	146.101	1.83204	155.224	18.1685	1574.51	19.7437	1672.83
4930505G20Rik	8.46011	1	4930505G20Rik	-0.770169	2.31051	-0.770169	-0.770169	RIKEN cDNA 4930505G20 gene	75088	0	0.846011	0	0	0	4.52772	0	0
4930505K13Rik	1	1	4930505K13Rik	0	0	0	0	RIKEN cDNA 4930505K13 gene	75073	0	0	0	0	0	0	0	0
4930505K14Rik	1.63066	1.76981	4930505K14Rik	-2.48786	3.25239	-3.31146	2.54694	RIKEN cDNA 4930505K14 gene	78015	0.176981	9.46051	0	5.80166	0.825842	44.1453	0	27.0721
4930506A18Rik	-1.21137	-1.58659	4930506A18Rik	-3.31706	2.84578	-2.65113	3.12242	RIKEN cDNA 4930506A18 gene	75044	0	7.16473	0.158659	8.67915	0	86.0267	1.88035	104.904
4930506C21Rik	1.42803	-1.15569	4930506C21Rik	0.266363	-0.11373	0.475121	-0.627755	RIKEN cDNA 4930506C21 gene	75060	4.73054	3.63489	5.46705	2.54539	54.5056	41.8814	62.9917	29.3281
4930507D05Rik	-1.15339	-2.46663	4930507D05Rik	-2.18949	1.43528	-0.886952	1.64116	RIKEN cDNA 4930507D05 gene	74706	0.333787	4.11751	0.823329	4.74911	9.91011	122.248	24.4445	141.001
4930507D10Rik	-1.10889	1.16644	4930507D10Rik	-3.54539	3.58188	-3.7675	3.731	RIKEN cDNA 4930507D10 gene	75043	0.116644	16.3074	0	18.0831	1.65168	230.914	0	256.057
4930509E16Rik	-1.60553	-1.13844	4930509E16Rik	-2.02991	1.59485	-1.84285	2.2779	RIKEN cDNA 4930509E16 gene	75115	0.112045	1.38215	0.127557	2.21908	1.65168	20.3747	1.88035	32.7121
4930509J09Rik	1.20418	1	4930509J09Rik	-1.32452	1.45854	-1.32452	1.19049	RIKEN cDNA 4930509J09 gene	74693	0	0.688309	0	0.571602	0	13.5832	0	11.2801
4930509K18Rik	-1.29549	1	4930509K18Rik	-1.21321	1.02646	-1.21321	1.39996	RIKEN cDNA 4930509K18 gene	75819	0	0.472291	0	0.611849	0	11.3193	0	14.6641
4930511A02Rik	-1.27681	1	4930511A02Rik	-2.99301	2.81674	-2.99301	3.16928	RIKEN cDNA 4930511A02 gene	74712	0.063945	5.6093	0	7.162	1.65168	144.887	0	184.993
4930511A08Rik	-1.6941	-1.13844	4930511A08Rik	-2.62528	2.15149	-2.43823	2.91202	RIKEN cDNA 4930511A08 gene	78178	0.291317	7.98582	0.331647	13.5288	0.825842	22.6387	0.940175	38.3522
4930511E03Rik	-1.86409	1	4930511E03Rik	-0.224618	-0.224618	-0.224618	0.673854	RIKEN cDNA 4930511E03 gene	78773	0.0272949	0.0748229	0.0310737	0.186409	0.825842	2.26386	0.940175	5.64003
4930511M06Rik	-1.03197	1.17276	4930511M06Rik	-1.76415	1.8564	-1.99405	1.9018	RIKEN cDNA 4930511M06 gene	75084	2.37529	29.2153	2.02539	30.1492	87.5393	550.118	71.4533	567.387
4930512B01Rik	-1.24167	1	4930512B01Rik	-0.0780704	-0.0780704	-0.0780704	0.234211	RIKEN cDNA 4930512B01 gene	74724	0	0	0	0.124167	0	0	0	2.25601
4930512J16Rik	-1.31974	-1.39143	4930512J16Rik	-1.46639	1.02798	-0.989821	1.42823	RIKEN cDNA 4930512J16 gene	75131	0.30095	1.6958	0.418751	2.23801	7.43258	41.8814	10.3419	55.2723
4930512M02Rik	-1.3248	11.419	4930512M02Rik	-0.805004	2.3588	-4.31837	2.76457	RIKEN cDNA 4930512M02 gene	100503589	1.36664	12.2477	0.119681	16.2257	10.736	96.214	0.940175	127.465
4930513D17Rik	-1.04686	1.66219	4930513D17Rik	-2.58286	2.91637	-3.31595	2.98244	RIKEN cDNA 4930513D17 gene	75095	0.166219	7.51823	0	7.87056	2.47753	112.061	0	117.313
4930513N10Rik	-1.08801	2.13324	4930513N10Rik	-2.68578	3.17145	-3.77882	3.29315	RIKEN cDNA 4930513N10 gene	319960	0.362152	20.9939	0.169766	22.8416	14.0393	813.858	6.58122	885.484
4930513O06Rik	-1.27405	1	4930513O06Rik	-3.40917	3.23446	-3.40917	3.58387	RIKEN cDNA 4930513O06 gene	75125	0	9.99839	0	12.7384	0	89.4225	0	113.929
4930515B02Rik	1.16476	-1.13844	4930515B02Rik	-3.23036	3.24685	-3.0433	3.02682	RIKEN cDNA 4930515B02 gene	75128	0.141684	12.6228	0.161299	10.8373	0.825842	73.5754	0.940175	63.1683
4930515G01Rik	1.12891	-1.42305	4930515G01Rik	-1.62561	1.45859	-1.11663	1.28365	RIKEN cDNA 4930515G01 gene	67642	0.845093	7.16708	1.20261	6.34865	13.2135	112.061	18.8035	99.2645
4930515G16Rik	1.00348	1	4930515G16Rik	-1.26074	1.26325	-1.26074	1.25824	myc induced nuclear antigen pseudogene	75070	0	0.575171	0	0.573177	0	2.26386	0	2.25601
4930515L03Rik	1.00348	1	4930515L03Rik	-1.21063	1.21313	-1.21063	1.20812	RIKEN cDNA 4930515L03 gene	75069	0	0.536568	0	0.534707	0	2.26386	0	2.25601
4930515L19Rik	1.17073	1	4930515L19Rik	-1.55755	1.67125	-1.55755	1.44385	RIKEN cDNA 4930515L19 gene	75133	0	0.937488	0	0.800775	0	7.92351	0	6.76803
4930517E11Rik	1	1	4930517E11Rik	0	0	0	0	RIKEN cDNA 4930517E11 gene	74702	0	0	0	0	0	0	0	0
4930517M08Rik	1.31223	1	4930517M08Rik	-1.93292	2.12893	-1.93292	1.7369	RIKEN cDNA 4930517M08 gene	75117	0	1.67008	0	1.2727	0	19.2428	0	14.6641
4930518J21Rik	1.25435	5.97279	4930518J21Rik	-0.823015	2.27569	-3.40142	1.94875	RIKEN cDNA 4930518J21 gene	75123	0.597279	5.11658	0	4.07907	3.30337	28.2982	0	22.5601
4930518P08Rik	1.0662	1	4930518P08Rik	-1.83446	1.8807	-1.83446	1.78822	RIKEN cDNA 4930518P08 gene	71654	0	1.31333	0	1.23179	0	19.2428	0	18.0481
4930519D14Rik	1.00348	2.96605	4930519D14Rik	-2.09582	2.88259	-3.66436	2.87758	RIKEN cDNA 4930519D14 gene	75090	0.296605	9.35037	0.0675336	9.31795	4.12921	130.172	0.940175	129.721
4930519F09Rik	-1.30546	-1.70766	4930519F09Rik	-2.04602	1.46773	-1.27399	1.85228	RIKEN cDNA 4930519F09 gene	114676	0.495078	5.65477	0.845427	7.38206	9.91011	113.193	16.9231	147.769
4930519F16Rik	-1.11279	1	4930519F16Rik	-2.81992	2.74283	-2.81992	2.89701	RIKEN cDNA 4930519F16 gene	75106	0.0574751	4.72665	0	5.25979	0.825842	67.9158	0	75.5763
4930519F24Rik	1.45332	1	4930519F24Rik	-3.07021	3.33989	-3.07021	2.80054	RIKEN cDNA 4930519F24 gene	108970	0	8.50419	0	5.85158	0	47.5411	0	32.7121
4930519G04Rik	1.12138	1.01353	4930519G04Rik	-2.09854	2.19088	-2.11793	2.0256	RIKEN cDNA 4930519G04 gene	67593	0.90389	17.675	0.891824	15.7618	24.7753	484.466	24.4445	432.026
4930519H02Rik	-1.03656	-3.29374	4930519H02Rik	-4.41664	3.53087	-2.69691	3.58267	RIKEN cDNA 4930519H02 gene	75058	0.0723298	24.6853	0.329374	25.5877	0.825842	281.851	3.7607	292.153
4930519K11Rik	1.33797	-4.81379	4930519K11Rik	-2.72926	1.8057	-0.462087	1.38565	RIKEN cDNA 4930519K11 gene	78019	0	2.31824	0.481379	1.73265	0	9.05544	1.88035	6.76803
4930520O04Rik	-1.13976	-1.58278	4930520O04Rik	-1.72085	1.29526	-1.05839	1.48399	RIKEN cDNA 4930520O04 gene	75116	1.11701	9.03643	1.76798	10.2994	15.691	125.644	25.3847	139.873
4930520P13Rik	1.20418	1.82821	4930520P13Rik	-2.23528	2.80452	-3.10571	2.53648	RIKEN cDNA 4930520P13 gene	75086	0.182821	6.01393	0	4.99423	0.825842	27.1663	0	22.5601
4930521E06Rik	1.00348	1	4930521E06Rik	-0.0533808	0.0558862	-0.0533808	0.0508754	RIKEN cDNA 4930521E06 gene	75066	0	0.107868	0	0.107494	0	1.13193	0	1.12801
4930522H14Rik	-1.11898	-1.76004	4930522H14Rik	-3.93803	3.44913	-3.12242	3.61132	RIKEN cDNA 4930522H14 gene	67646	0.421612	70.5781	0.742052	78.9755	4.12921	715.38	7.5214	798.628
4930522O17Rik	-1.3899	-1.13845	4930522O17Rik	-4.0169	3.68588	-3.82983	4.16086	RIKEN cDNA 4930522O17 gene	78180	0.221564	46.16	0.252239	64.1579	0.825842	172.053	0.940175	239.137
4930523C07Rik	1.00394	-1.15645	4930523C07Rik	-0.293654	0.191634	-0.0839454	0.185966	RIKEN cDNA 4930523C07 gene	67647	6.94526	9.72243	8.03188	9.68431	370.803	373.537	448.463	372.242
4930523O13Rik	1.32142	-1.15105	4930523O13Rik	-3.71322	3.81279	-3.51027	3.4107	RIKEN cDNA 4930523O13 gene	74726	0.0505535	18.4313	0.115105	13.9481	0.825842	301.093	1.88035	227.857
4930524B15Rik	-1.01337	1.46399	4930524B15Rik	-3.60703	3.8724	-4.15693	3.89156	RIKEN cDNA 4930524B15 gene	67592	0.157679	28.1389	0.107705	28.5151	4.12921	736.886	2.82052	746.739
4930524B17Rik	-2.5467	1	4930524B17Rik	-1.35457	0.680255	-1.35457	2.02889	RIKEN cDNA 4930524B17 gene	74725	0	0.409773	0	1.04357	0	10.1874	0	25.9441
4930524C18Rik	-1.07958	1	4930524C18Rik	-1.24182	1.18658	-1.24182	1.29705	RIKEN cDNA 4930524C18 gene	75822	0.0327278	0.538296	0.0372588	0.581132	0.825842	13.5832	0.940175	14.6641
4930524N10Rik	1.02553	1	4930524N10Rik	-3.30192	3.32011	-3.30192	3.28373	RIKEN cDNA 4930524N10 gene	75071	0.0772722	9.84983	0	9.60459	0.825842	105.269	0	102.648
4930524O05Rik	-1.77162	2.84094	4930524O05Rik	-1.14206	1.48271	-2.64843	2.30778	RIKEN cDNA 4930524O05 gene	75096	0.284094	1.75225	0	3.10432	1.65168	10.1874	0	18.0481
4930524O08Rik	1.03808	-3.03584	4930524O08Rik	-2.77543	2.00134	-1.17333	1.94742	RIKEN cDNA 4930524O08 gene	74700	0.133084	3.64819	0.404022	3.51435	2.47753	67.9158	7.5214	65.4243
4930525C09Rik	-1.13851	-2.27692	4930525C09Rik	-3.8392	3.15209	-2.65211	3.33923	RIKEN cDNA 4930525C09 gene	78127	0.209813	26.6943	0.477728	30.3916	0.82582	115.457	1.88033	133.105
4930525D18Rik	1.01533	1	4930525D18Rik	-4.52186	4.53283	-4.52186	4.51088	RIKEN cDNA 4930525D18 gene	75100	0.0754828	53.1782	0.0859329	52.3752	0.825842	581.812	0.940175	573.027
4930525G20Rik	-1.03003	-2.03851	4930525G20Rik	-3.77765	3.24255	-2.75013	3.28523	RIKEN cDNA 4930525G20 gene	320163	0.0994783	12.9804	0.203851	13.3702	4.12921	538.799	8.46157	554.979
4930526H09Rik	-1.4948	1	4930526H09Rik	-0.463993	0.174016	-0.463993	0.75397	RIKEN cDNA 4930526H09 gene	102636142	0	0.155618	0	0.232618	0	2.26386	0	3.38402
4930526I15Rik	-1.24635	1.28061	4930526I15Rik	-0.0423332	0.0618946	-0.399162	0.3796	RIKEN cDNA 4930526I15 gene	75135	17.3174	18.6148	13.5228	23.2005	256.011	278.455	201.197	332.762
4930526L06Rik	-1.66089	2.70929	4930526L06Rik	-1.1359	1.48888	-2.57381	2.22083	RIKEN cDNA 4930526L06 gene	75138	0.270929	1.67106	0	2.77544	3.30337	20.3747	0	33.8402
4930527F14Rik	1.33797	-1.13845	4930527F14Rik	-2.25414	2.37063	-2.06708	1.95058	RIKEN cDNA 4930527F14 gene	67651	0.208277	5.13851	0.237112	3.84052	1.65168	40.7495	1.88035	30.4561
4930527G23Rik	1.10588	1	4930527G23Rik	-3.34239	3.41498	-3.34239	3.26979	RIKEN cDNA 4930527G23 gene	78199	0	10.8186	0	9.78283	0	61.1242	0	55.2723
4930528A17Rik	-1.17516	-1.32818	4930528A17Rik	-1.95948	1.63832	-1.55002	1.87118	RIKEN cDNA 4930528A17 gene	67735	0.346304	4.1928	0.459955	4.9272	9.91011	119.985	13.1624	141.001
4930528D03Rik	1.00348	2.04958	4930528D03Rik	-2.00702	2.52719	-3.04235	2.52218	RIKEN cDNA 4930528D03 gene	75223	1.12202	25.9975	0.547438	25.9074	17.3427	401.835	8.46157	400.442
4930528G23Rik	1.00348	1	4930528G23Rik	-1.0827	1.08521	-1.0827	1.0802	RIKEN cDNA 4930528G23 gene	75831	0	0.449373	0	0.447815	0	10.1874	0	10.152
4930528H21Rik	1.63726	1.89705	4930528H21Rik	-2.79576	3.61328	-3.71952	2.902	RIKEN cDNA 4930528H21 gene	78034	0.189705	16.1211	0	9.8464	0.825842	70.1797	0	42.8642
4930528P14Rik	1.10138	-2.06766	4930528P14Rik	-3.63099	3.17665	-2.58299	3.03734	RIKEN cDNA 4930528P14 gene	78193	0	11.2022	0.206766	10.1711	0	50.9368	0.940175	46.2482
4930529C04Rik	1.12636	1	4930529C04Rik	-1.78175	1.86758	-1.78175	1.69592	RIKEN cDNA 4930529C04 gene	619677	0.0166445	1.25475	0	1.11399	0.825842	62.2561	0	55.2723
4930529K09Rik	1.16361	-3.00328	4930529K09Rik	-4.15324	3.46927	-2.5667	3.25066	RIKEN cDNA 4930529K09 gene	75155	0	19.7062	0.300328	16.9354	0	123.38	1.88035	106.032
4930529L06Rik	-1.21452	-2.27688	4930529L06Rik	-3.09429	2.36056	-1.90723	2.64095	RIKEN cDNA 4930529L06 gene	78023	0.558544	24.498	1.27174	29.7534	0.825842	36.2218	1.88035	43.9922
4930532I03Rik	-1.2493	1.64736	4930532I03Rik	-2.05998	2.25949	-2.78013	2.58062	RIKEN cDNA 4930532I03 gene	75833	0.164736	3.28912	0	4.10911	2.47753	59.9923	0	69.9363
4930532M18Rik	1.426	1	4930532M18Rik	-2.9716	3.22758	-2.9716	2.71561	RIKEN cDNA 4930532M18 gene	75233	0	7.34748	0	5.15252	0	30.5621	0	21.4321
4930533B01Rik	-1.19098	1	4930533B01Rik	-3.1803	3.05423	-3.1803	3.30638	RIKEN cDNA 4930533B01 gene	75166	0	7.52975	0	8.96777	0	92.8183	0	110.545
4930533N22Rik	-1.02563	2.34238	4930533N22Rik	-0.817607	1.41334	-2.04558	1.44985	RIKEN cDNA 4930533N22 gene	75205	1.67268	7.85227	0.714093	8.05351	33.0337	155.074	14.1026	159.049
4930533P14Rik	1	1	4930533P14Rik	0	0	0	0	RIKEN cDNA 4930533P14 gene	75159	0	0	0	0	0	0	0	0
4930538K18Rik	1.07337	-1.83903	4930538K18Rik	-3.57492	3.18652	-2.69597	3.08437	RIKEN cDNA 4930538K18 gene	75180	0.553222	60.0197	1.01739	55.9172	10.736	1164.76	19.7437	1085.14
4930539C22Rik	1.13728	1	4930539C22Rik	-1.98921	2.082	-1.98921	1.89641	RIKEN cDNA 4930539C22 gene	75208	0	1.68096	0	1.47805	0	19.2428	0	16.9201
4930539E08Rik	-1.10654	1.41894	4930539E08Rik	-1.57497	1.75435	-2.07978	1.9004	RIKEN cDNA 4930539E08 gene	207819	0.264939	2.66299	0.186716	2.9467	17.3427	174.317	12.2223	192.889
4930539J05Rik	1.09354	2.47547	4930539J05Rik	-1.75681	2.47516	-3.06451	2.34616	RIKEN cDNA 4930539J05 gene	319587	5.7819	108.648	2.33568	99.3544	25.6011	481.07	10.3419	439.922
4930539M17Rik	-1.04636	1	4930539M17Rik	-2.29395	2.26126	-2.29395	2.32664	RIKEN cDNA 4930539M17 gene	75149	0	2.35102	0	2.46001	0	22.6386	0	23.6881
4930539N22Rik	-1.72978	1	4930539N22Rik	-0.197647	-0.197647	-0.197647	0.592941	RIKEN cDNA 4930539N22 gene	75203	0.0633205	0	0	0.172978	0.825842	0	0	2.25602
4930540M03Rik	1.58444	-2.72976	4930540M03Rik	-3.50792	3.11552	-2.05915	2.45155	RIKEN cDNA 4930540M03 gene	78025	0	9.85953	0.272976	6.22272	0	33.9579	0.940175	21.4321
4930542C21Rik	-1.57348	-1.70767	4930542C21Rik	-2.20788	1.49489	-1.43585	2.14885	RIKEN cDNA 4930542C21 gene	75175	0.147352	1.91868	0.251629	3.019	1.65168	21.5067	2.82052	33.8402
4930542D17Rik	1.00158	1.05407	4930542D17Rik	-3.93689	3.97602	-4.01287	3.97374	RIKEN cDNA 4930542D17 gene	75211	0.286587	69.0686	0.271886	68.9596	4.95505	1194.19	4.70087	1192.3
4930543E12Rik	-1.0309	1	4930543E12Rik	-2.88755	2.8656	-2.88755	2.9095	RIKEN cDNA 4930543E12 gene	75239	0	5.3935	0	5.56014	0	98.4779	0	101.52
4930543N07Rik	-1.05402	1	4930543N07Rik	-2.73475	2.6968	-2.73475	2.77271	RIKEN cDNA 4930543N07 gene	75187	0	4.31578	0.0689358	4.54894	0	58.8604	0.940175	62.0403
4930544D05Rik	-1.18527	-1.4095	4930544D05Rik	-2.84565	2.47545	-2.35046	2.72066	RIKEN cDNA 4930544D05 gene	668433	5.15921	206.249	7.27191	244.46	34.6854	1386.61	48.8891	1643.5
4930544G11Rik	-1.0354	1.02984	4930544G11Rik	-3.39641	3.39252	-3.43883	3.44271	RIKEN cDNA 4930544G11 gene	67653	1.51678	167.723	1.47283	173.661	28.0786	3104.88	27.2651	3214.81
4930544M13Rik	-1.05882	1	4930544M13Rik	-1.6846	1.64337	-1.6846	1.72583	RIKEN cDNA 4930544M13 gene	75161	0.045791	1.0042	0	1.06327	0.825842	18.1109	0	19.1761
4930545E07Rik	-1.57145	1	4930545E07Rik	-2.61443	2.28838	-2.61443	2.94048	RIKEN cDNA 4930545E07 gene	75162	0.0839448	2.99151	0	4.70102	0.825842	29.4302	0	46.2482
4930545H06Rik	-1.16262	1	4930545H06Rik	-3.14251	3.03382	-3.14251	3.2512	RIKEN cDNA 4930545H06 gene	75148	0	7.23205	0	8.40813	0	61.1242	0	71.0643
4930545L23Rik	-1.25776	-1.13845	4930545L23Rik	-2.79648	2.53752	-2.60941	2.86837	RIKEN cDNA 4930545L23 gene	78805	0.168636	6.80209	0.191983	8.55539	5.7809	233.178	6.58122	293.281
4930546C10Rik	-1.4948	1	4930546C10Rik	-0.404473	0.114495	-0.404473	0.694452	RIKEN cDNA 4930546C10 gene	78931	0	0.143293	0	0.214195	0	4.52772	0	6.76803
4930546K05Rik	-1.43618	1.16233	4930546K05Rik	-1.44378	1.29117	-1.6608	1.8134	RIKEN cDNA 4930546K05 gene	78194	0.116233	0.773804	0	1.11132	5.7809	38.4856	0	55.2723
4930547E08Rik	-1.49481	-3.72069	4930547E08Rik	-2.49304	1.25527	-0.597467	1.83523	RIKEN cDNA 4930547E08 gene	78031	0	1.34386	0.372069	2.00881	0	6.79158	1.88035	10.152
4930547E14Rik	-1.23167	1.09799	4930547E14Rik	-2.34576	2.26289	-2.48063	2.5635	RIKEN cDNA 4930547E14 gene	75145	0.798224	19.4745	0.726986	23.9862	4.12921	100.742	3.7607	124.081
4930548G14Rik	-1.04898	1	4930548G14Rik	-2.45506	2.42057	-2.45506	2.48955	RIKEN cDNA 4930548G14 gene	75281	0.0563643	2.93569	0	3.07948	0.825842	43.0133	0	45.1202
4930548H24Rik	1.04618	-2.05968	4930548H24Rik	-3.70678	3.21814	-2.66436	3.153	RIKEN cDNA 4930548H24 gene	67656	0.0904606	12.1509	0.205968	11.6145	1.65168	221.858	3.7607	212.065
4930548J01Rik	-1.02673	-3.57685	4930548J01Rik	-4.4131	3.47473	-2.57441	3.51279	RIKEN cDNA 4930548J01 gene	78043	0	23.685	0.357685	24.3181	0	186.768	2.82052	191.761
4930548K13Rik	-1.13889	1	4930548K13Rik	-1.99092	1.89711	-1.99092	2.08474	RIKEN cDNA 4930548K13 gene	75360	0	1.48052	0	1.68615	0	7.92351	0	9.02404
4930549C01Rik	1.08138	1.40543	4930549C01Rik	-2.51778	2.81971	-3.00879	2.70685	RIKEN cDNA 4930549C01 gene	67663	0.947017	38.2915	0.673828	35.41	6.60674	267.135	4.70087	247.033
4930549C15Rik	-1.03639	1.56075	4930549C15Rik	-1.6092	1.90453	-2.25144	1.95611	RIKEN cDNA 4930549C15 gene	75243	0.156075	1.78268	0.0592274	1.84756	2.47753	28.2982	0.940175	29.3281
4930549G23Rik	-1.025	1.80846	4930549G23Rik	-1.1836	1.59317	-2.03837	1.6288	RIKEN cDNA 4930549G23 gene	75286	5.12944	35.153	2.83636	36.032	28.9045	198.088	15.983	203.041
4930550C14Rik	1.01121	-1.82151	4930550C14Rik	-3.29405	2.86953	-2.42892	2.85344	RIKEN cDNA 4930550C14 gene	75311	0.535327	38.3745	0.975103	37.949	8.25842	591.999	15.0428	585.435
4930550C17Rik	-1.99307	1	4930550C17Rik	-0.413332	-0.0841628	-0.413332	0.910827	RIKEN cDNA 4930550C17 gene	75245	0	0.125629	0	0.250387	0	2.26386	0	4.51202
4930550L24Rik	1.05007	1	4930550L24Rik	-3.65417	3.68942	-3.65417	3.61893	RIKEN cDNA 4930550L24 gene	75352	0	16.242	0.0460426	15.4675	0	331.655	0.940175	315.841
4930552N02Rik	1.08684	1.22975	4930552N02Rik	-1.38009	1.58933	-1.67845	1.4692	RIKEN cDNA 4930552N02 gene	75367	0.39335	3.0808	0.319862	2.83465	5.7809	45.2772	4.70087	41.6597
4930552P12Rik	-1.03805	1.00388	4930552P12Rik	-1.03198	1.00783	-1.03756	1.06171	RIKEN cDNA 4930552P12 gene	77594	0.193231	0.794549	0.192485	0.824785	6.60674	27.1663	6.58122	28.2001
4930553C11Rik	-1.11407	1.09799	4930553C11Rik	-2.87537	2.86488	-3.01024	3.02072	RIKEN cDNA 4930553C11 gene	75315	0.46872	25.0554	0.426889	27.9135	4.12921	220.726	3.7607	245.905
4930553E22Rik	-1.10726	-1.87138	4930553E22Rik	-3.72616	3.20061	-2.82206	3.34761	RIKEN cDNA 4930553E22 gene	75247	0	12.1665	0.187138	13.4715	0	61.1242	0.940175	67.6803
4930554C24Rik	-1.71604	1	4930554C24Rik	-0.194771	-0.194771	-0.194771	0.584312	RIKEN cDNA 4930554C24 gene	75253	0	0.0861007	0	0.171604	0	1.13193	0	2.25601
4930554G24Rik	-1.06772	-1.51792	4930554G24Rik	-2.01277	1.66446	-1.41068	1.75899	RIKEN cDNA 4930554G24 gene	75280	0.118646	1.51779	0.180095	1.62057	2.47753	31.694	3.7607	33.8402
4930554H23Rik	-1.99306	1	4930554H23Rik	-0.43763	-0.059862	-0.43763	0.935122	RIKEN cDNA 4930554H23 gene	77631	0	0.129933	0	0.258964	0	4.52772	0	9.02404
4930554I06Rik	1.21253	1.43148	4930554I06Rik	-3.25001	3.64778	-3.76752	3.36975	RIKEN cDNA 4930554I06 gene	75354	0.143148	17.0697	0	14.0777	0.825842	98.4779	0	81.2164
4930555B11Rik	1.09074	1.66514	4930555B11Rik	-1.33411	1.76459	-2.06976	1.63928	RIKEN cDNA 4930555B11 gene	75279	0.166514	1.42644	0	1.30777	3.30337	28.2982	0	25.9441
4930555B12Rik	1	1	4930555B12Rik	0	0	0	0	RIKEN cDNA 4930555B12 gene	78086	0	0	0	0	0	0	0	0
4930555G01Rik	1.04099	-1.36613	4930555G01Rik	-3.0617	2.86563	-2.61161	2.80767	RIKEN cDNA 4930555G01 gene	108978	0.148708	9.0498	0.203154	8.69343	4.12921	251.288	5.64105	241.393
4930555G21Rik	-1.4948	1	4930555G21Rik	-1.23307	0.943098	-1.23307	1.52305	RIKEN cDNA 4930555G21 gene	75252	0	0.451953	0	0.675579	0	2.26386	0	3.38402
4930555K05Rik	-1.43501	1.61978	4930555K05Rik	-2.50567	2.59304	-3.20146	3.11409	RIKEN cDNA 4930555K05 gene	75361	0.161978	5.55033	0	7.96476	0.825842	28.2982	0	40.6082
4930556C24Rik	1.63065	1	4930556C24Rik	-3.22746	3.58019	-3.22746	2.87474	RIKEN cDNA 4930556C24 gene	75310	0	11.2023	0	6.86984	0	117.721	0	72.1923
4930556G01Rik	-1.17239	1	4930556G01Rik	-2.17126	2.05653	-2.17126	2.28599	RIKEN cDNA 4930556G01 gene	75332	0.0804121	1.87367	0	2.19667	0.825842	19.2428	0	22.5601
4930556J02Rik	1.17073	3.49899	4930556J02Rik	-2.59182	3.60899	-4.39875	3.38158	RIKEN cDNA 4930556J02 gene	75349	0.349899	25.7377	0	21.9844	2.47753	182.241	0	155.665
4930556M19Rik	-1.05935	1.39224	4930556M19Rik	-1.39173	1.58885	-1.86914	1.67203	RIKEN cDNA 4930556M19 gene	75259	1.86768	14.7417	1.34149	15.6166	48.7247	340.711	33.8463	364.346
4930556N09Rik	-1.41176	1	4930556N09Rik	-2.66014	2.41139	-2.66014	2.90888	RIKEN cDNA 4930556N09 gene	75301	0	3.36266	0	4.74726	0	40.7495	0	57.5283
4930556N13Rik	-1.64141	1	4930556N13Rik	-2.15661	1.79914	-2.15661	2.51407	RIKEN cDNA 4930556N13 gene	75285	0	1.55167	0	2.54692	0	19.2428	0	31.5853
4930557A04Rik	-1.05241	-1.13844	4930557A04Rik	-4.03183	3.90145	-3.84477	3.97515	RIKEN cDNA 4930557A04 gene	385317	0.477558	116.73	0.543673	122.848	2.47753	605.583	2.82052	637.323
4930557F10Rik	1.09232	1.31764	4930557F10Rik	-3.22377	3.48644	-3.62172	3.35905	RIKEN cDNA 4930557F10 gene	75322	0.393782	41.2316	0.298854	37.7468	2.47753	264.872	1.88035	243.649
4930557J02Rik	1.43343	1	4930557J02Rik	-1.43054	1.69028	-1.43054	1.17081	RIKEN cDNA 4930557J02 gene	75357	0	0.869883	0.072252	0.606855	0	11.3193	0.940175	7.89667
4930557K07Rik	1.11498	-1.13844	4930557K07Rik	-1.52742	1.51239	-1.34035	1.35538	RIKEN cDNA 4930557K07 gene	78202	1.72534	14.1889	1.9642	12.7257	4.12921	33.9579	4.70087	30.4561
4930558C23Rik	-1.09926	1.40543	4930558C23Rik	-3.07783	3.25507	-3.56884	3.3916	RIKEN cDNA 4930558C23 gene	67654	1.66622	134.315	1.18556	147.647	13.2135	1065.15	9.40175	1170.87
4930558F17Rik	1	1	4930558F17Rik	0	0	0	0	RIKEN cDNA 4930558F17 gene	75330	0	0	0	0	0	0	0	0
4930558G05Rik	-1.99307	1.44643	4930558G05Rik	-1.34304	1.1118	-1.87554	2.10679	RIKEN cDNA 4930558G05 gene	75274	0.144643	0.793009	0	1.58052	0.825842	4.52772	0	9.02404
4930558J18Rik	-1.25804	1.75678	4930558J18Rik	-2.17676	2.41764	-2.98969	2.74881	RIKEN cDNA 4930558J18 gene	75323	0.239604	5.78823	0.136388	7.2818	6.60674	159.602	3.7607	200.785
4930558K02Rik	-1.21853	-1.51792	4930558K02Rik	-3.48586	3.04224	-2.88376	3.32738	RIKEN cDNA 4930558K02 gene	75368	0.213643	19.717	0.324294	24.0258	2.47753	228.65	3.7607	278.617
4930559C10Rik	1.20418	1	4930559C10Rik	-2.39857	2.53259	-2.39857	2.26454	RIKEN cDNA 4930559C10 gene	75295	0	3.05089	0	2.53359	0	20.3747	0	16.9201
4930562C15Rik	1.02551	1.84463	4930562C15Rik	-3.13623	3.59607	-4.01956	3.55972	RIKEN cDNA 4930562C15 gene	78809	0.320818	34.1101	0.17392	33.2615	17.3427	1843.91	9.40175	1798.04
4930562F07Rik	1.0533	-1.40409	4930562F07Rik	-0.994858	0.787495	-0.50522	0.712582	RIKEN cDNA 4930562F07 gene	75255	6.38231	21.9543	8.96135	20.8434	59.4607	200.352	79.9149	187.249
4930563D23Rik	-1.00487	-1.18172	4930563D23Rik	-2.0958	1.97186	-1.85492	1.97887	RIKEN cDNA 4930563D23 gene	75328	7.65036	128.283	9.04056	128.908	282.438	4735.99	333.762	4759.05
4930563E18Rik	-3.65394	1.17119	4930563E18Rik	-0.430274	-0.390463	-0.658253	1.47899	RIKEN cDNA 4930563E18 gene	75370	0.164049	0.168639	0.14007	0.616197	3.30337	3.39579	2.82052	12.4081
4930563E22Rik	-1.17388	-1.04357	4930563E22Rik	-1.44947	1.30306	-1.38794	1.53435	RIKEN cDNA 4930563E22 gene	75304	0.427461	2.88064	0.446086	3.38153	19.8202	133.568	20.6838	156.793
4930563F08Rik	-1.42362	1	4930563F08Rik	-2.17029	1.91551	-2.17029	2.42507	RIKEN cDNA 4930563F08 gene	75369	0	1.69804	0	2.41736	0	7.92351	0	11.2801
4930563H07Rik	1	-1.70767	4930563H07Rik	0.996502	-1.38251	1.76853	-1.38251	RIKEN cDNA 4930563H07 gene	75347	0.520182	0	0.888297	0	3.30337	0	5.64105	0
4930563M20Rik	1.00348	1	4930563M20Rik	-2.1301	2.1326	-2.1301	2.1276	RIKEN cDNA 4930563M20 gene	78213	0	1.91956	0	1.91291	0	10.1874	0	10.152
4930563M21Rik	-1.05374	3.07438	4930563M21Rik	-2.62289	3.39528	-4.24319	3.4708	RIKEN cDNA 4930563M21 gene	75258	0.65732	42.6019	0.213806	44.8912	5.7809	374.669	1.88035	394.802
4930564B18Rik	-1.1033	1.66128	4930564B18Rik	-2.48348	2.77872	-3.21578	2.92055	glutamate rich 6B	75272	0.166128	6.37563	0	7.03426	1.65168	63.3881	0	69.9363
4930564C03Rik	-1.053	-1.13834	4930564C03Rik	-3.80719	3.67648	-3.62026	3.75098	RIKEN cDNA 4930564C03 gene	75341	0.282721	50.6019	0.321833	53.2837	4.12974	739.15	4.70107	778.324
4930564D02Rik	-1.06772	1	4930564D02Rik	-2.17993	2.13266	-2.17993	2.22719	RIKEN cDNA 4930564D02 gene	75269	0	1.9871	0	2.12166	0	15.847	0	16.9201
4930565D16Rik	2.20765	1	4930565D16Rik	-1.31359	1.88485	-1.31359	0.742337	RIKEN cDNA 4930565D16 gene	75309	0	0.917969	0	0.415812	0	12.4512	0	5.64003
4930565N06Rik	1.17072	1	4930565N06Rik	-2.07502	2.18872	-2.07502	1.96132	RIKEN cDNA 4930565N06 gene	68306	0.0250266	1.92093	0	1.64081	0.825842	63.3881	0	54.1442
4930567H12Rik	1.04495	1.12936	4930567H12Rik	-2.07136	2.19084	-2.24687	2.1274	RIKEN cDNA 4930567H12 gene	75930	0.662206	12.707	0.586354	12.1604	7.43258	142.623	6.58122	136.489
4930567H17Rik	-1.14186	1	4930567H17Rik	-2.96596	2.87027	-2.96596	3.06165	RIKEN cDNA 4930567H17 gene	619303	0	5.71319	0	6.52367	0	54.3326	0	62.0403
4930567J20Rik	1.34613	1	4930567J20Rik	-3.07487	3.28927	-3.07487	2.86046	RIKEN cDNA 4930567J20 gene	78221	0	8.23753	0	6.11941	0	62.2561	0	46.2482
4930567K12Rik	1.27108	1	4930567K12Rik	-1.78409	1.95712	-1.78409	1.61107	RIKEN cDNA 4930567K12 gene	75845	0	1.33726	0	1.05207	0	21.5067	0	16.9201
4930567K20Rik	-1.13837	-10.423	4930567K20Rik	-5.76592	3.98159	-2.38422	4.16856	RIKEN cDNA 4930567K20 gene	78056	0	85.9592	1.0423	97.8538	0	310.149	3.7607	353.066
4930568D16Rik	1.2633	1	4930568D16Rik	-3.26914	3.43775	-3.26914	3.10054	RIKEN cDNA 4930568D16 gene	75859	0.0540549	10.4466	0.0615385	8.26927	0.825842	159.602	0.940175	126.337
4930568E12Rik	1.0997	-1.08934	4930568E12Rik	-3.35317	3.35999	-3.22971	3.22288	RIKEN cDNA 4930568E12 gene	78219	0	10.4921	0.108934	9.54087	0	90.5544	0.940175	82.3444
4930568G15Rik	-1.06771	-1.58481	4930568G15Rik	-2.55943	2.18002	-1.89512	2.27454	RIKEN cDNA 4930568G15 gene	75857	0	2.67126	0.158481	2.85214	0	31.694	1.88035	33.8402
4930570G19Rik	-1.18673	-1.24743	4930570G19Rik	-2.27244	1.98946	-1.95348	2.23646	RIKEN cDNA 4930570G19 gene	329782	1.01431	19.4595	1.26528	23.0932	10.736	193.56	26.3249	217.705
4930571K23Rik	1.02726	-1.18302	4930571K23Rik	-1.56936	1.46752	-1.32689	1.42872	RIKEN cDNA 4930571K23 gene	75861	53.6762	440.528	63.4999	428.838	1560.84	12810.1	1846.5	12470.1
4930571O06Rik	-2.39168	2.56406	4930571O06Rik	-1.36328	1.41349	-2.72171	2.67151	RIKEN cDNA 4930571O06 gene	78048	0.256406	1.75719	0	4.20264	0.825842	5.65965	0	13.5361
4930572K03Rik	-1.03587	2.28001	4930572K03Rik	-2.77436	3.34346	-3.9634	3.3943	RIKEN cDNA 4930572K03 gene	75916	0.228001	15.8337	0	16.4016	2.47753	172.053	0	178.225
4930572O03Rik	1.08999	2.92797	4930572O03Rik	-1.63655	2.47365	-3.18645	2.34934	RIKEN cDNA 4930572O03 gene	381715	0.574155	9.91568	0.196093	9.09707	8.25842	142.623	2.82052	130.849
4930572O13Rik	1.11255	1	4930572O13Rik	-3.00213	3.07907	-3.00213	2.9252	RIKEN cDNA 4930572O13 gene	75862	0	6.77057	0	6.08561	0	57.7284	0	51.8882
4930573O16Rik	-1.1389	-6.15032	4930573O16Rik	-3.04997	1.64583	-0.429312	1.83346	RIKEN cDNA 4930573O16 gene	78049	0	2.59165	0.615032	2.95162	0	7.92351	1.88035	9.02404
4930577N17Rik	1.6982	1.72166	4930577N17Rik	0.737167	0.0367348	-0.0466319	-0.72727	RIKEN cDNA 4930577N17 gene	67746	1.87888	1.15624	1.09132	0.680863	40.4663	24.9025	23.5044	14.6641
4930578C19Rik	1	1.73475	4930578C19Rik	0.596046	-0.198682	-0.198682	-0.198682	RIKEN cDNA 4930578C19 gene	75905	0.173475	0	0.0789968	0.094779	4.12921	0	1.88035	2.25601
4930578E11Rik	1.05494	1.75679	4930578E11Rik	-1.97615	2.4212	-2.78909	2.34404	RIKEN cDNA 4930578E11 gene	78058	0.228725	4.82004	0.130195	4.56902	6.60674	139.227	3.7607	131.977
4930578I06Rik	-1.04829	1.02479	4930578I06Rik	-3.71145	3.6951	-3.74678	3.76313	RIKEN cDNA 4930578I06 gene	67750	0.93342	158.369	0.91084	166.016	11.5618	1961.63	11.2821	2056.35
4930578M01Rik	-1.58707	3.14349	4930578M01Rik	-1.35837	1.85137	-3.01073	2.51773	RIKEN cDNA 4930578M01 gene	75951	0.314349	2.9083	0	4.61567	3.30337	30.5621	0	48.5042
4930578N18Rik	1.04208	1	4930578N18Rik	-3.01108	3.04081	-3.01108	2.98135	RIKEN cDNA 4930578N18 gene	78215	0	6.63434	0	6.36647	0	30.5621	0	29.3281
4930579F01Rik	-1.04874	1.7568	4930579F01Rik	-3.1118	3.48395	-3.92475	3.55261	RIKEN cDNA 4930579F01 gene	67741	0.555658	53.7434	0.31629	56.363	11.5618	1178.34	6.58122	1235.17
4930579G18Rik	-1.17591	1.71514	4930579G18Rik	-0.234363	0.506639	-1.01269	0.740414	RIKEN cDNA 4930579G18 gene	75913	1.80455	3.01601	1.05213	3.54655	33.8629	56.5965	19.7437	66.5523
4930579G24Rik	-1.14353	-1.0147	4930579G24Rik	-2.03323	1.92596	-2.01218	2.11945	RIKEN cDNA 4930579G24 gene	75939	1.44244	22.4353	1.46364	25.6554	37.9888	590.867	38.5472	675.675
4930579H20Rik	-1.66089	1	4930579H20Rik	-1.07999	0.71401	-1.07999	1.44596	RIKEN cDNA 4930579H20 gene	75855	0.0843339	0.346774	0.0480047	0.575952	1.65168	6.79158	0.940175	11.2801
4930579J19Rik	-1.52594	-1.94372	4930579J19Rik	-3.00543	2.22117	-2.04661	2.83087	RIKEN cDNA 4930579J19 gene	75854	0	3.74425	0.194372	5.7135	0	36.2218	1.88035	55.2723
4930579K19Rik	-1.61936	-1.01861	4930579K19Rik	1.00852	-1.36953	1.03511	-0.674105	RIKEN cDNA 4930579K19 gene	75881	3.32436	0.639506	3.38621	1.03559	47.073	9.05544	47.9489	14.6641
4930579P08Rik	1.19646	1	4930579P08Rik	-2.19608	2.32546	-2.19608	2.06669	RIKEN cDNA 4930579P08 gene	75878	0	2.29678	0	1.91965	0	35.0898	0	29.3281
4930581F22Rik	-1.09423	1.40055	4930581F22Rik	-0.477126	0.655164	-0.963119	0.785082	RIKEN cDNA 4930581F22 gene	78934	7.22835	15.845	5.16108	17.3381	237.017	519.556	169.231	568.515
4930583K01Rik	-1.03864	1.31759	4930583K01Rik	-2.42401	2.59562	-2.82191	2.65031	RIKEN cDNA 4930583K01 gene	67745	0.24407	7.91723	0.18524	8.22315	2.47753	80.367	1.88035	83.4724
4930583P06Rik	1.08914	-1.13843	4930583P06Rik	-3.48125	3.44932	-3.2942	3.32613	RIKEN cDNA 4930583P06 gene	75946	0.104336	12.7275	0.118779	11.6858	0.825854	100.742	0.940175	92.4964
4930584F24Rik	-1.20525	-1.42306	4930584F24Rik	-3.88589	3.49673	-3.3769	3.76606	RIKEN cDNA 4930584F24 gene	75942	0.224771	37.5087	0.319862	45.2074	3.30337	551.25	4.70087	664.395
4930586N03Rik	-1.09619	1	4930586N03Rik	-2.7748	2.70855	-2.7748	2.84104	RIKEN cDNA 4930586N03 gene	75887	0.0816417	4.47355	0	4.90384	0.826303	45.2772	0	49.6322
4930587E11Rik	-1.01007	1.79942	4930587E11Rik	-2.85206	3.2686	-3.6996	3.28305	RIKEN cDNA 4930587E11 gene	75893	0.180439	12.5555	0.100276	12.6819	0.825842	64.52	0.940175	62.0403
4930590J08Rik	-1.01435	2.00775	4930590J08Rik	-3.61368	4.10619	-4.61926	4.12675	RIKEN cDNA 4930590J08 gene	381798	0.277656	58.5356	0.138292	59.3756	13.2135	2785.68	6.58122	2825.65
4930590L20Rik	6.52684	1	4930590L20Rik	-0.676596	2.02979	-0.676596	-0.676596	RIKEN cDNA 4930590L20 gene	75910	0	0.652684	0	0	0	3.39579	0	0
4930591A17Rik	1.11498	1	4930591A17Rik	-3.16951	3.24802	-3.16951	3.09101	RIKEN cDNA 4930591A17 gene	68175	0	8.54811	0	7.66662	0	67.9158	0	60.9123
4930591E09Rik	2.00696	1	4930591E09Rik	-1.45808	1.96059	-1.45808	0.955577	RIKEN cDNA 4930591E09 gene	75877	0	1.06936	0	0.532825	0	4.52772	0	2.25601
4930592A05Rik	1.29019	-1.07149	4930592A05Rik	0.959275	-0.825294	1.0589	-1.19288	RIKEN cDNA 4930592A05 gene	75880	5.85749	1.70021	6.27625	1.3178	70.1966	20.3754	75.215	15.7926
4930592I03Rik	-1.10762	3.07438	4930592I03Rik	-2.58187	3.31829	-4.20217	3.46575	RIKEN cDNA 4930592I03 gene	75853	0.494056	29.5053	0.160701	32.6807	5.7809	345.239	1.88035	382.394
4930593A02Rik	-1.05294	1.50555	4930593A02Rik	-2.46242	2.72035	-3.05271	2.79477	RIKEN cDNA 4930593A02 gene	71301	0.150555	5.46845	0	5.75795	1.65168	59.9923	0	63.1683
4930593C16Rik	1.04808	-2.27688	4930593C16Rik	-3.28454	2.72489	-2.09748	2.65714	RIKEN cDNA 4930593C16 gene	78060	0.145402	9.36676	0.331063	8.93708	0.825842	53.2007	1.88035	50.7602
4930594C11Rik	1.03534	1.08518	4930594C11Rik	-2.82812	2.91213	-2.94605	2.86203	RIKEN cDNA 4930594C11 gene	77633	0.108518	5.80081	0.0741249	5.60283	4.12921	220.726	2.82052	213.193
4930594O21Rik	1.13512	-1.31397	4930594O21Rik	-2.69067	2.58513	-2.29673	2.40228	RIKEN cDNA 4930594O21 gene	75947	0.0643997	3.87411	0.131397	3.41294	0.825842	48.673	0.940175	45.1202
4930595D18Rik	-1.06771	1	4930595D18Rik	-2.57825	2.53099	-2.57825	2.62551	RIKEN cDNA 4930595D18 gene	78062	0	3.4517	0	3.68543	0	31.694	0	33.8402
4930595M18Rik	-1.08943	1	4930595M18Rik	-2.62941	2.56762	-2.62941	2.69119	RIKEN cDNA 4930595M18 gene	245492	0	3.66828	0	3.99633	0	133.568	0	145.513
4930596D02Rik	1.08348	2.63518	4930596D02Rik	-2.70844	3.46523	-4.10634	3.34955	RIKEN cDNA 4930596D02 gene	239036	0.519431	37.4961	0.197114	34.607	7.43258	536.535	2.82052	495.194
4930596I21Rik	-1.4948	-1.13844	4930596I21Rik	-2.32285	1.93935	-2.13579	2.5193	RIKEN cDNA 4930596I21 gene	78229	0.214697	4.1198	0.24442	6.15827	0.825842	15.847	0.940175	23.6881
4930597A21Rik	1.50522	1	4930597A21Rik	-0.952198	1.24719	-0.952198	0.657212	RIKEN cDNA 4930597A21 gene	75389	0	0.459283	0	0.305127	0	3.39579	0	2.25601
4930597G03Rik	-1.07319	1	4930597G03Rik	-1.72334	1.67239	-1.72334	1.77429	RIKEN cDNA 4930597G03 gene	75377	0	1.05249	0	1.12952	0	14.7151	0	15.7921
4930598F16Rik	1.17072	-1.12831	4930598F16Rik	-2.11134	2.13796	-1.93718	1.91056	RIKEN cDNA 4930598F16 gene	75381	0	1.9018	0.112831	1.62447	0	15.847	0.940175	13.5361
4930599N23Rik	-1.025	3.07437	4930599N23Rik	-0.492223	1.28455	-2.11252	1.32018	RIKEN cDNA 4930599N23 gene	75379	1.14403	3.92013	0.372118	4.01815	11.5618	39.6175	3.7607	40.6082
4931402G19Rik	-1.24918	-1.45468	4931402G19Rik	-1.43275	1.00191	-0.892052	1.32289	RIKEN cDNA 4931402G19 gene	70933	0.485096	2.62262	0.705659	3.27612	14.8652	80.367	21.624	100.392
4931403E22Rik	1.44947	-1.13844	4931403E22Rik	-0.0868501	0.261084	0.10021	-0.274443	RIKEN cDNA 4931403E22 gene	70942	1.66439	2.11833	1.89481	1.46145	11.5618	14.7151	13.1624	10.152
4931403G20Rik	-1.05078	1.02484	4931403G20Rik	-1.82943	1.8114	-1.86483	1.88286	RIKEN cDNA 4931403G20 gene	70934	1.54883	19.3198	1.51129	20.3008	35.5112	442.585	34.7865	469.25
4931406B18Rik	-1.09731	1	4931406B18Rik	-2.90847	2.84149	-2.90847	2.97545	RIKEN cDNA 4931406B18 gene	74054	0.0588215	5.38158	0.0334825	5.90524	3.30337	302.225	1.88035	331.634
4931406C07Rik	1.03305	1.12678	4931406C07Rik	0.266517	-0.156964	0.0943131	-0.203867	RIKEN cDNA 4931406C07 gene	70984	18.3932	13.7144	16.3237	13.2757	670.584	518.424	596.071	505.346
4931406H21Rik	-1.24567	1	4931406H21Rik	-1.89907	1.74061	-1.89907	2.05753	RIKEN cDNA 4931406H21 gene	77592	0.0909352	1.24639	0.0172541	1.55259	4.95505	67.9158	0.940175	84.6004
4931406P16Rik	-1.03084	-1.01141	4931406P16Rik	-0.209749	0.179654	-0.193385	0.22348	RIKEN cDNA 4931406P16 gene	233103	6.90899	9.04975	6.9878	9.32888	577.264	756.129	583.849	779.452
4931408C20Rik	-1.07717	1	4931408C20Rik	-3.48312	3.4295	-3.48312	3.53675	RIKEN cDNA 4931408C20 gene	210940	0	12.0478	0	12.9775	0	741.414	0	798.628
4931408D14Rik	-1.16713	1	4931408D14Rik	-3.59561	3.48412	-3.59561	3.70709	RIKEN cDNA 4931408D14 gene	77059	0.0193907	13.5273	0.0441549	15.7881	0.825842	580.68	1.88035	683.571
4931409K22Rik	-1.06631	2.45685	4931409K22Rik	-2.78209	3.38418	-4.0789	3.47681	RIKEN cDNA 4931409K22 gene	231045	0.837168	60.1234	0.340749	64.1104	32.2079	2424.59	13.1624	2545.91
4931414P19Rik	-1.34826	-1.33394	4931414P19Rik	0.83183	-1.25522	1.24752	-0.824127	RIKEN cDNA 4931414P19 gene	74359	4.60386	1.08357	6.14125	1.46093	163.517	38.4856	218.121	51.8882
4931417E11Rik	-1.12684	2.04958	4931417E11Rik	-3.15039	3.58191	-4.18572	3.75419	RIKEN cDNA 4931417E11 gene	66740	0.43431	46.1768	0.211902	52.0337	5.7809	614.638	2.82052	692.595
4931419H13Rik	1.07516	-1.70766	4931419H13Rik	-3.43269	3.09896	-2.66068	2.99441	RIKEN cDNA 4931419H13 gene	70970	0.143722	13.2968	0.245428	12.3673	1.65168	152.811	2.82052	142.129
4931420L22Rik	-1.07625	1	4931420L22Rik	-2.55282	2.49981	-2.55282	2.60583	RIKEN cDNA 4931420L22 gene	70972	0	3.31891	0	3.57199	0	28.2982	0	30.4561
4931423N10Rik	-1.07333	-1.13845	4931423N10Rik	-3.42368	3.2791	-3.23661	3.38119	RIKEN cDNA 4931423N10 gene	70981	0.236498	24.6356	0.26924	26.4422	5.7809	602.187	6.58122	646.347
4931428F04Rik	-1.0314	1.24338	4931428F04Rik	-1.28666	1.42149	-1.60093	1.4661	RIKEN cDNA 4931428F04 gene	74356	4.70071	30.7184	3.78058	31.6831	218.022	1514.52	180.514	1561.16
4931428L18Rik	-1.04954	1	4931428L18Rik	-3.17865	3.14377	-3.17865	3.21353	RIKEN cDNA 4931428L18 gene	70988	0.0621139	8.00274	0	8.3992	0.825842	106.401	0	111.673
4931429I11Rik	1.01968	2.0203	4931429I11Rik	-2.854	3.37534	-3.86857	3.34723	juvenile hydrocephalus	70989	0.444668	33.3623	0.2201	32.7185	18.9944	1425.1	9.40175	1397.6
4931429L15Rik	1.02396	-1.89741	4931429L15Rik	-4.11585	3.67091	-3.19182	3.63675	RIKEN cDNA 4931429L15 gene	74361	0.271758	60.0109	0.515635	58.6068	7.43258	1641.3	14.1026	1602.9
4931429P17Rik	1	1	4931429P17Rik	0	0	0	0	RIKEN cDNA 4931429P17 gene	70971	0.0306124	0	0.0697009	0.083626	0.825842	0	1.88035	2.25601
4931430N09Rik	-1.07959	1	4931430N09Rik	-3.0384	2.98316	-3.0384	3.09364	RIKEN cDNA 4931430N09 gene	74363	0	6.49633	0	7.01337	0	190.164	0	205.299
4931431B13Rik	-1.31894	-2.27689	4931431B13Rik	-3.16777	2.37454	-1.9807	2.77393	RIKEN cDNA 4931431B13 gene	70973	0.204401	9.52542	0.465398	12.5635	0.825842	38.4856	1.88035	50.7602
4931431C16Rik	-1.14148	1.19665	4931431C16Rik	-0.323788	0.357834	-0.582789	0.548742	RIKEN cDNA 4931431C16 gene	74364	2.05624	3.29809	1.71833	3.76471	77.6292	124.512	64.8721	142.129
4931431F19Rik	-1.03224	-1.51792	4931431F19Rik	-4.24422	3.92028	-3.64212	3.96606	RIKEN cDNA 4931431F19 gene	70980	0.194529	55.8142	0.29528	57.6134	4.95505	1421.7	7.5214	1467.53
4931440F15Rik	-1.04117	1.27509	4931440F15Rik	-2.19238	2.33857	-2.54297	2.39678	RIKEN cDNA 4931440F15 gene	216622	0.811664	18.7641	0.636556	19.5367	37.1629	859.135	29.1454	894.508
4931440J10Rik	1.0117	-2.84611	4931440J10Rik	-3.57173	2.82563	-2.06274	2.80884	RIKEN cDNA 4931440J10 gene	71000	0.160824	13.5565	0.457723	13.3997	1.65168	139.227	4.70087	137.617
4931440P22Rik	1.03932	1.31759	4931440P22Rik	-0.250548	0.477314	-0.648447	0.42168	RIKEN cDNA 4931440P22 gene	71004	0.802532	1.32914	0.609092	1.27886	19.8202	32.826	15.0428	31.5841
4932411E22Rik	1.14242	1	4932411E22Rik	-2.20802	2.30406	-2.20802	2.11197	RIKEN cDNA 4932411E22 gene	214604	0.0674899	2.28177	0.0768334	1.99731	2.47753	83.7628	2.82052	73.3203
4932411N23Rik	-1.02347	1	4932411N23Rik	-2.68606	2.66933	-2.68606	2.70279	RIKEN cDNA 4932411N23 gene	237029	0.016145	4.09386	0	4.18993	0.825842	209.407	0	214.321
4932412D23Rik	-1.03622	1.46399	4932412D23Rik	-2.9315	3.18079	-3.48141	3.23213	RIKEN cDNA 4932412D23 gene	75722	0.539975	37.3557	0.368838	38.7089	4.12921	303.357	2.82052	321.481
4932413F04Rik	1.30181	1	4932413F04Rik	-2.31996	2.51022	-2.31996	2.1297	RIKEN cDNA 4932413F04 gene	319215	0	2.84464	0	2.18514	0	108.665	0	83.4724
4932414J04Rik	1.05089	1	4932414J04Rik	-2.55351	2.58931	-2.55351	2.5177	RIKEN cDNA 4932414J04 gene	237694	0.0387614	3.533	0.0441277	3.36192	1.65168	150.547	1.88035	143.257
4932414N04Rik	-1.00987	-1.47998	4932414N04Rik	-4.30011	4.01023	-3.73453	4.0244	RIKEN cDNA 4932414N04 gene	75721	0.161028	51.1167	0.238318	51.6212	8.25842	2621.55	12.2223	2647.43
4932415M13Rik	-1.0784	1	4932415M13Rik	-3.72352	3.66907	-3.72352	3.77796	RIKEN cDNA 4932415M13 gene	211496	0.0774687	16.8032	0.0881937	18.1205	3.30337	716.512	3.7607	772.684
4932416H05Rik	1.05509	1.21951	4932416H05Rik	-1.47932	1.66115	-1.76562	1.58379	RIKEN cDNA 4932416H05 gene	654409	2.74266	24.185	2.24898	22.9223	118.095	1041.38	96.838	987.005
4932416K20Rik	1.04703	1.32164	4932416K20Rik	-3.16583	3.40015	-3.56816	3.33385	RIKEN cDNA 4932416K20 gene	442809	0.132164	12.5219	0.0564229	11.9595	6.60674	625.957	2.82052	597.843
4932418E24Rik	-1.07837	-2.7038	4932418E24Rik	-4.72749	3.95557	-3.2925	4.06442	coiled-coil domain containing 187	329366	0.150518	61.8659	0.406971	66.7141	6.60674	2715.5	17.8633	2928.3
4932429P05Rik	-1.09488	1	4932429P05Rik	-2.6924	2.62701	-2.6924	2.75778	RIKEN cDNA 4932429P05 gene	245509	0.0383324	3.99302	0	4.37186	1.65168	172.053	0	188.377
4932435O22Rik	-1.14669	1.84045	4932435O22Rik	0.0780266	0.263262	-0.802029	0.460741	RIKEN cDNA 4932435O22 gene	319819	1.52377	1.73253	0.827935	1.98668	72.6741	82.6309	39.4873	94.7524
4932438A13Rik	-1.02471	1.03384	4932438A13Rik	-1.12643	1.13283	-1.17444	1.16804	RIKEN cDNA 4932438A13 gene	229227	3.9718	19.0149	3.84181	19.4847	928.247	4443.96	897.867	4553.76
4932438H23Rik	1.12941	1.62835	4932438H23Rik	-0.345688	0.785179	-1.0491	0.609611	RIKEN cDNA 4932438H23 gene	74387	4.41396	9.66615	2.71069	8.55859	151.129	346.371	90.2568	306.817
4932441J04Rik	2.00695	3.07438	4932441J04Rik	1.33258	-0.0199295	-0.287715	-1.02494	RIKEN cDNA 4932441J04 gene	319216	0.740098	0.28983	0.240731	0.144413	5.7809	2.26386	1.88035	1.12801
4932443I19Rik	-2.65741	1	4932443I19Rik	-1.3406	0.635595	-1.3406	2.04561	RIKEN cDNA 4932443I19 gene	403185	0	0.393455	0	1.04557	0	3.39579	0	9.02404
4932702P03Rik	-1.66089	-6.83069	4932702P03Rik	-1.8959	0.143912	0.876127	0.875865	RIKEN cDNA 4932702P03 gene	73326	0.113526	0.466811	0.775461	0.77532	0.825842	3.39579	5.64105	5.64003
4933400A11Rik	1.01974	2.92831	4933400A11Rik	-2.56085	3.34998	-4.11092	3.32178	RIKEN cDNA 4933400A11 gene	66747	0.539034	32.4305	0.184077	31.8027	8.25938	496.917	2.82052	487.298
4933400B14Rik	-1.13889	1	4933400B14Rik	-1.43499	1.34117	-1.43499	1.5288	RIKEN cDNA 4933400B14 gene	71052	0	0.685024	0	0.78017	0	7.92351	0	9.02404
4933400C23Rik	1.00855	1	4933400C23Rik	-0.00307065	0.00921196	-0.00307065	-0.00307065	RIKEN cDNA 4933400C23 gene	331003	0	0.100855	0	0.0502528	0	2.26386	0	1.12801
4933400F21Rik	-1.1141	1	4933400F21Rik	-3.69369	3.61575	-3.69369	3.77163	RIKEN cDNA 4933400F21 gene	74403	0.0650158	15.8621	0.0185042	17.672	3.30337	805.934	0.940175	897.892
4933400L20Rik	1.14146	1.66377	4933400L20Rik	-2.74999	3.21266	-3.48445	3.02178	RIKEN cDNA 4933400L20 gene	71058	0.166377	10.376	0.0947056	9.09009	1.65168	103.006	0.940175	90.2404
4933401B06Rik	-1.13696	3.26881	4933401B06Rik	-2.44472	3.20652	-4.15349	3.39169	RIKEN cDNA 4933401B06 gene	71011	0.326881	16.4279	0.0620225	18.6778	4.95505	249.025	0.940175	283.129
4933401D09Rik	1.86361	1.31759	4933401D09Rik	-0.961165	1.60916	-1.35907	0.711066	RIKEN cDNA 4933401D09 gene	71008	0.148014	0.879121	0.112337	0.471731	2.47753	14.7151	1.88035	7.89604
4933401H06Rik	-1.13304	1	4933401H06Rik	-4.16351	4.07341	-4.16351	4.25362	RIKEN cDNA 4933401H06 gene	71038	0	30.1691	0.085816	34.1829	0	330.524	0.940175	374.498
4933402C06Rik	-1.03244	1	4933402C06Rik	-3.37296	3.34993	-3.37296	3.39599	RIKEN cDNA 4933402C06 gene	71029	0	10.5631	0.0790418	10.9058	0	125.644	0.940175	129.721
4933402D24Rik	-1.22347	1	4933402D24Rik	-2.88536	2.73987	-2.88536	3.03085	RIKEN cDNA 4933402D24 gene	74426	0.0356551	4.93588	0.0405913	6.03889	0.825842	114.325	0.940175	139.873
4933402E13Rik	1.20817	1	4933402E13Rik	-3.73434	3.87075	-3.73434	3.59793	RIKEN cDNA 4933402E13 gene	74437	0.032029	19.4698	0	16.1151	0.825842	508.237	0	424.13
4933402J07Rik	-1.00927	-1.35383	4933402J07Rik	-2.92371	2.69853	-2.48667	2.71185	RIKEN cDNA 4933402J07 gene	330820	7.49082	368.972	10.1413	372.393	91.6685	4515.27	124.103	4557.14
4933402J10Rik	-1.0319	1.0239	4933402J10Rik	-3.61134	3.60572	-3.64541	3.65103	RIKEN cDNA 4933402J10 gene	71057	0.517796	77.0391	0.505711	79.4966	5.7809	930.446	6.58122	949.78
4933402J15Rik	1.04175	1	4933402J15Rik	-0.0147523	0.0442568	-0.0147523	-0.0147523	RIKEN cDNA 4933402J15 gene	74425	0	0.104175	0	0.0519071	0	2.26386	0	1.12801
4933402N03Rik	-1.00908	-1.89741	4933402N03Rik	-3.98571	3.51717	-3.06168	3.53022	RIKEN cDNA 4933402N03 gene	233918	0.173324	31.4377	0.328866	31.7233	2.47753	449.376	4.70087	453.458
4933402N22Rik	1.00899	-1.39241	4933402N22Rik	-3.7467	3.51437	-3.26912	3.50145	RIKEN cDNA 4933402N22 gene	545732	0	15.3391	0.139241	15.2024	0	207.143	1.88035	205.297
4933402P03Rik	-1.04253	-1.13557	4933402P03Rik	-2.19223	2.07048	-2.00882	2.13058	RIKEN cDNA 4933402P03 gene	108803	15.5283	298.078	17.6334	310.756	327.034	6277.68	371.369	6544.69
4933403O08Rik	-1.26228	1	4933403O08Rik	-2.80074	2.63272	-2.80074	2.96875	RIKEN cDNA 4933403O08 gene	71030	0.084078	4.32151	0	5.45494	1.65168	84.8947	0	107.16
4933404G15Rik	-1.00496	1	4933404G15Rik	-4.01328	4.00971	-4.01328	4.01684	RIKEN cDNA 4933404G15 gene	74066	0	26.0111	0.0913517	26.1401	0	535.403	1.88035	538.058
4933404K08Rik	1.0854	1	4933404K08Rik	-2.4854	2.54451	-2.4854	2.42629	RIKEN cDNA 4933404K08 gene	74061	0.0899466	3.26703	0	3.00999	1.65168	59.9923	0	55.2723
4933404K13Rik	1.12438	-2.00551	4933404K13Rik	-3.61417	3.19675	-2.6102	3.02762	RIKEN cDNA 4933404K13 gene	71018	0	11.2277	0.200551	9.98565	0	105.269	1.88035	93.6244
4933404O12Rik	-1.05441	-1.70766	4933404O12Rik	-2.76762	2.34339	-1.9956	2.41982	RIKEN cDNA 4933404O12 gene	66752	0.411751	14.2299	0.703132	15.0041	23.1236	799.143	39.4873	842.62
4933405D12Rik	1.34951	9.66231	4933405D12Rik	-0.214211	2.06661	-3.48658	1.63418	RIKEN cDNA 4933405D12 gene	74057	1.07672	5.23237	0.111435	3.87725	9.08427	44.1453	0.940175	32.7121
4933405E24Rik	1.3307	1	4933405E24Rik	-2.75683	2.96292	-2.75683	2.55073	RIKEN cDNA 4933405E24 gene	71056	0	5.27007	0	3.96037	0	69.0477	0	51.8882
4933405L10Rik	-1.0692	1.75679	4933405L10Rik	-2.8408	3.19901	-3.65374	3.29554	RIKEN cDNA 4933405L10 gene	71046	0.60093	39.5355	0.342062	42.2713	8.25842	543.326	4.70087	580.923
4933405O20Rik	-1.03601	2.85478	4933405O20Rik	-2.76947	3.50064	-4.28285	3.55168	RIKEN cDNA 4933405O20 gene	243996	0.633499	48.8918	0.221908	50.6525	10.736	828.573	3.7607	858.412
4933406C10Rik	-1.01918	1.40543	4933406C10Rik	-2.0022	2.234	-2.49321	2.26141	RIKEN cDNA 4933406C10 gene	74076	0.619513	11.6755	0.4408	11.8994	13.2135	249.025	9.40175	253.801
4933406D12Rik	1.40487	-1.13844	4933406D12Rik	-2.05525	2.20694	-1.8682	1.71651	RIKEN cDNA 4933406D12 gene	74065	0.103555	1.9871	0.117891	1.41444	0.825842	15.847	0.940175	11.2801
4933406F09Rik	-1.04945	-1.51792	4933406F09Rik	-3.83156	3.4957	-3.22947	3.56534	RIKEN cDNA 4933406F09 gene	68308	0.914133	146.803	1.38758	154.063	14.8652	2387.24	22.5642	2505.3
4933406G16Rik	1.24626	1	4933406G16Rik	-2.7156	2.8744	-2.7156	2.5568	RIKEN cDNA 4933406G16 gene	74059	0	4.81681	0.0519587	3.86502	0	87.1586	0.940175	69.9363
4933406I18Rik	-1.15812	1.09725	4933406I18Rik	-2.02936	1.99041	-2.16325	2.2022	RIKEN cDNA 4933406I18 gene	71045	0.197174	3.19833	0.179699	3.70405	2.47753	39.6175	1.88035	45.1202
4933406J08Rik	-1.22906	1	4933406J08Rik	-2.36294	2.21416	-2.36294	2.51172	RIKEN cDNA 4933406J08 gene	74401	0	2.38696	0	2.93371	0	67.9158	0	83.4724
4933406J10Rik	-1.41612	1	4933406J10Rik	-2.72737	2.4764	-2.72737	2.97835	RIKEN cDNA 4933406J10 gene	77800	0	3.68546	0	5.21907	0	43.0133	0	60.9123
4933406K04Rik	1.03942	-1.13844	4933406K04Rik	-3.74506	3.67942	-3.558	3.62364	RIKEN cDNA 4933406K04 gene	71033	0.144414	24.8084	0.164407	23.8676	2.47753	425.606	2.82052	409.466
4933406M09Rik	-1.01342	-2.27689	4933406M09Rik	-4.40756	3.80441	-3.22049	3.82364	RIKEN cDNA 4933406M09 gene	240755	0.10601	31.4336	0.241373	31.8555	2.47753	734.623	5.64105	744.483
4933407E24Rik	1.04019	1	4933407E24Rik	-2.62164	2.65006	-2.62164	2.59321	RIKEN cDNA 4933407E24 gene	108809	0	3.86313	0	3.71386	0	96.214	0	92.4964
4933407G14Rik	-4.28371	1	4933407G14Rik	-0.524715	-0.524715	-0.524715	1.57415	RIKEN cDNA 4933407G14 gene	71125	0	0	0	0.428371	0	0	0	6.76803
4933407I05Rik	1.01802	1	4933407I05Rik	-3.23537	3.24825	-3.23537	3.22248	RIKEN cDNA 4933407I05 gene	74072	0	8.94881	0	8.79038	0	79.2351	0	77.8324
4933407K13Rik	-1.31005	-1.05087	4933407K13Rik	-0.0694035	-0.161197	0.00217617	0.228425	RIKEN cDNA 4933407K13 gene	74396	2.26946	2.12956	2.3849	2.78983	107.36	100.742	112.821	131.977
4933407L21Rik	-1.14985	1	4933407L21Rik	-1.7421	1.64138	-1.7421	1.84282	RIKEN cDNA 4933407L21 gene	71141	0	1.04359	0	1.19997	0	14.7151	0	16.9201
4933408B17Rik	-1.10205	1.64699	4933408B17Rik	-1.62624	1.91606	-2.34607	2.05625	RIKEN cDNA 4933408B17 gene	271508	0.769568	8.96578	0.467258	9.88072	24.7753	288.642	15.0428	318.097
4933408J17Rik	-1.04554	1.53719	4933408J17Rik	-1.6501	1.92812	-2.2704	1.99238	RIKEN cDNA 4933408J17 gene	74454	0.234072	2.79578	0.152273	2.92311	5.7809	69.0477	3.7607	72.1923
4933408N05Rik	1.24344	-1.37127	4933408N05Rik	-2.5209	2.45032	-2.06539	2.13598	RIKEN cDNA 4933408N05 gene	71122	0.0803008	3.1368	0.137127	2.52268	1.65168	64.52	2.82052	51.8882
4933409G03Rik	-1.01475	-1.70767	4933409G03Rik	-4.21631	3.81973	-3.44428	3.84085	RIKEN cDNA 4933409G03 gene	227998	0.389845	102.325	0.665725	103.834	6.60674	1734.12	11.2821	1759.69
4933409K07Rik	1.38943	1	4933409K07Rik	-0.707529	0.944778	-0.707529	0.47028	RIKEN cDNA 4933409K07 gene	108816	0.0382226	0.314336	0	0.226233	2.47753	20.3747	0	14.6641
4933411E08Rik	-1.10444	1.02479	4933411E08Rik	-2.49805	2.44406	-2.53338	2.58737	RIKEN cDNA 4933411E08 gene	71067	0.258226	7.93823	0.251979	8.76727	5.7809	177.713	5.64105	196.273
4933411G06Rik	-1.04399	2.02949	4933411G06Rik	-3.47631	3.95582	-4.49743	4.01792	RIKEN cDNA 4933411G06 gene	71090	0.202949	35.0493	0	36.591	2.47753	427.87	0	446.69
4933411K16Rik	-1.01185	-1.09759	4933411K16Rik	-2.1615	2.08583	-2.02716	2.10283	RIKEN cDNA 4933411K16 gene	66765	57.9486	1100.57	63.6038	1113.61	1035.61	19668.4	1136.67	19901.4
4933412E12Rik	-1.0897	-1.68504	4933412E12Rik	-1.71147	1.27311	-0.958686	1.39704	RIKEN cDNA 4933412E12 gene	71086	1.66489	13.1775	2.8054	14.3595	33.8595	272.795	56.4105	293.281
4933412E24Rik	-1.08904	1	4933412E24Rik	-3.46004	3.39851	-3.46004	3.52157	RIKEN cDNA 4933412E24 gene	71088	0.0714481	11.6046	0.0406698	12.6379	1.65168	268.267	0.940175	292.153
4933412O06Rik	1.21152	-1.36974	4933412O06Rik	-3.21979	3.13125	-2.76589	2.85443	RIKEN cDNA 4933412O06 gene	71071	0	8.16306	0.136974	6.73788	0	112.061	1.88035	92.4964
4933413G19Rik	-1.23517	-2.63582	4933413G19Rik	-3.95044	3.09896	-2.55219	3.40367	RIKEN cDNA 4933413G19 gene	71149	0.13444	17.8078	0.35436	21.9957	1.78345	236.235	4.70087	291.79
4933413J09Rik	1.05923	2.9575	4933413J09Rik	-0.895807	1.7195	-2.46018	1.63649	RIKEN cDNA 4933413J09 gene	71106	0.29575	1.81222	0.0990278	1.71089	14.0393	86.0267	4.70087	81.2164
4933413L06Rik	-1.02209	1	4933413L06Rik	-3.189	3.17324	-3.189	3.20476	RIKEN cDNA 4933413L06 gene	71100	0	8.22673	0	8.40842	0	88.2905	0	90.2404
4933415F23Rik	-1.06967	-1.26378	4933415F23Rik	-1.90085	1.6834	-1.56311	1.78056	RIKEN cDNA 4933415F23 gene	66755	22.9638	275.43	29.0211	294.619	540.101	6478.04	682.567	6929.34
4933416C03Rik	-1.11668	1.93246	4933416C03Rik	-3.25184	3.64746	-4.20228	3.80667	RIKEN cDNA 4933416C03 gene	619332	0.594051	70.9119	0.307406	79.1858	18.1685	2168.78	9.40175	2421.83
4933416E03Rik	-1.46158	1	4933416E03Rik	-1.94804	1.67428	-1.94804	2.22181	RIKEN cDNA 4933416E03 gene	71081	0	1.23148	0	1.79991	0	16.9789	0	24.8161
4933416I08Rik	1	1	4933416I08Rik	0	0	0	0	RIKEN cDNA 4933416I08 gene	71159	0	0.000414099	0	0.000657068	0	0.00654255	0	0.0103813
4933416M06Rik	1.00348	2.04641	4933416M06Rik	-1.76038	2.27943	-2.79347	2.27442	RIKEN cDNA 4933416M06 gene	71174	0.204641	3.36586	0	3.35419	3.30337	54.3326	0	54.1442
4933416M07Rik	1.28091	1.20658	4933416M07Rik	-0.468283	0.782333	-0.73921	0.42516	RIKEN cDNA 4933416M07 gene	71082	5.25487	12.5036	4.35517	9.76147	103.23	245.629	85.5559	191.761
4933417A18Rik	-1.03073	1.12936	4933417A18Rik	-3.73819	3.80411	-3.9137	3.84778	RIKEN cDNA 4933417A18 gene	66761	0.592218	110.393	0.524383	113.785	7.43258	1385.48	6.58122	1428.05
4933417D19Rik	-1.00921	1.64699	4933417D19Rik	-2.40652	2.75982	-3.12635	2.77305	RIKEN cDNA 4933417D19 gene	71186	0.809245	29.0605	0.491349	29.3282	12.3876	444.848	7.5214	448.946
4933417E11Rik	1.33797	1	4933417E11Rik	-1.94068	2.1507	-1.94068	1.73065	RIKEN cDNA 4933417E11 gene	71134	0	1.70462	0	1.27403	0	22.6386	0	16.9201
4933417G07Rik	1.00348	1	4933417G07Rik	-2.95257	2.95507	-2.95257	2.95006	RIKEN cDNA 4933417G07 gene	71182	0	6.00313	0	5.98231	0	67.9158	0	67.6803
4933417O13Rik	-1.03428	-2.85853	4933417O13Rik	-3.51222	2.73027	-1.99695	2.7789	RIKEN cDNA 4933417O13 gene	71153	0.083697	7.5714	0.285853	7.83095	1.65168	149.415	5.64105	154.537
4933421I07Rik	-1.0309	1.89264	4933421I07Rik	-2.84096	3.27921	-3.76136	3.32312	RIKEN cDNA 4933421I07 gene	71162	0.189264	13.1651	0	13.5719	3.30337	229.782	0	236.881
4933421O10Rik	-1.06099	-1.08634	4933421O10Rik	-0.111654	0.00921168	0.00781778	0.0946242	RIKEN cDNA 4933421O10 gene	100504166	10.9513	11.9083	11.8968	12.6346	595.432	647.464	646.84	686.955
4933422A05Rik	1.24432	3.3609	4933422A05Rik	-1.78479	2.81689	-3.53364	2.50154	RIKEN cDNA 4933422A05 gene	71133	0.33609	8.16022	0	6.558	5.7809	140.359	0	112.801
4933424G05Rik	1.0871	1	4933424G05Rik	-1.30873	1.36898	-1.30873	1.24849	RIKEN cDNA 4933424G05 gene	74456	0.0359092	0.639841	0.0408806	0.588574	0.825842	14.7151	0.940175	13.5361
4933424G06Rik	-1.0309	-1.13844	4933424G06Rik	-4.11783	4.00235	-3.93077	4.04625	RIKEN cDNA 4933424G06 gene	71166	0.119796	33.332	0.136381	34.3618	1.65168	459.564	1.88035	473.762
4933425B07Rik	-1.15813	1	4933425B07Rik	-2.06631	1.96041	-2.06631	2.17221	RIKEN cDNA 4933425B07 gene	74458	0	1.6299	0	1.88764	0	41.8814	0	48.5042
4933425L06Rik	1.07821	1	4933425L06Rik	-2.61988	2.6742	-2.61988	2.56556	RIKEN cDNA 4933425L06 gene	66763	0.028342	3.92351	0.0322658	3.63892	0.825842	114.325	0.940175	106.032
4933427D06Rik	-1.03486	1	4933427D06Rik	-2.0269	2.00218	-2.0269	2.05161	RIKEN cDNA 4933427D06 gene	232217	0	1.63257	0	1.68948	0	58.8604	0	60.9123
4933427D14Rik	-1.0203	-1.15485	4933427D14Rik	-1.19116	1.07282	-0.98346	1.10181	RIKEN cDNA 4933427D14 gene	74477	4.65551	22.3611	5.37641	22.815	286.567	1376.43	330.942	1404.37
4933427E11Rik	-1.15507	1.75678	4933427E11Rik	-2.8059	3.10838	-3.61884	3.31636	RIKEN cDNA 4933427E11 gene	66769	0.437994	26.4146	0.249316	30.5107	6.60674	398.439	3.7607	460.226
4933427E13Rik	1.21008	1	4933427E13Rik	-2.22725	2.3648	-2.22725	2.0897	RIKEN cDNA 4933427E13 gene	71234	0	2.41183	0	1.99312	0	46.4091	0	38.3522
4933427G17Rik	-1.04026	2.06422	4933427G17Rik	-2.3083	2.80263	-3.3539	2.85957	RIKEN cDNA 4933427G17 gene	74466	1.54919	53.5362	0.750495	55.6916	38.8146	1341.34	18.8035	1395.34
4933427I22Rik	1.21917	-1.07275	4933427I22Rik	-2.60077	2.69306	-2.49946	2.40717	RIKEN cDNA 4933427I22 gene	71235	0.0471147	3.92287	0.107275	3.21766	0.825842	52.0688	1.88035	56.4003
4933428C19Rik	-1.07319	1	4933428C19Rik	-2.02664	1.97569	-2.02664	2.07759	RIKEN cDNA 4933428C19 gene	71293	0.08994	1.60258	0	1.71987	0.825842	14.7151	0	15.7921
4933428G20Rik	-1.18878	-1.13844	4933428G20Rik	-1.90191	1.68364	-1.71485	1.93312	RIKEN cDNA 4933428G20 gene	100141474	1.31382	15.7723	1.49571	18.7498	23.9494	287.51	27.2651	341.786
4933429K18Rik	1.13728	1	4933429K18Rik	-3.1091	3.20189	-3.1091	3.01631	RIKEN cDNA 4933429K18 gene	71232	0.0681489	7.93962	0	6.98126	0.825842	96.214	0	84.6004
4933429O19Rik	-1.01198	1	4933429O19Rik	-3.05492	3.04633	-3.05492	3.06351	RIKEN cDNA 4933429O19 gene	66770	0	6.86528	0	6.94754	0	146.019	0	147.769
4933430H16Rik	-1.04325	1	4933430H16Rik	-2.66276	2.63222	-2.66276	2.6933	RIKEN cDNA 4933430H16 gene	71285	0	3.92597	0	4.09575	0	72.4435	0	75.5763
4933430I17Rik	-1.21835	-1.08152	4933430I17Rik	-2.28277	2.08377	-2.1697	2.3687	RIKEN cDNA 4933430I17 gene	214106	0.700924	14.4587	0.758064	17.6158	16.5168	340.711	17.8633	415.106
4933430M04Rik	4.21086	1	4933430M04Rik	-0.518529	1.55559	-0.518529	-0.518529	RIKEN cDNA 4933430M04 gene	71316	0	0.421086	0	0	0	3.39579	0	0
4933430N04Rik	-1.30455	1	4933430N04Rik	-2.82962	2.63784	-2.82962	3.02139	RIKEN cDNA 4933430N04 gene	71249	0	4.42455	0	5.77205	0	62.2561	0	81.2164
4933431E20Rik	-1.23683	-1.01746	4933431E20Rik	0.20235	-0.368161	0.227322	-0.0615104	RIKEN cDNA 4933431E20 gene	329735	6.11056	4.11472	6.21725	5.08922	474.034	319.204	482.31	394.802
4933431G14Rik	-1.22157	-1.77849	4933431G14Rik	-3.62431	3.06461	-2.79366	3.35335	RIKEN cDNA 4933431G14 gene	71265	0.0980218	10.3173	0.177849	12.6033	1.65168	198.088	2.82052	248.161
4933432G23Rik	1	1	4933432G23Rik	0	0	0	0	RIKEN cDNA 4933432G23 gene	71196	0	0	0	0	0	0	0	0
4933432I03Rik	1	1.935	4933432I03Rik	0.71425	-0.238083	-0.238083	-0.238083	RIKEN cDNA 4933432I03 gene	71264	0.1935	0.0884058	0	0	2.47753	1.13193	0	0
4933432I09Rik	1.20993	1.17119	4933432I09Rik	-2.94214	3.19359	-3.17012	2.91867	RIKEN cDNA 4933432I09 gene	66779	0.190725	13.4106	0.162847	11.0838	3.30337	245.629	2.82052	207.553
4933432K03Rik	1.01114	1.31759	4933432K03Rik	-2.98519	3.19213	-3.38309	3.17615	RIKEN cDNA 4933432K03 gene	75793	2.10374	152.247	1.59666	150.57	12.3876	896.489	9.40175	886.612
4933433C11Rik	-1.07508	1.10955	4933433C11Rik	-3.0487	3.07147	-3.19868	3.17591	sperm tail PG rich repeat containing 3	74472	1.08288	75.3246	0.97596	80.9798	19.8202	1378.69	17.8633	1482.2
4933433F19Rik	1.00348	1	4933433F19Rik	-0.389162	0.391669	-0.389162	0.386655	RIKEN cDNA 4933433F19 gene	71314	0	0.171812	0.071353	0.171216	0	2.26386	0.940175	2.25601
4933433G08Rik	-1.1033	1	4933433G08Rik	-2.88204	2.81112	-2.88204	2.95295	RIKEN cDNA 4933433G08 gene	66785	0	5.17383	0	5.70831	0	126.776	0	139.873
4933433G15Rik	1.00348	-1.32819	4933433G15Rik	-3.33972	3.1375	-2.93026	3.13249	RIKEN cDNA 4933433G15 gene	71274	0.349564	31.1432	0.464286	31.0352	4.95505	441.453	6.58122	439.922
4933433G19Rik	-1.01433	1.64699	4933433G19Rik	-0.502827	0.852481	-1.22266	0.873004	RIKEN cDNA 4933433G19 gene	71226	1.935	4.95073	1.17487	5.02166	24.7753	63.3881	15.0428	64.2963
4933433H22Rik	-1.01223	1.87391	4933433H22Rik	-0.999635	1.44389	-1.90568	1.46142	RIKEN cDNA 4933433H22 gene	74473	1.11724	6.07746	0.596209	6.15176	26.427	143.755	14.1026	145.513
4933434E20Rik	-1.08177	-1.03615	4933434E20Rik	-0.576885	0.494574	-0.525659	0.60797	RIKEN cDNA 4933434E20 gene	99650	33.6252	70.6653	34.8406	76.4437	846.441	1484.75	853.562	1553.85
4933436E23Rik	1.67087	1	4933436E23Rik	-0.18515	0.55545	-0.18515	-0.18515	RIKEN cDNA 4933436E23 gene	71209	0	0.167087	0.0693908	0	0	2.26386	0.940175	0
4933436H12Rik	-1.13467	1	4933436H12Rik	-2.96992	2.87878	-2.96992	3.06105	RIKEN cDNA 4933436H12 gene	71244	0	5.7628	0.0473916	6.53886	0	114.325	0.940175	129.721
4933436I01Rik	1.17931	2.19599	4933436I01Rik	-3.02507	3.71148	-4.15994	3.47353	RIKEN cDNA 4933436I01 gene	66780	0.226336	24.1355	0.103068	20.4657	4.12921	440.321	1.88035	373.37
4933438B17Rik	-1.01037	1	4933438B17Rik	-2.91886	2.91142	-2.91886	2.9263	RIKEN cDNA 4933438B17 gene	71247	0	5.68968	0	5.7487	0	81.499	0	82.3444
4933438K21Rik	-1.01582	-1.26919	4933438K21Rik	-4.03555	3.85227	-3.69164	3.87492	RIKEN cDNA 4933438K21 gene	71270	0.0743231	23.6848	0.126919	24.0595	1.65168	526.347	2.82052	534.674
4933439C10Rik	1.06188	1.23053	4933439C10Rik	1.19558	-1.00263	0.896301	-1.08925	RIKEN cDNA 4933439C10 gene	74476	41.614	9.068	33.8179	8.53955	1038.91	226.386	844.277	213.193
4933439K11Rik	-1.09297	-1.13844	4933439K11Rik	-1.62239	1.46473	-1.43532	1.59298	RIKEN cDNA 4933439K11 gene	71319	0.374861	3.18555	0.426758	3.48171	4.12921	35.0898	4.70087	38.3522
4933440J02Rik	-1.12111	1	4933440J02Rik	-1.88581	1.80335	-1.88581	1.96827	RIKEN cDNA 4933440J02 gene	71321	0.0588173	1.28987	0.0669601	1.44608	0.825842	18.1109	0.940175	20.3041
4933440M02Rik	-1.25782	1.07728	4933440M02Rik	-4.06428	3.95252	-4.17168	4.28344	RIKEN cDNA 4933440M02 gene	71208	0.107728	27.9014	0.0855787	35.095	2.47753	619.166	1.88035	780.58
5031410I06Rik	1.01038	2.22041	5031410I06Rik	-2.59531	3.17818	-3.74614	3.16327	RIKEN cDNA 5031410I06 gene	381622	0.222041	12.1458	0.0919205	12.021	9.08427	496.917	3.7607	491.81
5031414D18Rik	-1.38911	1.12936	5031414D18Rik	-0.446839	0.297512	-0.622347	0.771673	RIKEN cDNA 5031414D18 gene	271221	0.610881	1.02336	0.540908	1.42156	22.2977	37.3537	19.7437	51.8882
5031425E22Rik	-1.12746	-1.03202	5031425E22Rik	0.591668	-0.700944	0.637141	-0.527865	RIKEN cDNA 5031425E22 gene	269630	10.8738	4.43881	11.222	5.00459	379.888	155.074	392.053	174.841
5031425F14Rik	1	-1.13844	5031425F14Rik	0.0597764	-0.153303	0.24683	-0.153303	RIKEN cDNA 5031425F14 gene	319684	0.115916	0	0.131963	0	2.47753	0	2.82052	0
5031426D15Rik	1.43568	1	5031426D15Rik	-0.130434	0.391301	-0.130434	-0.130434	RIKEN cDNA 5031426D15 gene	68144	0.0190446	0.143568	0.0216829	0.0650319	1.65168	12.4513	1.8805	5.64003
5031434C07Rik	1.19725	1	5031434C07Rik	-0.0649311	0.194793	-0.0649311	-0.0649311	RIKEN cDNA 5031434C07 gene	100503613	0	0.119725	0.0330619	0	0	3.39579	0.940175	0
5031434O11Rik	-1.99307	-1.1777	5031434O11Rik	1.89383	-2.50931	2.1298	-1.51432	RIKEN cDNA 5031434O11 gene	100039684	3.11365	0.147161	3.66694	0.293302	23.9494	1.13193	28.2052	2.25601
5031439G07Rik	-1.05405	-1.39162	5031439G07Rik	-0.436161	0.159804	0.0406053	0.235752	RIKEN cDNA 5031439G07 gene	223739	14.9596	22.6112	20.8181	23.8334	1076.9	1627.72	1498.64	1715.7
5033403F01Rik	1.71427	-1.37398	5033403F01Rik	-0.397397	0.557016	0.0609634	-0.220582	RIKEN cDNA 5033403F01 gene	75958	1.37569	2.6658	1.89017	1.55506	23.9494	46.4092	32.9061	27.0722
5033403H07Rik	-1.59445	1.46399	5033403H07Rik	0.241787	-0.303362	-0.308118	0.369693	RIKEN cDNA 5033403H07 gene	75954	1.99975	1.37047	1.36596	2.18514	8.25842	5.65965	5.64105	9.02404
5033404E19Rik	1	1	5033404E19Rik	0	0	0	0	RIKEN cDNA 5033404E19 gene	114668	0	0	0	0	0	0	0	0
5033406O09Rik	-1.37024	3.33789	5033406O09Rik	-0.0748121	0.717068	-1.81375	1.17149	RIKEN cDNA 5033406O09 gene	77675	0.689424	1.19362	0.206545	1.63554	15.691	27.1663	4.70087	37.2242
5033428I22Rik	-1.99307	1.58111	5033428I22Rik	0.774026	-0.941054	0.113091	0.0539364	RIKEN cDNA 5033428I22 gene	75996	0.664854	0.202505	0.420499	0.403606	7.43258	2.26386	4.70087	4.51202
5330411J11Rik	-1.09619	1	5330411J11Rik	-1.23155	1.16531	-1.23155	1.2978	RIKEN cDNA 5330411J11 gene	76676	0	0.526656	0	0.577313	0	11.3193	0	12.4081
5330413P13Rik	1	1	5330413P13Rik	0	0	0	0	RIKEN cDNA 5330413P13 gene	414081	0	0.066445	0	0.0882861	0	3.39579	0	4.51202
5330417C22Rik	-1.05342	2.03417	5330417C22Rik	-3.14405	3.61873	-4.16849	3.69381	RIKEN cDNA 5330417C22 gene	229722	0.780417	84.7469	0.383653	89.2741	36.3371	3945.91	17.8633	4156.7
5330426P16Rik	1.18593	-1.06452	5330426P16Rik	1.88719	-1.80928	1.97739	-2.0553	Dppa2 upstream binding RNA	68190	7.93507	0.612075	8.44703	0.516114	190.77	14.7151	203.078	12.4081
5330434G04Rik	1	1	5330434G04Rik	0	0	0	0	RIKEN cDNA 5330434G04 gene	100043213	0	0	0	0	0	0	0	0
5330439B14Rik	1	-2.65032	5330439B14Rik	-0.351542	-0.351542	1.05462	-0.351542	RIKEN cDNA 5330439B14 gene	321015	0.0465605	0.063818	0.265032	0	0.825842	1.13194	4.70087	0
5430401F13Rik	-1.99306	1.38497	5430401F13Rik	-0.858704	0.596137	-1.32856	1.59113	RIKEN cDNA 5430401F13 gene	71392	0.138497	0.379657	0	0.756681	0.825842	2.26386	0	4.51202
5430402E10Rik	-1.26969	1	5430402E10Rik	-0.0861191	-0.0861191	-0.0861191	0.258357	RIKEN cDNA 5430402E10 gene	71351	0	0	0	0.126969	0	0	0	1.12801
5430402O13Rik	-1.38546	-1.04884	5430402O13Rik	-0.450182	0.180606	-0.381394	0.65097	RIKEN cDNA 5430402O13 gene	73183	4.25307	6.5855	4.46077	9.12394	48.7247	72.4433	49.8293	102.648
5430403N17Rik	1	1.17841	5430403N17Rik	0.177631	-0.0592104	-0.0592104	-0.0592104	RIKEN cDNA 5430403N17 gene	330737	0.117841	0.0323036	0.0804935	0.0643831	4.12921	1.13193	2.82052	2.25601
5430405H02Rik	1.12818	-1.07067	5430405H02Rik	-0.420671	0.458417	-0.322164	0.284419	RIKEN cDNA 5430405H02 gene	74487	3.6963	6.79828	3.9575	6.02588	66.8932	132.436	77.095	116.185
5430416N02Rik	-1.2338	1.22975	5430416N02Rik	-0.0210907	0.0187182	-0.319455	0.321828	RIKEN cDNA 5430416N02 gene	100503199	7.3169	7.52161	5.94991	9.28017	46.2472	47.5411	37.607	58.6563
5430416O09Rik	1.12294	-2.27378	5430416O09Rik	-1.85451	1.3456	-0.669414	1.17832	RIKEN cDNA 5430416O09 gene	71406	0.0285324	0.919027	0.227378	0.818411	1.65168	53.2007	13.1624	47.3762
5430419D17Rik	1	1	5430419D17Rik	0	0	0	0	RIKEN cDNA 5430419D17 gene	71395	0.0406525	0.0557198	0	0.0277633	1.65168	2.26386	0	1.12801
5430421F17Rik	1	1	5430421F17Rik	0	0	0	0	RIKEN cDNA 5430421F17 gene	74489	0	0	0	0	0	0	0	0
5430421N21Rik	1	1.06897	5430421N21Rik	0.072166	-0.0240553	-0.0240553	-0.0240553	keratin 83	100126226	0.106897	0	0	0	2.47753	0	0	0
5430425K12Rik	-1.44013	1.05436	5430425K12Rik	-0.0742741	-0.150642	-0.150642	0.375557	RIKEN cDNA 5430425K12 gene	71416	0.105436	0.072257	0.0600162	0.144013	1.65168	1.13193	0.940175	2.25601
5430427M07Rik	1.8522	1	5430427M07Rik	-0.22231	0.66693	-0.22231	-0.22231	RIKEN cDNA 5430427M07 gene	71349	0	0.18522	0	0.0922889	0	2.26386	0	1.12801
5430427O19Rik	1	-1.19733	5430427O19Rik	1.50756	-1.63747	1.76738	-1.63747	RIKEN cDNA 5430427O19 gene	71398	0.884605	0.0209047	1.05916	0	47.8989	1.13193	57.3507	0
5430428K19Rik	1	1	5430428K19Rik	0	0	0	0	RIKEN cDNA 5430428K19 gene	71422	0	0	0	0	0	0	0	0
5430431A17Rik	1.00348	-12.7635	5430431A17Rik	-1.09562	-0.738848	2.57833	-0.743859	RIKEN cDNA 5430431A17 gene	71368	0.0934279	0.128056	1.27635	0.127612	0.825842	1.13193	11.2821	1.12801
5430434I15Rik	1	1	5430434I15Rik	0	0	0	0	RIKEN cDNA 5430434I15 gene	71342	0	0	0	0	0	0	0	0
5430437J10Rik	1	1.72425	5430437J10Rik	0.589477	-0.196492	-0.196492	-0.196492	RIKEN cDNA 5430437J10 gene	71432	0.172425	0	0	0.0785043	2.47753	0	0	1.12801
5430440P10Rik	1	1.17119	5430440P10Rik	0.779489	-0.665501	0.551513	-0.665501	RIKEN cDNA 5430440P10 gene	71362	0.272261	0	0.232465	0	3.30337	0	2.82052	0
5530400C23Rik	1	1	5530400C23Rik	0	0	0	0	RIKEN cDNA 5530400C23 gene	232426	0	0	0	0	0	0	0	0
5530401A14Rik	1	1	5530401A14Rik	0	0	0	0	RIKEN cDNA 5530401A14 gene	71388	0	0.0464208	0	0	0	1.13193	0	0
5530601H04Rik	1.00348	-1.15544	5530601H04Rik	1.0938	-1.19552	1.30224	-1.20053	RIKEN cDNA 5530601H04 gene	71445	1.05169	0.215146	1.21516	0.2144	55.3314	11.3193	63.9319	11.2801
5730403I07Rik	1.1718	-1.23331	5730403I07Rik	-2.20332	2.16641	-1.90078	1.93768	RIKEN cDNA 5730403I07 gene	70487	0.363533	7.51559	0.44835	6.41369	9.91011	204.879	12.2223	174.841
5730405O15Rik	1.00348	1.38694	5730405O15Rik	2.84525	-2.6068	2.37335	-2.6118	RIKEN cDNA 5730405O15 gene	70489	4.85289	0.110859	3.499	0.110475	49.5505	1.13193	35.7266	1.12801
5730408K05Rik	1	1.07803	5730408K05Rik	3.20658	-3.15238	3.09819	-3.15238	RIKEN cDNA 5730408K05 gene	67531	8.20804	0	7.61394	0	22.2977	0	20.6838	0
5730409E04Rik	1.19814	-1.06711	5730409E04Rik	1.46075	-1.37721	1.55446	-1.63801	RIKEN cDNA 5730409E04Rik gene	230757	10.0294	1.4027	10.7025	1.17073	396.404	55.4646	423.079	46.2482
5730412P04Rik	5.74813	-3.80204	5730412P04Rik	-0.837384	1.13554	1.08939	-1.38755	RIKEN cDNA 5730412P04 gene	70491	0.208687	0.819229	0.793437	0.142521	3.30337	9.05544	7.5214	2.25601
5730416F02Rik	1	-2.06797	5730416F02Rik	-0.262054	-0.262054	0.786161	-0.262054	RIKEN cDNA 5730416F02 gene	70550	0	0	0.206797	0	0	0	1.88035	0
5730420D15Rik	1.58845	1.73837	5730420D15Rik	0.431396	0.301281	-0.366339	-0.366339	RIKEN cDNA 5730420D15 gene	70523	0.173837	0.158845	0	0	2.47753	2.26386	0	0
5730422E09Rik	1.75609	1	5730422E09Rik	-1.20338	1.60957	-1.20338	0.797203	RIKEN cDNA 5730422E09 gene	433966	0.0732424	0.702721	0.0416912	0.400163	1.65168	15.847	0.940175	9.02404
5730435O14Rik	1	-1.13844	5730435O14Rik	0.161611	-0.255142	0.348673	-0.255142	RIKEN cDNA 5730435O14 gene	70538	0.133492	0	0.151973	0	0.825842	0	0.940175	0
5730455P16Rik	-1.06927	-1.07148	5730455P16Rik	0.480015	-0.578129	0.579616	-0.481502	RIKEN cDNA 5730455P16 gene	70591	4.99892	2.40073	5.35623	2.56703	322.904	155.074	345.984	165.817
5730457N03Rik	1	1	5730457N03Rik	0	0	0	0	"even skipped homeotic gene 1, opposite strand"	70593	0	0.0559662	0	0.0836582	0	2.26386	0	3.38402
5730460C07Rik	1	1	5730460C07Rik	0	0	0	0	RIKEN cDNA 5730460C07 gene	70594	0.0339511	0	0	0	0.825842	0	0	0
5730480H06Rik	-1.39514	1.12699	5730480H06Rik	0.785882	-0.939848	0.613402	-0.459436	RIKEN cDNA 5730480H06 gene	70592	2.45776	0.743093	2.18081	1.03672	56.1573	16.9789	49.8293	23.6881
5730488B01Rik	-1.91002	1	5730488B01Rik	-1.28912	0.822323	-1.28912	1.75591	RIKEN cDNA 5730488B01 gene	70602	0	0.432122	0	0.825361	0	13.5832	0	25.9441
5730507C01Rik	1.25435	1.07803	5730507C01Rik	-0.526072	0.743742	-0.634469	0.416799	RIKEN cDNA 5730507C01 gene	236366	1.31926	3.18114	1.22377	2.53608	44.5955	107.533	41.3677	85.7284
5730508B09Rik	-1.25807	-1.00892	5730508B09Rik	-0.515528	0.343516	-0.502717	0.674728	RIKEN cDNA 5730508B09 gene	70617	6.60462	11.9797	6.66353	15.0713	137.916	250.157	139.146	314.713
5730522E02Rik	1	-1.91436	5730522E02Rik	-0.234216	-0.234216	0.702647	-0.234216	RIKEN cDNA 5730522E02 gene	70626	0	0	0.191436	0	0	0	3.7607	0
5730559C18Rik	-1.1688	-1.06718	5730559C18Rik	0.57541	-0.734826	0.66921	-0.509794	RIKEN cDNA 5730559C18 gene	67313	25.1915	10.1586	26.8838	11.8734	1055.43	425.606	1126.33	497.45
5830411N06Rik	1.90612	-3.88808	5830411N06Rik	-0.722424	0.208215	1.23663	-0.722424	RIKEN cDNA 5830411N06 gene	244234	0.0595995	0.190612	0.388808	0	2.47753	7.92351	15.983	0
5830415F09Rik	1.061	1.02898	5830415F09Rik	-0.704508	0.767827	-0.745716	0.682397	tRNA methyltransferase O	74753	3.3506	9.29693	3.25625	8.76239	67.7191	187.9	65.8122	177.097
5830416I19Rik	1	1	5830416I19Rik	0	0	0	0	RIKEN cDNA 5830416I19 gene	74757	0.0456418	0	0.0779409	0	1.65168	0	2.82052	0
5830416P10Rik	1.78397	1.8628	5830416P10Rik	1.67697	-0.810695	0.779504	-1.64578	myocardial infarction associated transcript 1	381232	1.33899	0.238734	0.718806	0.133822	101.579	18.1109	54.5301	10.152
5830417I10Rik	1.09238	1.09621	5830417I10Rik	-0.485908	0.615907	-0.618437	0.488438	RIKEN cDNA 5830417I10 gene	100302730	2.66381	5.71719	2.43001	5.23372	382.365	820.649	348.805	751.251
5830418P13Rik	-1.99307	1	5830418P13Rik	-0.351451	-0.146046	-0.351451	0.848947	RIKEN cDNA 5830418P13 gene	100529079	0.0280408	0.115301	0	0.229803	0.825842	3.39579	0	6.76803
5830428M24Rik	1	1.08021	5830428M24Rik	2.99105	-2.93539	2.87974	-2.93539	RIKEN cDNA 5830428M24 gene	76062	6.08185	0.0914606	5.63025	0	75.1517	1.13193	69.5729	0
5830432E09Rik	1.75609	1	5830432E09Rik	-0.81728	1.22347	-0.81728	0.411095	RIKEN cDNA 5830432E09 gene	67765	0.0428849	0.411458	0	0.234303	0.825842	7.92351	0	4.51202
5830444B04Rik	1.05893	-1.72886	5830444B04Rik	-0.53318	0.179573	0.256642	0.0969653	RIKEN cDNA 5830444B04 gene	641454	0.595091	0.975312	1.02883	0.921035	16.5168	24.9025	28.2052	27.0721
5830454E08Rik	1.19333	1.32655	5830454E08Rik	0.313255	0.0180792	-0.0944247	-0.23691	RIKEN cDNA 5830454E08 gene	76100	7.57808	6.17593	5.71262	5.17539	61.1123	49.8049	46.0686	41.7362
5830473C10Rik	1.00348	1	5830473C10Rik	-0.447297	0.449804	-0.447297	0.444791	RIKEN cDNA 5830473C10 gene	622307	0.0271745	0.186232	0	0.185586	0.825842	5.65965	0	5.64003
5930403L14Rik	1	-1.36613	5930403L14Rik	1.12584	-1.35089	1.57594	-1.35089	RIKEN cDNA 5930403L14 gene	320939	0.556633	0.0971017	0.760434	0.0552943	45.4213	7.92351	62.0515	4.51202
5930412G12Rik	-2.32524	-1.32818	5930412G12Rik	0.365868	-1.17929	0.775323	0.0380955	RIKEN cDNA 5930412G12 gene	319616	0.301819	0.103421	0.400871	0.240479	9.91011	3.39579	13.1624	7.89604
5930430L01Rik	1.50319	1.38415	5930430L01Rik	1.22639	-0.697874	0.757385	-1.2859	RIKEN cDNA 5930430L01 gene	319982	1.71228	0.451143	1.23706	0.300124	87.5393	23.7705	62.9917	16.9201
5930438M14Rik	1	1.23847	5930438M14Rik	0.231419	-0.0771397	-0.0771397	-0.0771397	RIKEN cDNA 5930438M14 gene	328324	0.123847	0.0678995	0.0281985	0	4.12921	2.26386	0.940175	0
6030407O03Rik	1	-1.99227	6030407O03Rik	-0.0131038	-0.484104	0.981312	-0.484104	RIKEN cDNA 6030407O03 gene	109198	0.138607	0	0.276143	0	3.30337	0	6.58122	0
6030408B16Rik	1.154	-1.67209	6030408B16Rik	-0.915437	0.647933	-0.173786	0.44129	RIKEN cDNA 6030408B16 gene	77717	1.00457	2.96894	1.67973	2.57274	26.427	78.1032	44.1882	67.6803
6030419C18Rik	1.41399	-1.58853	6030419C18Rik	-0.0333674	-0.0505941	0.634325	-0.550364	RIKEN cDNA 6030419C18 gene	319477	1.23003	1.21543	1.95394	0.859576	35.5112	35.0898	56.4105	24.8161
6030440G07Rik	-2.54807	-1.13845	6030440G07Rik	-0.226816	-0.541419	-0.0397508	0.807986	RIKEN cDNA 6030440G07 gene	77878	0.124367	0	0.141585	0.254807	1.65168	0	1.88035	3.38402
6030443J06Rik	-1.19303	1.50581	6030443J06Rik	-1.42584	1.59379	-2.01638	1.84843	RIKEN cDNA 6030443J06 gene	320719	0.16131	1.30816	0.107125	1.56068	9.91011	80.367	6.58122	95.8804
6030458C11Rik	1.15742	1.00477	6030458C11Rik	0.743291	-0.634406	0.736432	-0.845317	RIKEN cDNA 6030458C11 gene	77877	8.59392	3.30722	8.55316	2.85741	474.859	169.789	473.848	146.641
6030466F02Rik	1	1	6030466F02Rik	0	0	0	0	RIKEN cDNA 6030466F02 gene	234863	0	0.0616421	0.0511996	0	0	1.13193	0.940175	0
6030468B19Rik	1	1.26497	6030468B19Rik	0.254327	-0.0847758	-0.0847758	-0.0847758	RIKEN cDNA 6030468B19 gene	77727	0.126497	0	0.0720046	0.0863898	1.65168	0	0.940175	1.12801
6030469F06Rik	1	1	6030469F06Rik	0	0	0	0	RIKEN cDNA 6030469F06 gene	100043065	0	0	0	0	0	0	0	0
6030471H07Rik	2.62716	1	6030471H07Rik	-0.348376	1.04513	-0.348376	-0.348376	RIKEN cDNA 6030471H07 gene	78238	0	0.262716	0	0	0	1.13193	0	0
6030498E09Rik	-1.99306	1	6030498E09Rik	-1.06333	0.565838	-1.06333	1.56083	RIKEN cDNA 6030498E09 gene	77883	0.0564217	0.309335	0	0.616524	0.825842	4.52772	0	9.02404
6230400D17Rik	1.50522	1.2838	6230400D17Rik	0.841655	-0.366458	0.481235	-0.956433	RIKEN cDNA 6230400D17 gene	76133	1.18815	0.514272	0.925495	0.341659	15.691	6.79158	12.2223	4.51202
6330403A02Rik	1	-1.91208	6330403A02Rik	1.7563	-2.22388	2.69145	-2.22388	RIKEN cDNA 6330403A02 gene	381310	1.57817	0.0836558	3.01759	0.0476376	149.477	7.92351	285.813	4.51202
6330403K07Rik	1	-1.70766	6330403K07Rik	1.76439	-2.1504	2.53641	-2.1504	RIKEN cDNA 6330403K07 gene	103712	1.50823	0	2.57555	0.0542123	31.382	0	53.59	1.12801
6330407A03Rik	1	1	6330407A03Rik	0	0	0	0	RIKEN cDNA 6330407A03 gene	70720	0	0	0	0	0	0	0	0
6330408A02Rik	1.22238	1.12935	6330408A02Rik	0.344471	-0.111875	0.168975	-0.401571	RIKEN cDNA 6330408A02 gene	321008	2.2192	1.61742	1.96502	1.32317	104.056	75.8393	92.1378	62.0421
6330409D20Rik	1	-1.37732	6330409D20Rik	-0.115466	-0.115466	0.346398	-0.115466	RIKEN cDNA 6330409D20 gene	70730	0.0604866	0	0.137732	0.0826214	0.825842	0	1.8805	1.12806
6330410L21Rik	1.4596	-1.38748	6330410L21Rik	0.290855	-0.254299	0.763319	-0.799876	RIKEN cDNA 6330410L21 gene	319224	0.483533	0.331374	0.670891	0.22703	26.427	18.1109	36.6668	12.4081
6330415B21Rik	-1.50088	1	6330415B21Rik	-0.146452	-0.146452	-0.146452	0.439356	RIKEN cDNA 6330415B21 gene	70753	0	0.0753051	0	0.150088	0	2.26386	0	4.51202
6330415G19Rik	1.25435	1.15879	6330415G19Rik	1.79966	-1.52988	1.58704	-1.85682	RIKEN cDNA 6330415G19 gene	320020	2.6788	0.266469	2.31172	0.212436	48.7247	5.65965	47.0087	4.51202
6330416G13Rik	1.18803	1.01001	6330416G13Rik	0.726824	-0.595357	0.712457	-0.843925	RIKEN cDNA 6330416G13 gene	230279	5.70585	2.28194	5.64931	1.92078	291.522	116.589	288.634	98.1364
6330418K02Rik	-2.09272	-1.08423	6330418K02Rik	0.0122611	-0.603284	0.128931	0.462092	RIKEN cDNA 6330418K02 gene	69004	2.15852	1.40883	2.34033	2.94828	17.3427	11.3193	18.8035	23.6881
6330549D23Rik	-2.70487	2.19598	6330549D23Rik	0.615653	-0.766	-0.519211	0.669559	RIKEN cDNA 6330549D23 gene	229613	0.527507	0.202446	0.240215	0.54759	20.6461	7.92351	9.40175	21.4321
6430411K18Rik	2.04697	-1.7002	6430411K18Rik	-0.449799	0.583691	0.315906	-0.449799	RIKEN cDNA 6430411K18 gen	76880	0	0.204697	0.17002	0	0	3.39579	2.82052	0
6430503K07Rik	1	1	6430503K07Rik	0	0	0	0	RIKEN cDNA 6430503K07 gene	78068	0	0	0	0	0	0	0	0
6430531B16Rik	-1.01081	-1.78898	6430531B16Rik	-3.76095	3.33362	-2.92181	3.34914	RIKEN cDNA 6430531B16 gene	381933	0.404423	55.2733	0.723506	55.8708	5.7809	790.087	10.3419	798.628
6430548M08Rik	1.09667	1.3333	6430548M08Rik	0.549777	-0.275716	0.13478	-0.408841	RIKEN cDNA 6430548M08 gene	234797	8.98741	5.0715	6.74075	4.62447	714.354	390.516	527.438	362.09
6430550D23Rik	1.32683	1.04704	6430550D23Rik	-1.47306	1.71021	-1.53937	1.30222	RIKEN cDNA 6430550D23 gene	320095	0.767412	6.97086	0.732935	5.25376	18.9944	166.394	15.0428	130.849
6430562O15Rik	-1.46158	1.16258	6430562O15Rik	0.482511	-0.647609	0.265178	-0.10008	RIKEN cDNA 6430562O15 gene	320893	1.64145	0.749942	1.4119	1.0961	37.1629	16.9789	31.9659	24.8161
6430571L13Rik	1.17649	1.50059	6430571L13Rik	0.112626	0.297385	-0.472901	0.0628909	RIKEN cDNA 6430571L13 gene	235599	0.966711	1.09879	0.644222	0.933953	33.8595	38.4856	22.5642	32.7121
6430573F11Rik	1.33797	-1.04857	6430573F11Rik	1.77693	-1.60111	1.84535	-2.02116	RIKEN cDNA 6430573F11 gene	319582	3.89188	0.374341	4.0809	0.279782	94.146	9.05544	98.7184	6.76803
6430584L05Rik	1.54519	1	6430584L05Rik	-0.156946	0.470838	-0.156946	-0.156946	RIKEN cDNA 6430584L05 gene	330324	0.0187893	0.154519	0.042781	0	0.825842	6.79158	1.88035	0
6430706D22Rik	-1.16824	-1.05441	6430706D22Rik	0.295817	-0.446203	0.372251	-0.221865	RIKEN cDNA 6430706D22 gene	78605	22.2831	13.3231	23.4955	15.5646	1141.14	682.291	1203.23	797.083
6430710C18Rik	-2.1702	1	6430710C18Rik	-1.52514	0.966226	-1.52514	2.08406	RIKEN cDNA 6430710C18 gene	76218	0	0.562311	0	1.22033	0	7.92351	0	15.7921
6530402F18Rik	1	1.03477	6530402F18Rik	1.55649	-1.53184	1.50719	-1.53184	RIKEN cDNA 6530402F18 gene	76220	0.850515	0.0668577	0.821939	0.0925228	51.8459	4.07553	50.1039	5.64003
6530403H02Rik	1.07443	1.30898	6530403H02Rik	-0.344416	0.590423	-0.732856	0.486849	RIKEN cDNA 6530403H02 gene	320739	1.13447	2.16874	0.866684	2.0185	62.764	119.985	47.9489	111.673
6530411M01Rik	1.00348	1	6530411M01Rik	-0.288071	0.290578	-0.288071	0.285565	RIKEN cDNA 6530411M01 gene	67791	0.0544801	0.149345	0	0.148827	0.825842	2.26386	0	2.25601
6720468P15Rik	-2.07184	1	6720468P15Rik	-1.89534	1.36989	-1.89534	2.4208	RIKEN cDNA 6720468P15 gene	78073	0	0.961464	0	1.992	0	21.5067	0	41.7362
6720483E21Rik	1.65449	3.29397	6720483E21Rik	1.83758	-0.614468	0.117747	-1.34086	RIKEN cDNA 6720483E21 gene	77741	0.905322	0.165449	0.274842	0.0824377	12.3876	2.26386	3.7607	1.12801
6720489N17Rik	1.87059	-1.77091	6720489N17Rik	0.584807	-0.545306	1.4093	-1.4488	RIKEN cDNA 6720489N17 gene	211378	0.409427	0.187059	0.725059	0.0621367	14.8652	6.79158	26.3249	2.25601
6820408C15Rik	-1.10516	1.02621	6820408C15Rik	-3.188	3.13453	-3.22532	3.27879	RIKEN cDNA 6820408C15 gene	228778	0.523097	41.8652	0.509736	46.2677	11.5618	928.183	11.2821	1024.23
6820431F20Rik	1.01559	1.02029	6820431F20Rik	0.251195	-0.225546	0.222219	-0.247867	RIKEN cDNA 6820431F20 gene	547150	33.7906	24.2819	33.1187	23.9091	2244.64	1613	2200.01	1588.23
7420426K07Rik	1	1	7420426K07Rik	0	0	0	0	RIKEN cDNA 7420426K07 gene	546157	0	0	0	0	0	0	0	0
7420461P10Rik	2.00696	1.09799	7420461P10Rik	-0.685168	1.25511	-0.820033	0.250095	RIKEN cDNA 7420461P10 gene	100038657	0.513932	1.97236	0.468066	0.982761	4.12921	15.847	3.7607	7.89604
7420700N18Rik	1	1	7420700N18Rik	0	0	0	0	RIKEN cDNA 7420700N18 gene	74517	0	0	0	0.0486694	0	0	0	1.12801
7420701I03Rik	1	1	7420701I03Rik	0	0	0	0	RIKEN cDNA 7420701I03 gene	71457	0	0	0	0	0	0	0	0
7530416G11Rik	1	1	7530416G11Rik	0	0	0	0	RIKEN cDNA 7530416G11 gene	328577	0	0	0	0.0789136	0	0	0	1.12801
7630403G23Rik	1	1	7630403G23Rik	0	0	0	0	RIKEN cDNA 7630403G23 gene	77119	0	0	0	0	0	0	0	0
8030411F24Rik	1.13955	1	8030411F24Rik	-3.45008	3.54431	-3.45008	3.35585	RIKEN cDNA 8030411F24 gene	78609	0	12.7504	0	11.189	0	75.8393	0	66.5523
8030423F21Rik	1	1.58111	8030423F21Rik	0.621848	-0.291377	-0.0390943	-0.291377	RIKEN cDNA 8030423F21 gene	211001	0.188325	0	0.119109	0.0857432	7.43258	0	4.70087	3.38402
8030423J24Rik	4.55402	1	8030423J24Rik	-0.546785	1.64036	-0.546785	-0.546785	RIKEN cDNA 8030423J24 gene	77166	0	0.455402	0	0	0	4.52772	0	0
8030442B05Rik	-1.81916	1	8030442B05Rik	-0.215818	-0.215818	-0.215818	0.647454	RIKEN cDNA 8030442B05 gene	77543	0	0	0	0.181916	0	0	0	2.25601
8030443G20Rik	1.00348	1	8030443G20Rik	-0.556459	0.558967	-0.556459	0.553951	RIKEN cDNA 8030443G20 gene	77173	0.0790357	0.216659	0	0.215907	0.825842	2.26386	0	2.25601
8030451O07Rik	1	1	8030451O07Rik	0	0	0	0	RIKEN cDNA 8030451O07 gene	319533	0	0	0	0	0	0	0	0
8030455M16Rik	-2.16216	1	8030455M16Rik	-0.278118	-0.278118	-0.278118	0.834355	RIKEN cDNA 8030455M16 gene	77171	0	0	0	0.216216	0	0	0	2.25601
8030462N17Rik	1.00348	-1.0246	8030462N17Rik	-0.599804	0.58478	-0.564744	0.579768	RIKEN cDNA 8030462N17 gene	212163	2.06752	4.69943	2.11838	4.68313	99.1011	225.254	101.539	224.473
8430408G22Rik	2.04606	-1.89541	8430408G22Rik	1.09341	-1.03824	2.01592	-2.07109	RIKEN cDNA 8430408G22 gene	213393	0.89662	0.204606	1.69946	0.0679656	14.8652	3.39579	28.2052	1.12801
8430419L09Rik	1.10911	1.17496	8430419L09Rik	0.672917	-0.481909	0.440303	-0.631311	"family with sequence similarity 234, member B"	74525	30.1318	13.5328	25.6449	12.2015	1799.51	808.198	1531.54	728.691
8430422H06Rik	1	1	8430422H06Rik	0	0	0	0	RIKEN cDNA 8430422H06 gene	74529	0	0	0	0	0	0	0	0
8430423G03Rik	1	1	8430423G03Rik	0	0	0	0	RIKEN cDNA 8430423G03 gene	71473	0	0	0	0	0	0	0	0
8430426J06Rik	-1.07798	1.098	8430426J06Rik	-1.50351	1.51678	-1.63838	1.62511	RIKEN cDNA 8430426J06 gene	78102	2.23039	18.0958	2.03132	19.5069	20.6461	170.921	18.8035	181.609
8430429K09Rik	-1.48853	-1.24661	8430429K09Rik	-0.723137	0.277192	-0.405132	0.851077	RIKEN cDNA 8430429K09 gene	71523	2.78027	5.56181	3.4659	8.2789	66.0684	121.118	77.0946	169.201
8430430B14Rik	-3.23316	1.31759	8430430B14Rik	2.25124	-2.89876	1.85334	-1.20582	RIKEN cDNA 8430430B14 gene	78148	3.55062	0	2.69479	0.323316	12.3876	0	9.40175	1.12801
8430431K14Rik	1	1	8430431K14Rik	0	0	0	0	RIKEN cDNA 8430431K14 gene	78103	0	0.0286373	0	0	0	1.13193	0	0
8430436N08Rik	1	1	8430436N08Rik	0	0	0	0	RIKEN cDNA 8430436N08 gene	71510	0	0	0	0	0	0	0	0
8430437L04Rik	1	1	8430437L04Rik	0	0	0	0	RIKEN cDNA 8430437L04 gene	74541	0	0	0.043175	0	0	0	0.940175	0
9030025P20Rik	1.14683	1.50581	9030025P20Rik	1.12021	-0.726112	0.529669	-0.92377	RIKEN cDNA 9030025P20 gene	100041574	7.97329	2.21737	5.295	1.93347	227.933	63.3881	151.368	55.2723
9030204H09Rik	2.00696	1	9030204H09Rik	-0.62455	1.12705	-0.62455	0.122046	RIKEN cDNA 9030204H09 gene	77665	0	0.336733	0	0.167783	0	2.26386	0	1.12801
9030404E10Rik	-2.25457	1	9030404E10Rik	-0.293213	-0.293213	-0.293213	0.879639	RIKEN cDNA 9030404E10 gene	71528	0.0550211	0	0.0626384	0.225457	0.825842	0	0.940175	3.38402
9030612E09Rik	1.10383	1	9030612E09Rik	-1.12783	1.19909	-1.12783	1.05658	RIKEN cDNA 9030612E09 gene	74530	0.0998346	0.501735	0.0757707	0.454542	2.47753	12.4512	1.88035	11.2801
9030617O03Rik	2.06271	1.54418	9030617O03Rik	1.63996	-0.804267	1.01311	-1.84881	RIKEN cDNA 9030617O03 gene	217830	5.05221	0.928317	3.27177	0.450048	227.933	41.8814	147.607	20.3041
9030619P08Rik	1	3.86492	9030619P08Rik	2.59657	-1.62135	0.646126	-1.62135	RIKEN cDNA 9030619P08 gene	105892	1.86088	0	0.481479	0	18.1685	0	4.70087	0
9030624G23Rik	-1.02735	-1.24353	9030624G23Rik	-0.604537	0.427853	-0.2901	0.466784	RIKEN cDNA 9030624G23 gene	66808	1.74326	3.56568	2.16779	3.66321	53.6798	109.797	66.7524	112.801
9030624J02Rik	1.04279	-1.01211	9030624J02Rik	0.134446	-0.112902	0.151809	-0.173353	RIKEN cDNA 9030624J02 gene	71517	13.4625	11.3414	13.6255	10.876	677.191	570.493	685.387	547.082
9030625G05Rik	-1.46157	2.19598	9030625G05Rik	-0.873071	1.16674	-2.00793	1.71426	RIKEN cDNA 9030625G05 gene	71545	0.327842	1.34806	0.149292	1.97029	4.12921	16.9789	1.88035	24.8161
9130008F23Rik	1	1.21952	9130008F23Rik	2.74128	-2.59813	2.45497	-2.59813	RIKEN cDNA 9130008F23 gene	71583	4.04877	0	3.31998	0.0386724	118.095	0	96.838	1.12801
9130011E15Rik	-1.10882	-1.03199	9130011E15Rik	0.443447	-0.540674	0.488878	-0.391651	RIKEN cDNA 9130011E15 gene	71617	7.91856	4.0031	8.17189	4.43871	317.949	160.734	328.121	178.225
9130015A21Rik	-1.90102	-1.82842	9130015A21Rik	-1.01788	0.119193	-0.14728	1.04596	RIKEN cDNA 9130015A21 gene	71581	0.0765252	0.219934	0.182842	0.418098	0.825842	2.26386	1.88035	4.51202
9130015L21Rik	1	1.36787	9130015L21Rik	0.338948	-0.112983	-0.112983	-0.112983	RIKEN cDNA 9130015L21 gene	71613	0.136787	0	0	0	0.825842	0	0	0
9130019O22Rik	1.63066	-1.43035	9130019O22Rik	0.612329	-0.517788	1.1287	-1.22324	RIKEN cDNA 9130019O22 gene	78921	0.587863	0.268582	0.840851	0.164708	32.2079	14.7151	46.0686	9.02404
9130019P16Rik	1.18833	2.3842	9130019P16Rik	-0.473777	1.225	-1.72728	0.976062	RIKEN cDNA 9130019P16 gene	100042056	0.245749	0.797763	0.103074	0.671331	15.691	50.9368	6.58122	42.8642
9130023H24Rik	-1.272	1.00799	9130023H24Rik	-0.717941	0.550135	-0.729424	0.89723	RIKEN cDNA 9130023H24 gene	100043133	2.29576	5.52911	2.27756	7.03301	115.618	278.455	114.701	354.194
9130024F11Rik	1.03527	-1.70065	9130024F11Rik	-0.426858	0.0688134	0.339232	0.0188123	RIKEN cDNA 9130024F11 gene	329160	0.106933	0.150773	0.181856	0.145637	4.95505	7.92351	3.7607	4.51202
9130204L05Rik	-1.17239	-2.1821	9130204L05Rik	-3.07928	2.40169	-1.95356	2.63114	RIKEN cDNA 9130204L05 gene	229550	0	4.46617	0.21821	5.23609	0	19.2428	0.940175	22.5601
9130209A04Rik	1	1	9130209A04Rik	0	0	0	0	RIKEN cDNA 9130209A04 gene	77668	0	0	0	0	0	0	0	0
9130221F21Rik	1	1	9130221F21Rik	0	0	0	0	RIKEN cDNA 9130221F21 gene	330350	0	0.0625326	0	0	0	2.26386	0	0
9130221H12Rik	1.09492	1.03793	9130221H12Rik	-0.0609045	0.15317	-0.114617	0.022351	RIKEN cDNA 9130221H12 gene	77124	23.4034	27.147	22.5481	24.7937	467.427	542.194	450.344	495.194
9130227L01Rik	1	1	9130227L01Rik	0	0	0	0	RIKEN cDNA 9130227L01 gene	329159	0.0325166	0.0445684	0	0.0888278	0.825842	1.13193	0	2.25601
9130230L23Rik	1.50522	1.0017	9130230L23Rik	3.9964	-3.70019	3.99396	-4.29017	RIKEN cDNA 9130230L23 gene	231253	37.7495	0.181972	37.6855	0.120894	704.444	3.39579	703.251	2.25601
9130401M01Rik	-1.30455	1.10153	9130401M01Rik	0.961273	-1.08329	0.821758	-0.699738	RIKEN cDNA 9130401M01 gene	75758	15.58	3.77652	14.1439	4.92667	256.837	62.2561	233.163	81.2164
9130409I23Rik	1	1	9130409I23Rik	0	0	0	0	RIKEN cDNA 9130409I23 gene	619326	0.03267	0	0	0	0.825842	0	0	0
9130409J20Rik	1	1.20781	9130409J20Rik	4.84895	-4.71275	4.57656	-4.71275	RIKEN cDNA 9130409J20 gene	71576	75.5718	0.0873836	62.5693	0	1190.86	1.13193	997.525	0
9230009I02Rik	1.60214	1	9230009I02Rik	-0.17	0.51	-0.17	-0.17	RIKEN cDNA 9230009I02 gene	619293	0	0.160214	0	0	0	2.26386	0	0
9230102K24Rik	1	1	9230102K24Rik	0	0	0	0	RIKEN cDNA 9230102K24 gene	109335	0	0	0	0	0	0	0	0
9230102O04Rik	1.04207	1.52112	9230102O04Rik	1.13616	-0.80386	0.531023	-0.863319	RIKEN cDNA 9230102O04 gene	77682	29.4096	7.66454	19.3342	7.35508	234.539	61.1242	154.189	58.6563
9230104L09Rik	-2.31752	1.75679	9230104L09Rik	-2.54047	2.34065	-3.35341	3.55323	RIKEN cDNA 9230104L09 gene	77705	0.242983	7.1604	0.138311	16.5944	1.65168	48.673	0.940175	112.801
9230105E05Rik	-1.06426	-1.54003	9230105E05Rik	-2.80586	2.44946	-2.1829	2.53931	RIKEN cDNA 9230105E05 gene	320626	0.0270551	3.81951	0.154003	4.06495	0.825842	116.589	4.70087	124.081
9230110C19Rik	1.00654	-1.43168	9230110C19Rik	-2.01437	1.76022	-1.49666	1.75082	RIKEN cDNA 9230110C19 gene	234912	2.63086	36.005	3.76655	35.7712	54.5056	745.942	78.0345	741.099
9230110F15Rik	-1.62225	1	9230110F15Rik	-0.174499	-0.174499	-0.174499	0.523497	RIKEN cDNA 9230110F15 gene	77080	0	0.0813947	0.067606	0.162225	0	1.13193	0.940175	2.25601
9230112D13Rik	1	1.0325	9230112D13Rik	3.01652	-2.99345	2.97038	-2.99345	RIKEN cDNA 9230112D13 gene	78243	6.44439	0	6.24156	0	55.3314	0	53.59	0
9230112J17Rik	1.06909	1.23351	9230112J17Rik	0.202981	-0.00340487	-0.0997882	-0.0997882	RIKEN cDNA 9230112J17 gene	100504561	0.123351	0.106909	0.0295953	0.0355092	4.12921	3.39579	0.940175	1.12801
9230114K14Rik	-1.07319	1.75679	9230114K14Rik	-0.607404	0.962919	-1.42034	1.06483	RIKEN cDNA 9230114K14 gene	414108	0.347027	1.03057	0.197535	1.106	9.91011	29.4302	5.64105	31.5841
9230116L04Rik	-1.86502	3.15766	9230116L04Rik	2.20509	-1.82526	0.546237	-0.926069	RIKEN cDNA 9230116L04 gene	321017	1.63402	0.0558288	0.517478	0.186502	34.0237	1.16247	10.775	3.88335
9230116N13Rik	-1.59445	-1.31359	9230116N13Rik	1.48767	-2.02095	1.88118	-1.3479	RIKEN cDNA 9230116N13 gene	320054	2.28067	0.200383	2.99586	0.3195	64.4157	5.65965	84.6157	9.02404
9230117E06Rik	1	1.85266	9230117E06Rik	0.667199	-0.2224	-0.2224	-0.2224	RIKEN cDNA 9230117E06 gene	78082	0.185266	0	0	0	0.825842	0	0	0
9330020H09Rik	-1.10725	-1.0403	9330020H09Rik	0.273124	-0.37512	0.330128	-0.228132	RIKEN cDNA 9330020H09 gene	100048895	1.99241	1.27127	2.07271	1.40762	95.7977	61.1242	99.6585	67.6803
9330102E08Rik	-1.11545	-1.47998	9330102E08Rik	-3.62164	3.26003	-3.05606	3.41766	RIKEN cDNA 9330102E08 gene	330427	0.456048	53.7774	0.67494	59.9861	24.7753	2921.51	36.6668	3258.81
9330111N05Rik	1.75609	1	9330111N05Rik	-0.867564	1.27375	-0.867564	0.461382	RIKEN cDNA 9330111N05 gene	319983	0	0.441162	0.0523467	0.251219	0	7.92351	0.940175	4.51202
9330117O12Rik	1	1	9330117O12Rik	0	0	0	0	RIKEN cDNA 9330117O12 gene	328957	0	0.0927282	0	0.0924067	0	2.26386	0	2.25601
9330133O14Rik	1.16404	1.05903	9330133O14Rik	1.53106	-1.38012	1.44831	-1.59925	RIKEN cDNA 9330133O14 gene	100689703	6.32584	0.840945	5.97324	0.722439	246.927	32.826	233.163	28.2001
9330136K24Rik	1.11498	1.51723	9330136K24Rik	0.425189	-0.0459631	-0.176246	-0.202979	RIKEN cDNA 9330136K24 gene	319870	0.46296	0.333974	0.305136	0.299534	15.691	11.3193	10.3419	10.152
9330151L19Rik	1.00646	1.08765	9330151L19Rik	0.00896833	0.0562851	-0.112246	0.0469929	RIKEN cDNA 9330151L19 gene	414085	10.5665	10.9188	9.71498	10.8487	369.152	381.46	339.403	379.01
9330158H04Rik	1	1	9330158H04Rik	0	0	0	0	RIKEN cDNA 9330158H04 gene	319472	0.0382003	0.0261793	0.0434888	0.0521771	1.65168	1.13193	1.88035	2.25601
9330159F19Rik	1.10383	-1.94135	9330159F19Rik	1.12415	-1.53142	2.08121	-1.67394	RIKEN cDNA 9330159F19 gene	212448	0.967287	0.153514	1.87784	0.139074	78.455	12.4512	152.308	11.2801
9330159M07Rik	1.02357	1.2688	9330159M07Rik	-1.53512	1.72365	-1.87858	1.69004	RIKEN cDNA 9330159M07 gene	319673	0.858527	8.21753	0.676647	8.0283	32.2079	309.017	25.3847	301.177
9330162012Rik	1.00348	1.00006	9330162012Rik	1.55071	-1.54816	1.55063	-1.55317	cDNA RIKEN 9330162012 gene	493800	17.9877	2.09954	17.9867	2.09226	339.421	39.6175	339.403	39.4802
9330162B11Rik	1	1	9330162B11Rik	0	0	0	0	RIKEN cDNA 9330162B11 gene	320272	0	0	0	0	0	0	0	0
9330175E14Rik	1	2.07363	9330175E14Rik	0.789119	-0.26304	-0.26304	-0.26304	RIKEN cDNA 9330175E14 gene	320377	0.207363	0.0568439	0.0944285	0	4.12921	1.13193	1.88035	0
9330175M20Rik	1	1	9330175M20Rik	0	0	0	0	RIKEN cDNA 9330175M20 gene	442821	0	0	0	0	0	0	0	0
9330178D15Rik	1	1	9330178D15Rik	0	0	0	0	RIKEN cDNA 9330178D15 gene	329780	0	0	0	0	0	0	0	0
9330179D12Rik	1	-1.86773	9330179D12Rik	1.10258	-1.55322	2.00387	-1.55322	RIKEN cDNA 9330179D12 gene	77558	0.630197	0.0691013	1.17704	0	9.08414	1.13193	15.9828	0
9330182L06Rik	1.93529	1	9330182L06Rik	-0.868002	1.34427	-0.868002	0.391729	RIKEN cDNA 9330182L06 gene	231014	0.0375662	0.463406	0.0142556	0.239451	2.47753	30.5621	0.940175	15.7921
9330182O14Rik	1.23087	1	9330182O14Rik	-0.0749196	0.224759	-0.0749196	-0.0749196	RIKEN cDNA 9330182O14 gene	328531	0	0.123087	0	0.0408869	0	3.39579	0	1.12801
9330188P03Rik	-1.49479	1	9330188P03Rik	-0.538674	0.2487	-0.538674	0.828647	RIKEN cDNA 9330188P03 gene	380930	0.0629608	0.172593	0	0.257991	0.825842	2.26386	0	3.38402
9330199G10Rik	1.35589	1	9330199G10Rik	-0.10981	0.32943	-0.10981	-0.10981	RIKEN cDNA 9330199G10 gene	319466	0	0.135589	0	0.0800018	0	3.39579	0	2.25601
9430007A20Rik	1	1	9430007A20Rik	0	0	0	0	RIKEN cDNA 9430007A20 gene	381572	0	0.0630755	0	0.0628568	0	1.13193	0	1.12801
9430014N10Rik	1	1	9430014N10Rik	0	0	0	0	RIKEN cDNA 9430014N10 gene	77248	0	0	0	0	0	0	0	0
9430015G10Rik	-1.1148	1.08205	9430015G10Rik	-0.882687	0.861182	-0.996456	1.01796	RIKEN cDNA 9430015G10 gene	230996	9.52151	31.8906	8.7995	35.5515	332.814	1104.76	303.676	1240.81
9430016H08Rik	1.03958	-1.02717	9430016H08Rik	0.219582	-0.210924	0.25826	-0.266918	RIKEN cDNA 9430016H08 gene	68115	13.1239	9.73795	13.4805	9.36724	219.674	162.998	225.642	156.793
9430018G01Rik	-1.15388	1	9430018G01Rik	-1.49668	1.39343	-1.49668	1.59992	RIKEN cDNA 9430018G01 gene	319812	0.0142332	0.741326	0.0162037	0.855401	0.825842	43.0133	0.940175	49.6322
9430019J16Rik	1	1	9430019J16Rik	0	0	0	0	RIKEN cDNA 9430019J16 gene	77269	0	0	0	0	0	0	0	0
9430020K01Rik	1.03746	-1.90743	9430020K01Rik	-1.81732	1.37803	-0.885689	1.32498	RIKEN cDNA 9430020K01 gene	240185	2.24901	20.6009	4.28982	19.8571	218.848	2004.65	417.438	1932.27
9430021M05Rik	1	1	9430021M05Rik	0	0	0	0	RIKEN cDNA 9430021M05 gene	77288	0	0	0	0	0	0	0	0
9430037G07Rik	1.15105	2.06422	9430037G07Rik	-0.280694	0.904968	-1.32629	0.702018	RIKEN cDNA 9430037G07 gene	320692	0.875377	1.9912	0.424071	1.7299	38.8146	88.2905	18.8035	76.7044
9430038I01Rik	1.29019	-1.21035	9430038I01Rik	0.99558	-0.9495	1.271	-1.31708	RIKEN cDNA 9430038I01 gene	77252	5.70265	1.48098	6.90218	1.14788	78.455	20.3747	94.9577	15.7921
9430041J12Rik	1.08067	1.31301	9430041J12Rik	-0.843933	1.09634	-1.23681	0.984408	RIKEN cDNA 9430041J12 gene	77323	0.131301	0.503903	0.0298956	0.466287	4.12921	15.847	0.940175	14.6641
9430060I03Rik	2.58313	-1.70767	9430060I03Rik	0.0533658	0.245181	0.825393	-1.12394	RIKEN cDNA 9430060I03 gene	100037260	0.226154	0.258313	0.386196	0	4.95505	5.65965	8.46157	0
9430065F17Rik	-1.67174	1.01676	9430065F17Rik	0.00521726	-0.363903	-0.0187602	0.377446	RIKEN cDNA 9430065F17 gene	77857	5.50642	4.26337	5.41566	7.12724	28.0786	23.7705	15.983	27.0721
9430069I07Rik	1	-1.70452	9430069I07Rik	-0.192341	-0.192341	0.577024	-0.192341	RIKEN cDNA 9430069I07 gene	77358	0	0	0.170452	0	0	0	0.940175	0
9430076C15Rik	1	1	9430076C15Rik	0	0	0	0	RIKEN cDNA 9430076C15 gene	320189	0	0.0268646	0.0446272	0.0267714	0	1.13193	1.88035	1.12801
9430078K24Rik	1.65682	1.3365	9430078K24Rik	-0.00992428	0.583363	-0.428387	-0.145051	RIKEN cDNA 9430078K24 gene	77290	0.513018	0.77398	0.383851	0.467149	7.43258	11.3193	5.64105	6.76803
9430083A17Rik	1.10383	1.15141	9430083A17Rik	0.929295	-0.756339	0.725898	-0.898854	RIKEN cDNA 9430083A17 gene	77428	1.9278	0.599288	1.6743	0.542918	80.1067	24.9025	69.5729	22.5601
9430091E24Rik	-1.24568	-1.24862	9430091E24Rik	0.0903946	-0.409027	0.410726	-0.0920935	RIKEN cDNA 9430091E24 gene	434350	1.46434	1.03586	1.8284	1.29035	51.2022	36.2199	63.9319	45.1183
9530002B09Rik	-1.285	-4.04965	9530002B09Rik	-3.36165	2.17186	-1.34385	2.53363	RIKEN cDNA 9530002B09 gene	77432	0.0889296	4.63183	0.404965	5.95191	0.825842	43.0133	3.7607	55.2723
9530003J23Rik	-2.65742	-2.27689	9530003J23Rik	-0.669178	-0.629368	0.517887	0.78066	RIKEN cDNA 9530003J23 gene	77397	0.21792	0.224017	0.49618	0.595308	3.30337	3.39579	7.5214	9.02404
9530014B07Rik	3.01043	3.51357	9530014B07Rik	1.33082	0.370633	-0.482117	-1.21934	RIKEN cDNA 9530014B07 gene	77398	0.802929	0.412697	0.228522	0.137089	6.60674	3.39579	1.88035	1.12801
9530020I12Rik	2.22693	1.41374	9530020I12Rik	0.978703	-0.151418	0.479189	-1.30647	RIKEN cDNA 9530020I12 gene	77442	0.487424	0.222693	0.344777	0.0692397	4.95505	2.26386	5.64105	1.12801
9530026F06Rik	-1.09674	1	9530026F06Rik	-0.0333054	-0.0333054	-0.0333054	0.0999162	RIKEN cDNA 9530026F06 gene	77341	0.0802955	0	0	0.109674	0.825842	0	0	1.12801
9530026P05Rik	1	-1.51792	9530026P05Rik	0.883303	-1.18435	1.4854	-1.18435	RIKEN cDNA 9530026P05 gene	330385	0.419205	0	0.636321	0	4.95505	0	7.5214	0
9530027J09Rik	1.37978	-1.10341	9530027J09Rik	1.13466	-0.973428	1.27664	-1.43787	RIKEN cDNA 9530027J09 gene	100500713	2.43017	0.563687	2.68148	0.408533	53.6798	12.4512	59.231	9.02404
9530036O11Rik	1	-1.10496	9530036O11Rik	1.35897	-1.43097	1.50296	-1.43097	RIKEN cDNA 9530036O11Rik	654796	0.6916	0.0278804	0.76419	0.0277837	28.0786	1.13193	31.0258	1.12801
9530051G07Rik	1.00349	1.53719	9530051G07Rik	0.540101	-0.227441	-0.0801959	-0.232464	RIKEN cDNA 9530051G07 gene	319781	0.184174	0.108187	0.119812	0.107811	11.5618	6.79158	7.5214	6.76803
9530052E02Rik	-1.32871	1.75678	9530052E02Rik	0.373303	-0.17185	-0.439631	0.238178	RIKEN cDNA 9530052E02 gene	619321	0.442057	0.30295	0.251629	0.402533	4.95505	3.39579	2.82052	4.51202
9530053A07Rik	1	1.00388	9530053A07Rik	0.101216	-0.0984218	0.0956275	-0.0984218	RIKEN cDNA 9530053A07 gene	319482	0.114841	0.0787023	0.114397	0.029411	13.2135	9.05544	13.1624	3.38402
9530059O14Rik	1	1	9530059O14Rik	0	0	0	0	RIKEN cDNA 9530059O14 gene	319626	0	0.0402261	0.0167058	0.0400866	0	2.26386	0.940175	2.25601
9530062K07Rik	2.60504	-1.05306	9530062K07Rik	2.26022	-1.60686	2.33481	-2.98817	RIKEN cDNA 9530062K07 gene	78739	3.80121	0.260504	4.0029	0	33.0337	2.26386	34.7865	0
9530068E07Rik	-1.06208	-1.20299	9530068E07Rik	0.429449	-0.606204	0.696068	-0.519314	RIKEN cDNA 9530068E07 gene	213673	66.8822	32.6248	80.4583	34.6501	2257.85	1101.37	2716.16	1169.74
9530077C05Rik	-1.1005	1.12239	9530077C05Rik	-1.73775	1.75196	-1.90433	1.89012	RIKEN cDNA 9530077C05 gene	68283	3.9112	43.9355	3.4847	48.3512	113.966	1280.21	101.539	1408.88
9530080O11Rik	-1.37385	1.06952	9530080O11Rik	-1.99488	1.81425	-2.09185	2.27247	RIKEN cDNA 9530080O11 gene	319247	0.567004	7.94779	0.530146	10.9191	9.08427	133.568	8.46157	187.249
9530082P21Rik	-1.00983	1.02679	9530082P21Rik	-0.669013	0.681024	-0.707147	0.695136	RIKEN cDNA 9530082P21 gene	638247	12.8228	32.6877	12.4883	33.009	565.702	1442.08	550.942	1456.25
9530091C08Rik	1.00348	-1.02125	9530091C08Rik	-0.712218	0.699556	-0.681883	0.694546	RIKEN cDNA 9530091C08 gene	320440	0.48462	1.2894	0.494918	1.28493	56.1573	149.415	57.3507	148.897
9630001P10Rik	1.45546	1.1921	9630001P10Rik	1.43432	-1.03683	1.18081	-1.57831	RIKEN cDNA 9630001P10 gene	319251	0.807034	0.145546	0.676983	0.0870249	31.382	5.65965	26.3249	3.38402
9630013A20Rik	1	1	9630013A20Rik	0	0	0	0	RIKEN cDNA 9630013A20 gene	319903	0	0.0409627	0	0	0	1.13193	0	0
9630013K17Rik	-1.99307	3.18422	9630013K17Rik	0.602529	-0.264555	-1.06841	0.730436	RIKEN cDNA 9630013K17 gene	78883	0.318422	0.174576	0.0725011	0.347942	4.12921	2.26386	0.940175	4.51202
9630028B13Rik	1	1	9630028B13Rik	0	0	0	0	RIKEN cDNA 9630028B13 gene	319562	0.0172939	0.0237036	0	0.0236215	0.825842	1.13193	0	1.12801
9630028H03Rik	1	1	9630028H03Rik	0	0	0	0	RIKEN cDNA 9630028H03 gene	320684	0	0	0	0	0	0	0	0
9630028I04Rik	1.27715	-1.32689	9630028I04Rik	-1.09441	1.06685	-0.686356	0.713914	RIKEN cDNA 9630028I04 gene	319720	0.0932421	0.447303	0.132689	0.350234	3.30337	15.847	4.70087	12.4081
9830107B12Rik	1	1	9830107B12Rik	0	0	0	0	RIKEN cDNA 9830107B12 gene	328829	0	0	0	0	0	0	0	0
9830132P13Rik	1	1	9830132P13Rik	0	0	0	0	RIKEN cDNA 9830132P13 gene	329753	0.0139011	0.0571602	0.0158257	0	0.825842	3.39579	0.940175	0
9830147E19Rik	-1.20707	-1.2096	9830147E19Rik	-0.438802	0.165786	-0.164277	0.437292	RIKEN cDNA 9830147E19 gene	208111	0.73742	1.12128	0.89198	1.35346	52.8539	80.367	63.9319	97.0084
9830166K06Rik	-1.78567	-1.24027	9830166K06Rik	-0.28678	-0.28678	0.0238743	0.549686	RIKEN cDNA 9830166K06 gene	402757	0.0871557	0.0597294	0.124027	0.178567	3.30337	2.26386	4.70087	6.76803
9930012K11Rik	-1.19139	1.01755	9930012K11Rik	-0.816372	0.702601	-0.841474	0.955245	RIKEN cDNA 9930012K11 gene	268759	0.684438	1.96151	0.672632	2.33692	18.1685	52.0688	17.8633	62.0403
9930014A18Rik	1.12892	1.42197	9930014A18Rik	2.10625	-1.76483	1.59835	-1.93977	RIKEN cDNA 9930014A18 gene	320469	4.05907	0.277405	2.85453	0.245727	298.129	20.3747	209.659	18.0481
9930021J03Rik	-1.06373	-1.04766	9930021J03Rik	-1.01243	0.934275	-0.945254	1.02341	RIKEN cDNA 9930021J03 gene	240613	3.28611	12.6677	3.44273	13.475	383.191	1477.17	401.455	1571.31
9930104L06Rik	-1.0544	-1.23225	9930104L06Rik	0.0704356	-0.25929	0.371727	-0.182873	RIKEN cDNA 9930104L06 gene	194268	5.39938	4.29622	6.65337	4.52992	220.5	175.449	271.711	184.993
9930111H07Rik	4.01393	1.46399	9930111H07Rik	0.572271	0.705189	0.0223661	-1.29983	RIKEN cDNA 9930111H07 gene	77762	0.447521	0.490711	0.305686	0.122252	4.12921	4.52772	2.82052	1.12801
9930111J21Rik1	1.55227	1.14467	9930111J21Rik1	-0.290334	0.704989	-0.485265	0.0706097	RIKEN cDNA 9930111J21 gene 1	667214	0.114467	0.228193	0.062585	0.147006	6.24586	12.4512	3.41492	8.02133
9930111J21Rik2	1	1	9930111J21Rik2	0	0	0	0	RIKEN cDNA 9930111J21 gene 2	245240	0	0	0.0286597	0	0	0	0.940175	0
A130010J15Rik	1.13489	1.00377	A130010J15Rik	-0.177537	0.271528	-0.182962	0.088971	RIKEN cDNA A130010J15 gene	319266	3.07502	4.19788	3.06348	3.69892	162.691	217.331	160.77	194.017
A130077B15Rik	1.08597	1.36833	A130077B15Rik	-0.603687	0.889389	-1.0561	0.770402	RIKEN cDNA A130077B15 gene	319272	9.23878	26.0061	6.75186	23.9473	322.904	908.94	235.984	836.98
A1bg	1.00348	1	A1bg	-0.244295	0.246799	-0.244295	0.241791	alpha-1-B glycoprotein	117586	0	0.140551	0	0.140064	0	3.39579	0	3.38402
A1cf	-1.2955	1	A1cf	-1.62668	1.43993	-1.62668	1.81343	APOBEC1 complementation factor	69865	0.0305625	0.837802	0	1.08537	1.65168	45.2772	0	58.6563
A230001M10Rik	1	1	A230001M10Rik	0	0	0	0	RIKEN cDNA A230001M10 gene	319951	0	0	0	0	0	0	0	0
A230009B12Rik	1.96085	1	A230009B12Rik	-1.21416	1.6999	-1.21416	0.728419	RIKEN cDNA A230009B12 gene	319750	0.0327859	0.753736	0	0.384392	0.825842	16.9787	0	7.89583
A230020J21Rik	-1.11377	-1.28694	A230020J21Rik	-0.639221	0.379523	-0.275279	0.534977	RIKEN cDNA A230020J21 gene	100125339	0.880703	1.78444	1.13341	1.98746	18.9944	38.4856	24.4445	42.8642
A230028O05Rik	2.63803	1	A230028O05Rik	-0.349865	1.0496	-0.349865	-0.349865	RIKEN cDNA A230028O05 gene	319487	0.0427706	0.263803	0.0243459	0.0584196	1.65168	10.1874	0.940175	2.25601
A230046K03Rik	1.14141	-1.02967	A230046K03Rik	0.271702	-0.197385	0.313891	-0.388208	RIKEN cDNA A230046K03 gene	319277	6.15235	4.44459	6.33492	3.89393	518.629	374.669	534.019	328.249
A230050P20Rik	-1.57784	1.24157	A230050P20Rik	1.49349	-1.66638	1.18132	-1.00842	RIKEN cDNA A230050P20 gene	319278	5.49963	0.615346	4.42956	0.97092	121.399	13.5832	97.7782	21.4321
A230056J06Rik	-2.09272	1	A230056J06Rik	-0.947988	0.4153	-0.947988	1.48068	RIKEN cDNA A230056J06 gene	319469	0	0.257271	0.0213688	0.538395	0	11.3193	0.940175	23.6881
A230056P14Rik	-1.19584	-1.65592	A230056P14Rik	-0.697566	0.20474	0.0300664	0.46276	RIKEN cDNA A230056P14 gene	320845	0.506631	0.946919	0.83894	1.13236	9.08427	16.9789	15.0428	20.3041
A230057D06Rik	1.15553	1	A230057D06Rik	-1.94854	2.05281	-1.94854	1.84426	RIKEN cDNA A230057D06 gene	319893	0	1.6015	0.0350052	1.38595	0	43.0133	0.940175	37.2242
A230065H16Rik	2.34146	2.43517	A230065H16Rik	-0.503245	1.75896	-1.78727	0.531552	RIKEN cDNA A230065H16 gene	380787	0.243517	1.16821	0	0.498924	1.65168	7.92351	0	3.38402
A230070E04Rik	1	2.35207	A230070E04Rik	0.925448	-0.308483	-0.308483	-0.308483	RIKEN cDNA A230070E04 gene	100043072	0.235207	0.0460549	0	0	5.7809	1.13193	0	0
A230072C01Rik	1.15027	1.09075	A230072C01Rik	0.598166	-0.434517	0.472847	-0.636495	RIKEN cDNA A230072C01 gene	320742	4.74382	2.31878	4.34914	2.01585	114.792	55.4646	106.24	49.6322
A230072E10Rik	-1.76309	2.30579	A230072E10Rik	0.215302	-0.0217278	-0.989957	0.796382	RIKEN cDNA A230072E10 gene	331547	0.376814	0.319723	0.163421	0.563702	17.3427	14.7151	7.5214	25.9441
A230077H06Rik	1.19163	1	A230077H06Rik	-1.93399	2.06046	-1.93399	1.80753	RIKEN cDNA A230077H06 gene	320210	0.0204011	1.59386	0	1.33755	0.825842	64.52	0	54.1442
A230103J11Rik	-1.44744	-1.05305	A230103J11Rik	-0.122213	-0.181828	-0.0476334	0.351675	RIKEN cDNA A230103J11 gene	320466	2.80881	2.69511	2.95783	3.90101	69.3708	63.3881	73.3336	97.0084
A230108P19Rik	-1.10143	1	A230108P19Rik	-1.86014	1.79045	-1.86014	1.92983	RIKEN cDNA A230108P19 gene	320132	0.0964474	1.25585	0.0548999	1.38323	3.30337	43.0133	1.88035	47.3762
A2m	1.01393	1	A2m	-2.01652	2.0265	-2.01652	2.00654	alpha-2-macroglobulin	232345	0	1.64844	0.0141153	1.62579	0	109.797	0.940175	108.288
A330009N23Rik	-1.04357	2.19737	A330009N23Rik	0.444695	0.0924274	-0.691081	0.153958	RIKEN cDNA A330009N23 gene	380977	0.243376	0.190649	0.110758	0.198956	4.12921	3.39574	1.88035	3.38402
A330015K06Rik	1.12891	1	A330015K06Rik	-1.34455	1.43201	-1.34455	1.25709	RIKEN cDNA A330015K06 gene	320190	0	0.68522	0.0632377	0.606977	0	20.3747	1.88035	18.0482
A330023F24Rik	1.28314	1.12513	A330023F24Rik	0.17876	0.0861254	0.00866728	-0.273553	RIKEN cDNA A330023F24 gene	320977	1.26512	1.18644	1.12442	0.924638	94.146	88.2905	83.6756	68.8083
A330032B11Rik	1.35764	-1.30107	A330032B11Rik	-0.570167	0.600872	-0.190471	0.159766	RIKEN cDNA A330032B11 gene	319931	0.451789	1.01731	0.587808	0.74932	11.5619	26.0344	15.0428	19.1761
A330033J07Rik	2.80975	-1.13844	A330033J07Rik	0.194743	0.456945	0.381807	-1.03349	RIKEN cDNA A330033J07 gene	320614	0.339154	0.40675	0.386108	0.144764	13.2135	15.847	15.0428	5.64003
A330035P11Rik	1.03271	1.16438	A330035P11Rik	-0.10844	0.241437	-0.328002	0.195005	RIKEN cDNA A330035P11 gene	319727	2.5176	3.20856	2.16218	3.10694	94.146	119.985	80.855	116.185
A330040F15Rik	1	1.46398	A330040F15Rik	0.945294	-0.670344	0.395394	-0.670344	RIKEN cDNA A330040F15 gene	74333	0.306447	0	0.209324	0	4.12921	0	2.82052	0
A330041J22Rik	-1.6607	1.75679	A330041J22Rik	0.000177632	0.0403954	-0.81276	0.772187	RIKEN cDNA A330041J22 gene	319556	0.405178	0.416632	0.230636	0.691901	9.91011	10.1902	5.64105	16.9229
A330048O09Rik	1	-2.27689	A330048O09Rik	0.329566	-0.923098	1.51663	-0.923098	RIKEN cDNA A330048O09 gene	320315	0.238281	0	0.54254	0	1.65168	0	3.7607	0
A330049N07Rik	-2.98961	2.04958	A330049N07Rik	2.5094	-2.78171	1.47407	-1.20176	RIKEN cDNA A330049N07 gene	327768	4.99203	0.127495	2.43563	0.38116	132.961	3.39579	64.8721	10.152
A330050F15Rik	1	1.05407	A330050F15Rik	0.352435	-0.314449	0.276464	-0.314449	A kinase (PRKA) anchor inhibitor 1	320722	0.158764	0	0.15062	0	4.95505	0	4.70087	0
A330069E16Rik	1.31224	1.2838	A330069E16Rik	0.0409257	0.335301	-0.319498	-0.0567287	RIKEN cDNA A330069E16 gene	606735	1.52562	1.87095	1.18836	1.42577	15.691	19.2428	12.2223	14.6641
A330070K13Rik	1.80624	1.28546	A330070K13Rik	-1.50853	2.11616	-1.87081	1.26317	RIKEN cDNA A330070K13 gene	381673	0.128546	1.58562	0	0.877855	0.825899	10.1875	0	5.64015
A330074K22Rik	2.10731	1.75678	A330074K22Rik	-0.0478213	0.991989	-0.860757	-0.0834107	RIKEN cDNA A330074K22 gene	434353	0.339189	0.697358	0.193074	0.330924	11.5618	23.7705	6.58122	11.2801
A330076C08Rik	1.24757	-1.45428	A330076C08Rik	-2.22112	2.11053	-1.68081	1.7914	RIKEN cDNA A330076C08 gene	100503592	0.0958069	2.01352	0.145428	1.61395	2.47753	52.0688	3.7607	41.7362
A330076H08Rik	1	1	A330076H08Rik	0	0	0	0	RIKEN cDNA A330076H08 gene	320026	0	0	0	0	0	0	0	0
A330093E20Rik	1	-1.02201	A330093E20Rik	2.22557	-2.24127	2.25698	-2.24127	RIKEN cDNA A330093E20 gene	107003	2.21133	0	2.26001	0.034323	72.6741	0	74.2738	1.12801
A330102I10Rik	1.75764	-2.4041	A330102I10Rik	-0.519784	0.293855	0.745713	-0.519784	RIKEN cDNA A330102I10 gene	77920	0	0.175764	0.24041	0	0	1.13193	1.88035	0
A3galt2	1	1.31759	A3galt2	1.35945	-1.1605	0.961549	-1.1605	"alpha 1,3-galactosyltransferase 2 (isoglobotriaosylceramide synthase)"	215493	0.573563	0.0476452	0.435312	0.02374	27.2528	2.26386	20.6838	1.12801
A430005L14Rik	-1.06689	1.08051	A430005L14Rik	-0.644339	0.653485	-0.756047	0.746902	RIKEN cDNA A430005L14 gene	97159	21.0178	51.6739	19.4518	55.1306	268.399	689.345	259.488	735.459
A430033K04Rik	1.44947	1.06244	A430033K04Rik	0.779944	-0.468494	0.692568	-1.00402	RIKEN cDNA A430033K04 gene	243308	2.39354	1.00745	2.25288	0.695048	104.882	44.1453	98.7184	30.4561
A430035B10Rik	-1.28126	1.18392	A430035B10Rik	0.817501	-0.874494	0.573928	-0.516935	RIKEN cDNA A430035B10 gene	320312	1.98115	0.613163	1.67338	0.785619	51.2022	15.847	43.248	20.3041
A430046D13Rik	-1.20691	-1.04831	A430046D13Rik	-0.59933	0.429633	-0.53126	0.700957	Riken cDNA A430046D13 gene	654440	5.1087	10.4246	5.35552	12.5816	149.477	305.621	157.009	368.858
A430078G23Rik	1.04605	-1.21351	A430078G23Rik	-0.740215	0.633102	-0.461034	0.568146	RIKEN cDNA A430078G23 gene	319493	1.8236	4.72432	2.21295	4.51633	75.1517	194.692	91.197	186.121
A430078I02Rik	-1.44403	-2.27689	A430078I02Rik	-1.45791	0.599332	-0.27085	1.12943	RIKEN cDNA A430078I02 gene	320486	0.121245	0.50461	0.276061	0.72867	4.12921	19.246	9.40175	24.8161
A430085M09Rik	1.33797	1	A430085M09Rik	-0.213287	0.423312	-0.213287	0.00326122	RIKEN cDNA A430085M09 gene	623726	0	0.155466	0	0.116195	0	4.52772	0	3.38402
A430088P11Rik	-1.10962	1.00388	A430088P11Rik	-0.551347	0.479101	-0.556928	0.629173	RIKEN cDNA A430088P11 gene	106059	0.213415	0.435934	0.212591	0.483723	13.2135	27.1663	13.1624	30.4561
A430089I19Rik	1.38416	1	A430089I19Rik	-0.117253	0.351758	-0.117253	-0.117253	RIKEN cDNA A430089I19 gene	331195	0	0.138416	0	0	0	3.39579	0	0
A430090L17Rik	1	1	A430090L17Rik	0	0	0	0	RIKEN cDNA A430090L17 gene	319803	0.031799	0	0	0.0217169	1.65168	0	0	1.12801
A430093F15Rik	1	2.31714	A430093F15Rik	0.909259	-0.303086	-0.303086	-0.303086	RIKEN cDNA A430093F15 gene	403202	0.231714	0.0793989	0.0989224	0	6.60674	2.26386	2.82052	0
A430105I19Rik	1.69158	-1.29531	A430105I19Rik	1.37946	-1.18693	1.75276	-1.9453	RIKEN cDNA A430105I19 gene	214239	5.8798	0.992663	7.61615	0.586826	395.579	66.7839	512.395	39.4802
A4galt	-1.1864	1.03958	A4galt	1.9629	-2.0582	1.9069	-1.8116	"alpha 1,4-galactosyltransferase"	239559	13.6993	0.843776	13.1777	1.00106	388.146	23.7705	374.19	28.2001
A4gnt	1	1	A4gnt	0	0	0	0	"alpha-1,4-N-acetylglucosaminyltransferase"	333424	0	0	0	0	0	0	0	0
A530006G24Rik	1	1	A530006G24Rik	0	0	0	0	RIKEN cDNA A530006G24 gene	381384	0	0	0	0	0	0	0	0
A530013C23Rik	1	-2.29126	A530013C23Rik	-0.299035	-0.299035	0.897106	-0.299035	RIKEN cDNA A530013C23 gene	329562	0.0287374	0.039395	0.229126	0	0.825842	1.13193	6.58122	0
A530016L24Rik	1	-2.84611	A530016L24Rik	0.055185	-0.809681	1.56418	-0.809681	RIKEN cDNA A530016L24 gene	319942	0.182117	0	0.518325	0	6.60674	0	18.8035	0
A530032D15Rik	1	-1.13844	A530032D15Rik	0.368436	-0.461965	0.555494	-0.461965	RIKEN cDNA A530032D15Rik gene	381287	0.177818	0	0.202435	0	4.12921	0	4.70087	0
A530046M15Rik	1	1	A530046M15Rik	0	0	0	0	RIKEN cDNA A530046M15 gene	328190	0	0	0	0	0	0	0	0
A530050N04Rik	1	-1.8974	A530050N04Rik	0.954786	-1.4168	1.87881	-1.4168	RIKEN cDNA A530050N04 gene	442846	0.51751	0.0945758	0.981926	0.0942479	12.3876	2.26386	23.5044	2.25601
A530053G22Rik	1	1	A530053G22Rik	0	0	0	0	RIKEN cDNA A530053G22 gene	208079	0	0	0	0	0	0	0	0
A530058N18Rik	1	1	A530058N18Rik	0	0	0	0	RIKEN cDNA A530058N18 gene	320846	0	0	0	0	0	0	0	0
A530064D06Rik	-1.18478	-1.13844	A530064D06Rik	-0.127821	-0.0880169	0.0592413	0.156597	RIKEN cDNA A530064D06 gene	328830	0.146385	0.15048	0.166651	0.178285	3.30337	3.39579	3.7607	4.51202
A530065N20Rik	1	1	A530065N20Rik	0	0	0	0	RIKEN cDNA A530046M15 gene	328263	0	0	0	0	0	0	0	0
A530072M11Rik	1.29019	3.07437	A530072M11Rik	0.58826	0.405678	-1.03203	0.0380931	RIKEN cDNA gene A530072M11	100415915	0.47013	0.414243	0.152919	0.321071	11.5618	10.1874	3.7607	7.89604
A530088E08Rik	1.0253	-3.41532	A530088E08Rik	-2.64623	1.77824	-0.87421	1.7422	RIKEN cDNA A530088E08 gene	664702	0.104347	2.24067	0.356378	2.18539	2.47753	53.2007	8.46157	51.8882
A530099J19Rik	1	-1.32818	A530099J19Rik	0.583054	-0.78778	0.992505	-0.78778	RIKEN cDNA A530099J19 gene	319293	0.25862	0	0.343494	0	9.91011	0	13.1624	0
A630001G21Rik	3.50379	1.9991	A630001G21Rik	1.99684	-0.592709	0.997492	-2.40162	RIKEN cDNA A630001G21 gene	319997	2.10897	0.350379	1.05496	0	54.5056	9.05544	27.2651	0
A630010A05Rik	-1.05882	1	A630010A05Rik	-2.36165	2.32042	-2.36165	2.40288	RIKEN cDNA A630010A05 gene	545280	0	2.56711	0	2.7181	0	54.3326	0	57.5283
A630012P03Rik	1	1	A630012P03Rik	0	0	0	0	RIKEN cDNA A630012P03 gene	100504594	0	0	0	0	0	0	0	0
A630019I02Rik	1	1	A630019I02Rik	0	0	0	0	RIKEN cDNA A630019I02 gene	408254	0	0	0.0226257	0	0	0	0.940175	0
A630020A06	1.18057	1.16687	A630020A06	-0.86918	1.10024	-1.09182	0.860763	uncharacterized A630020A06	328489	0.116687	0.456959	0.0759095	0.387068	5.7809	22.6386	3.7607	19.1761
A630023A22Rik	-1.02473	1	A630023A22Rik	-3.08483	3.06721	-3.08483	3.10245	RIKEN cDNA A630023A22 gene	105518	0	7.11131	0.0557221	7.28714	0	119.986	0.940175	122.953
A630023P12Rik	1	3.75168	A630023P12Rik	1.43065	-0.476884	-0.476884	-0.476884	RIKEN cDNA A630023P12 gene	231603	0.375168	0	0	0	2.47753	0	0	0
A630033H20Rik	1	-2.03055	A630033H20Rik	-0.255468	-0.255468	0.766403	-0.255468	RIKEN cDNA A630033H20 gene	213438	0.099055	0.0271288	0.203055	0	4.12921	1.13193	8.46157	0
A630066F11Rik	-1.07266	-1.18654	A630066F11Rik	-1.3245	1.15052	-1.07773	1.25171	RIKEN cDNA A630066F11 gene	320642	3.74297	20.81	4.4412	22.322	58.6348	325.996	69.5729	349.682
A630072M18Rik	1.0881	-1.33281	A630072M18Rik	-0.367735	0.221408	0.0467361	0.0995908	RIKEN cDNA A630072M18 gene	320770	0.872435	1.31245	1.16279	1.20618	67.7191	101.874	90.2568	93.6244
A630073D07Rik	2.69235	1	A630073D07Rik	-0.357216	1.07165	-0.357216	-0.357216	RIKEN cDNA A630073D07 gene	381819	0	0.269235	0	0	0	1.13193	0	0
A630075F10Rik	1.37497	-1.10601	A630075F10Rik	-0.151191	0.308209	-0.00582671	-0.151191	RIKEN cDNA A630075F10 gene	100043910	0.0334263	0.137497	0.110601	0.0913472	0.825842	3.39579	2.82052	2.25601
A630076J17Rik	1	1	A630076J17Rik	0	0	0	0	RIKEN cDNA A630076J17 gene	319929	0	0	0	0	0	0	0	0
A630077J23Rik	-1.35891	1	A630077J23Rik	-1.84451	1.62329	-1.84451	2.06574	RIKEN cDNA A630077J23 gene	319973	0	1.1064	0	1.5035	0	12.4512	0	16.9201
A630089N07Rik	1.16416	1.56072	A630089N07Rik	-0.986218	1.41697	-1.62843	1.19768	RIKEN cDNA A630089N07 gene	320586	5.71608	30.2363	3.66247	25.9727	164.343	869.322	105.3	746.739
A630095E13Rik	1.07038	-1.03495	A630095E13Rik	-0.485565	0.509847	-0.436009	0.411727	RIKEN cDNA A630095E13 gene	235973	1.46137	2.91346	1.51244	2.7219	9.08427	18.1109	9.40175	16.9201
A630095N17Rik	1.27006	-1.13845	A630095N17Rik	-2.19367	2.27258	-2.0066	1.92769	RIKEN cDNA A630095N17 gene	381272	0.621068	13.7282	0.707052	10.8091	4.12921	100.742	4.70087	83.4724
A730004F24Rik	1	1	A730004F24Rik	0	0	0	0	RIKEN cDNA A730004F24 gene	320449	0	0	0.0540031	0	0	0	0.940175	0
A730006G06Rik	1.70592	-1.13844	A730006G06Rik	-1.12528	1.41702	-0.938219	0.646477	RIKEN cDNA A730006G06 gene	320638	0.136222	0.793519	0.155081	0.465157	3.30337	19.2428	3.7607	11.2801
A730008H23Rik	1.23184	-1.1812	A730008H23Rik	-0.658573	0.688855	-0.418319	0.388037	RIKEN cDNA A730008H23 gene	212427	2.01307	5.12242	2.37784	4.15834	60.4578	153.84	71.4129	124.886
A730017C20Rik	1.39659	-1.63439	A730017C20Rik	-0.954753	0.841327	-0.245997	0.359422	RIKEN cDNA A730017C20 gene	225583	1.34377	4.66658	2.19625	3.34142	33.0337	117.721	55.4703	82.3444
A730017L22Rik	1.00348	-1.0397	A730017L22Rik	-0.145989	0.120411	-0.0898221	0.1154	RIKEN cDNA A730017L22 gene	613258	4.99777	6.01133	5.19618	5.99049	161.865	194.692	168.291	194.017
A730018C14Rik	1	1	A730018C14Rik	0	0	0	0	RIKEN cDNA A730018C14 gene	100504733	0	0	0	0	0	0	0	0
A730020E08Rik	1.00348	1.02479	A730020E08Rik	0.893856	-0.873689	0.858529	-0.878696	RIKEN cDNA A730020E08 gene	100504262	0.531671	0.156156	0.51881	0.155615	11.5618	3.39579	11.2821	3.38402
A730020M07Rik	1.30743	-7.43458	A730020M07Rik	-0.820246	-0.433513	2.07401	-0.820246	RIKEN cDNA A730020M07 gene	100503044	0.0510446	0.130743	0.743458	0.0348605	1.65168	2.26386	17.8633	1.12801
A730036I17Rik	1	1	A730036I17Rik	0	0	0	0	RIKEN cDNA A730036I17 gene	329513	0	0	0	0	0	0	0	0
A730043L09Rik	-1.50904	1	A730043L09Rik	-0.148408	-0.148408	-0.148408	0.445223	RIKEN cDNA A730043L09 gene	330958	0	0.0757146	0	0.150904	0	1.13193	0	2.25601
A730046J19Rik	1	-1.89741	A730046J19Rik	0.0498191	-0.511835	0.97385	-0.511835	RIKEN cDNA A730046J19 gene	319764	0.147596	0.084292	0.28005	0.0839997	9.91011	5.65965	18.8035	5.64003
A730056A06Rik	1.25403	-3.13507	A730056A06Rik	-1.6224	0.961437	0.0260964	0.63487	RIKEN cDNA A730056A06 gene	319783	0.123443	0.740082	0.387003	0.590165	4.95505	30.5621	15.983	23.6881
A730082K24Rik	1	1	A730082K24Rik	0	0	0	0	RIKEN cDNA A730082K24 gene	101786	0.0347932	0	0	0	0.825842	0	0	0
A730085K08Rik	1.00348	1	A730085K08Rik	-1.02911	1.03161	-1.02911	1.02661	RIKEN cDNA A730085K08 gene	654800	0	0.417196	0	0.41575	0	2.26386	0	2.25601
A730090H04Rik	1	1	A730090H04Rik	0	0	0	0	"distal-less homeobox 4, opposite strand"	320453	0	0	0	0.0518005	0	0	0	1.12801
A730090N16Rik	-1.42837	-1.60231	A730090N16Rik	-2.43356	1.8363	-1.75341	2.35067	RIKEN cDNA A730090N16 gene	319798	0.0938306	1.92911	0.160231	2.75548	1.65168	33.9579	2.82052	48.5044
A830009L08Rik	1	1	A830009L08Rik	0	0	0	0	RIKEN cDNA A830009L08 gene	320297	0.0638111	0	0.0726453	0.0290528	2.47753	0	2.82052	1.12801
A830010M20Rik	-1.08375	-1.0186	A830010M20Rik	-1.71398	1.64267	-1.6874	1.75871	RIKEN cDNA A830010M20 gene	231570	0.481907	4.93648	0.49087	5.34993	47.073	482.202	47.9489	521.138
A830011K09Rik	1	1	A830011K09Rik	0	0	0	0	RIKEN cDNA A830011K09 gene	319702	0	0.0350631	0.0291207	0.0342608	0	1.13193	0.940175	1.12801
A830018L16Rik	1.02576	1	A830018L16Rik	-0.820414	0.838762	-0.820414	0.802067	RIKEN cDNA A830018L16 gene	320492	0.00928667	0.315836	0.0350042	0.307904	0.825842	14.7151	1.88035	13.5361
A830019L24Rik	1	1	A830019L24Rik	0	0	0	0	RIKEN cDNA A830019L24 gene	320072	0	0	0	0	0	0	0	0
A830052D11Rik	1	-1.36613	A830052D11Rik	1.1764	-1.40144	1.62649	-1.40144	RIKEN cDNA A830052D11 gene	402767	0.597045	0.0818431	0.815643	0.0815566	8.25842	1.13207	11.2821	1.1281
A830080D01Rik	-1.40688	1.08701	A830080D01Rik	0.742975	-0.929039	0.622608	-0.436545	RIKEN cDNA A830080D01 gene	382252	5.20122	1.63222	4.78488	2.29633	245.275	76.9712	225.642	108.288
A830082K12Rik	1.80564	1.17119	A830082K12Rik	0.674217	-0.133973	0.446241	-0.986484	RIKEN cDNA A830082K12 gene	320174	0.31617	0.180564	0.269956	0.0719753	9.91011	5.65965	8.46157	2.25601
A830082N09Rik	-1.08998	1.15446	A830082N09Rik	0.890028	-0.848571	0.682813	-0.72427	RIKEN cDNA A830082N09 gene	414093	0.333711	0.0795473	0.289063	0.108998	37.9888	9.05544	32.9061	12.4081
A930001A20Rik	1	1	A930001A20Rik	0	0	0	0	RIKEN cDNA A930001A20 gene	77127	0.0475973	0	0.0541874	0	0.825842	0	0.940175	0
A930001C03Rik	1.12998	2.03295	A930001C03Rik	1.09147	-0.491532	0.0678908	-0.667825	RIKEN cDNA A930001C03 gene	319314	2.87443	0.959449	1.41392	0.849087	31.382	12.4512	16.9231	9.02395
A930002C04Rik	1.75609	1	A930002C04Rik	-0.899722	1.3059	-0.899722	0.49354	RIKEN cDNA A930002C04 gene	319467	0	0.461275	0	0.262672	0	15.847	0	9.02404
A930003A15Rik	1	-2.31611	A930003A15Rik	-0.302926	-0.302926	0.908778	-0.302926	RIKEN cDNA A930003A15 gene	68162	0	0	0.231611	0.0926221	0	0	2.82052	1.12801
A930003O13Rik	3.47374	1	A930003O13Rik	-0.449122	1.34737	-0.449122	-0.449122	RIKEN cDNA A930003O13 gene	330052	0	0.347374	0.0360659	0.0432712	0	9.05544	0.940175	1.12801
A930004D18Rik	1.00491	1.2778	A930004D18Rik	1.17685	-0.99649	0.823194	-1.00356	RIKEN cDNA A930004D18 gene	77940	0.453282	0.100491	0.354737	0.0250357	14.8652	4.52772	15.983	1.12801
A930005H10Rik	1.59328	1.27465	A930005H10Rik	0.917083	-0.406031	0.56698	-1.07803	RIKEN cDNA A930005H10 gene	68161	13.7178	5.48261	10.762	3.44108	101.579	39.6175	78.9747	23.6881
A930006I01Rik	1	1	A930006I01Rik	0	0	0	0	RIKEN cDNA A930006I01 gene	319854	0	0	0	0.0746738	0	0	0	2.25601
A930006K02Rik	-1.06386	1.07359	A930006K02Rik	-1.09915	1.10572	-1.2016	1.19503	RIKEN cDNA A930006K02 gene	100503120	2.11607	9.75575	1.97102	10.3788	18.1685	83.7628	16.9231	89.1124
A930007I19Rik	-1.11612	1.31759	A930007I19Rik	-1.19702	1.31672	-1.59492	1.47521	RIKEN cDNA A930007I19 gene	77779	0.157188	0.8977	0.1193	1.00194	4.95505	28.2982	3.7607	31.5841
A930009A15Rik	1	1	A930009A15Rik	0	0	0	0	RIKEN cDNA A930009A15 gene	77798	0	0	0	0	0	0	0	0
A930011G23Rik	1	1	A930011G23Rik	0	0	0	0	RIKEN cDNA A930011G23 gene	319818	0	0	0	0.0240111	0	0	0	1.12801
A930012L18Rik	1	1.56159	A930012L18Rik	1.17867	-0.857159	0.535653	-0.857159	RIKEN cDNA A930012L18 gene	626275	0.410057	0.0702548	0.26259	0.0700112	13.2135	2.26386	8.46157	2.25601
A930013F10Rik	-1.07521	1.42739	A930013F10Rik	-0.106494	0.310876	-0.619872	0.41549	RIKEN cDNA A930013F10 gene	68074	0.97165	1.29763	0.680719	1.39522	32.2079	43.0133	22.5642	46.2482
A930015D03Rik	1.00348	-1.34173	A930015D03Rik	2.07148	-2.28103	2.49558	-2.28604	RIKEN cDNA A930015D03 gene	77810	2.59846	0.127198	3.48644	0.126757	23.1236	1.13193	31.0258	1.12801
A930016O22Rik	-1.13422	-2.54131	A930016O22Rik	1.89121	-2.65485	3.23678	-2.47314	RIKEN cDNA A930016O22 gene	100503495	3.30537	0.141488	8.39997	0.160479	115.618	4.52772	295.215	5.64
A930017M01Rik	1	1	A930017M01Rik	0	0	0	0	RIKEN cDNA A930017M01 gene	239410	0	0.0723759	0	0.0240417	0	3.39579	0	1.12801
A930018P22Rik	-1.08838	4.83117	A930018P22Rik	-1.84093	2.91603	-4.11331	3.03821	RIKEN cDNA A930018P22 gene	68243	0.987737	26.7073	0.204451	29.0677	9.08427	245.629	1.88035	267.337
A930019D19Rik	4.01796	1	A930019D19Rik	-0.501616	1.50485	-0.501616	-0.501616	RIKEN cDNA A930019D19 gene	77806	0	0.401796	0	0	0	4.52772	0	0
A930024E05Rik	1.15349	1.26031	A930024E05Rik	-1.47073	1.74062	-1.80451	1.53462	RIKEN cDNA A930024E05 gene	109202	1.08194	10.0211	0.858473	8.68767	27.2528	252.42	21.624	218.833
A930031H19Rik	1	1	A930031H19Rik	0	0	0	0	RIKEN cDNA A930031H19 gene	77835	0	0	0	0	0	0	0	0
A930041C12Rik	2.00693	-2.84621	A930041C12Rik	-0.353434	0.10141	1.15561	-0.903582	RIKEN cDNA A930041C12 gene	78443	0.330724	0.453302	0.941309	0.225868	1.65168	2.26386	4.70104	1.12802
AA387883	1.00348	1	AA387883	-0.67988	0.682388	-0.67988	0.677373	expressed sequence AA387883	100043450	0	0.257089	0	0.256197	0	5.65965	0	5.64003
AA388235	1	-3.55764	AA388235	-0.320531	-0.59493	1.51039	-0.59493	expressed sequence AA388235	433100	0.120949	0.0414443	0.430293	0.0206503	6.60674	2.26386	23.5044	1.12801
AA413626	1.00348	-2.27689	AA413626	0.269544	-0.860571	1.45661	-0.865581	expressed sequence AA413626	100359413	0.826413	0.377571	1.88165	0.376262	2.47753	1.13193	5.64105	1.12801
AA414768	1.21672	-1.04155	AA414768	-0.194021	0.30615	-0.135283	0.0231543	expressed sequence AA414768	245350	3.55033	5.02152	3.69786	4.1271	77.6292	109.797	80.855	90.2404
AA415398	-1.31361	1.16126	AA415398	1.1411	-1.23002	0.925407	-0.836487	expressed sequence AA415398	433752	5.08452	0.982812	4.37844	1.29103	128.831	24.9025	110.941	32.7121
AA465934	3.14226	-1.10483	AA465934	2.33216	-1.57817	2.47598	-3.22997	expressed sequence AA465934	613254	6.09911	0.405641	6.73847	0.129092	17.0194	1.13193	18.8035	0.360229
AA467197	-1.07135	1.15788	AA467197	-3.08555	3.14158	-3.29704	3.24101	expressed sequence AA467197	433470	3.66802	274.78	3.16787	294.386	23.9494	1794.11	20.6838	1922.12
AA474331	-1.83975	1.11091	AA474331	0.453546	-0.817432	0.301808	0.0620783	major facilitator superfamily domain containing 4B4	213332	4.11452	1.70497	3.70375	3.13672	35.5112	14.7151	31.9659	27.0721
AA536875	1	1	AA536875	0	0	0	0	expressed sequence AA536875	380934	0	0.0897619	0	0	0	2.26386	0	0
AA543186	-1.21577	1.32885	AA543186	-0.0759501	0.140105	-0.486132	0.421977	expressed sequence AA543186	100272219	2.18813	2.54163	1.64663	3.09004	48.7247	56.5965	36.6668	68.8083
AA543401	-1.43739	1	AA543401	-0.130863	-0.130863	-0.130863	0.392589	"cDNA sequence, AA543401"	100417434	0	0.0721198	0	0.143739	0	1.13193	0	2.25601
AA545190	1	1	AA545190	0	0	0	0	EST AA545190	57866	0	0	0	0	0	0	0	0
AA619741	1	1	AA619741	0	0	0	0	expressed sequence AA619741	241051	0	0	0	0.0305912	0	0	0	1.12801
AA792892	-3.48786	-1.24905	AA792892	-0.825099	-0.236487	-0.504268	1.56585	expressed sequence AA792892	100554	0.0548577	0.15038	0.124905	0.524504	0.825842	2.26386	1.88035	7.89604
AA986860	-1.2882	1.00184	AA986860	0.363674	-0.545025	0.361019	-0.179668	expressed sequence AA986860	212439	4.31894	2.30055	4.311	2.96357	174.253	92.8183	173.932	119.569
AB124611	-1.28309	1.49701	AB124611	-0.0360434	0.147271	-0.618124	0.506896	cDNA sequence AB124611	382062	3.76066	4.27019	2.51212	5.47905	61.9382	70.1797	41.3677	90.2404
AF067061	-4.45804	1	AF067061	-0.539102	-0.539102	-0.539102	1.61731	cDNA sequence AF067061	236546	0	0	0	0.445804	0	0	0	4.51202
AF067063	1.11021	1	AF067063	-0.0377081	0.113124	-0.0377081	-0.0377081	cDNA sequence AF067063	380878	0	0.111021	0	0	0	1.13193	0	0
AF251705	2.40835	1.48418	AF251705	1.24688	-0.328021	0.67721	-1.59607	CD300C molecule 2	140497	2.89742	0.972567	1.9522	0.403831	40.4663	13.5832	27.2651	5.64003
AF357355	1	1	AF357355	0	0	0	0	snoRNA AF357355	100303646	0	0	0	0	0	0	0	0
AF357359	1	1	AF357359	0	0	0	0	snoRNA AF357359	100303647	0	0	0	0	0	0	0	0
AF357399	1	1	AF357399	0	0	0	0	snoRNA AF357399	100302567	0	0	0	0	0	0	0	0
AF357425	1	1	AF357425	0	0	0	0	snoRNA AF357425	449562	0	0	0	0	0	0	0	0
AF357426	1	1	AF357426	0	0	0	0	snoRNA AF357426	449561	0	0	0	0	0	0	0	0
AF366264	-1.06079	-1.0246	AF366264	-3.49046	3.43036	-3.4554	3.5155	cDNA sequence AF366264	231201	0.208541	25.2677	0.213671	26.8037	8.25842	1000.63	8.46157	1061.45
AF529169	1	1.50794	AF529169	0.444434	-0.148145	-0.148145	-0.148145	cDNA sequence AF529169	209743	0.150794	0	0	0.0187243	9.08427	0	0	1.12801
AI115009	1	1	AI115009	0	0	0	0	expressed sequence AI115009	99542	0.0335604	0	0	0	0.825842	0	0	0
AI118078	1.00348	-2.27689	AI118078	-1.15445	0.563427	0.0326095	0.558416	transmembrane protein 266	244886	0.125644	0.413309	0.286077	0.411876	4.12921	13.5832	9.40175	13.5361
AI182371	-2.42293	1.19302	AI182371	0.862725	-1.37379	0.608105	-0.097037	expressed sequence AI182371	98870	1.67913	0.356308	1.40746	0.863311	37.1629	7.92351	31.0258	19.1761
AI197445	1	-1.36758	AI197445	0.133604	-0.359418	0.585231	-0.359418	expressed sequence AI197445	105120	0.140739	0.0424747	0.192472	0	5.7809	1.13193	8.46157	0
AI314180	-1.03023	1.06729	AI314180	0.194452	-0.168962	0.100501	-0.125991	expressed sequence AI314180	230249	17.7441	13.7929	16.6254	14.2099	1507.16	1171.55	1412.14	1206.97
AI314278	-1.04581	-1.32819	AI314278	0.688875	-0.925915	1.09833	-0.861294	expressed sequence AI314278	101521	0.306267	0.0699636	0.40678	0.104581	9.91011	2.26386	13.1624	3.38402
AI317395	-1.63716	1.53719	AI317395	-0.250147	0.204697	-0.870442	0.915892	major facilitator superfamily domain containing 4B1	215929	0.313173	0.429246	0.203731	0.702744	11.5618	15.847	7.5214	25.9441
AI413582	-1.22761	-1.05243	AI413582	0.532812	-0.717601	0.606532	-0.421743	expressed sequence AI413582	106672	28.655	12.0445	30.1573	14.786	185.815	78.1032	195.556	95.8804
AI414108	1.10801	-1.36613	AI414108	-0.713471	0.562408	-0.263375	0.414439	expressed sequence AI414108	102623	0.713895	1.72867	0.975274	1.56016	49.5505	119.985	67.6926	108.288
AI427809	2.25789	1.43738	AI427809	0.697185	0.152023	0.173745	-1.02295	expressed sequence AI427809	381524	0.544696	0.373288	0.378951	0.165326	14.8652	10.1874	10.3419	4.51202
AI429214	1.00041	-1.26296	AI429214	-1.98474	1.81662	-1.64793	1.81604	expressed sequence AI429214	621080	2.01829	28.1389	2.54902	28.1275	52.8539	736.886	66.7524	736.587
AI450353	-1.55481	-1.2344	AI450353	0.536804	-1.00708	0.840615	-0.370341	expressed sequence AI450353	103729	0.511789	0.175524	0.631753	0.272906	9.90137	3.39579	12.2223	5.2798
AI463170	1	1.15057	AI463170	3.67655	-3.57538	3.4742	-3.57538	expressed sequence AI463170	100504549	15.2422	0	13.2475	0	76.8033	0	66.7524	0
AI464131	1.05052	-1.37237	AI464131	-0.761946	0.569162	-0.305279	0.498064	expressed sequence AI464131	329828	2.03621	5.12302	2.79443	4.87667	120.573	303.357	165.471	288.769
AI467606	-1.34227	-1.53557	AI467606	-0.582506	0.0607801	0.0362707	0.485455	expressed sequence AI467606	101602	1.38844	2.16858	2.13205	2.91082	35.5112	55.4646	54.5301	74.4483
AI504432	-1.4948	1.26269	AI504432	0.473495	-0.595222	0.136994	-0.0152664	expressed sequence AI504432	229694	0.238569	0.113736	0.188937	0.170013	18.9944	9.05544	15.0428	13.5361
AI506816	3.60755	1	AI506816	-1.33565	2.26116	-1.33565	0.410144	expressed sequence AI506816	433855	0	1.2099	0	0.33538	0	4.52772	0	2.25601
AI507597	-1.02029	1.09106	AI507597	-2.51134	2.55971	-2.63707	2.58869	expressed sequence AI507597	100165	9.87557	331.972	9.05139	338.708	97.4494	3275.81	89.3166	3342.28
AI593442	-1.18636	-4.51367	AI593442	-1.36789	0.157469	0.806412	0.404008	expressed sequence AI593442	330941	0.101975	0.293543	0.460281	0.348247	8.25842	23.7705	37.607	28.2001
AI597479	1.08203	-1.06355	AI597479	-0.173808	0.186241	-0.0849263	0.0724937	expressed sequence AI597479	98404	7.76246	9.96288	8.25573	9.20754	376.584	483.334	400.514	446.69
AI606473	1	1	AI606473	0	0	0	0	expressed sequence AI606473	99686	0	0	0	0	0	0	0	0
AI607873	-1.42362	-1.05321	AI607873	1.49626	-1.78844	1.57105	-1.27887	expressed sequence AI607873	226691	3.15806	0.324063	3.32611	0.461342	154.433	15.847	162.65	22.5601
AI646519	-2.49133	1	AI646519	-1.58726	0.928804	-1.58726	2.24572	expressed sequence AI646519	99041	0	0.57202	0	1.42509	0	4.52772	0	11.2801
AI661453	1.21851	1.11642	AI661453	2.36477	-2.14277	2.20589	-2.42789	expressed sequence AI661453	224833	6.0802	0.267309	5.44615	0.219374	437.696	19.2428	392.053	15.7921
AI662270	2.00696	1.11263	AI662270	1.97877	-1.39927	1.82479	-2.40429	expressed sequence AI662270	100043636	2.61874	0.251884	2.35365	0.125505	47.073	4.52772	42.3079	2.25601
AI837181	-1.02584	-1.05757	AI837181	-0.22279	0.164012	-0.142036	0.200815	expressed sequence AI837181	107242	23.1385	30.2534	24.4706	31.0351	458.343	599.923	485.13	614.763
AI839979	-2.9896	1.04309	AI839979	1.01677	-1.77632	0.955905	-0.196362	expressed sequence AI839979	100740	1.08416	0.156419	1.03937	0.467631	15.691	2.26386	15.0428	6.76803
AI846148	-1.03303	1.1394	AI846148	-1.03188	1.10257	-1.22015	1.14946	expressed sequence AI846148	68229	5.37057	23.5806	4.71351	24.3595	202.331	805.934	194.616	803.14
AI847159	2.83358	1	AI847159	-0.375656	1.12697	-0.375656	-0.375656	expressed sequence AI847159	100048701	0	0.283358	0.078452	0	0	3.39579	0.940175	0
AI854517	-1.17701	1	AI854517	-2.58837	2.4708	-2.58837	2.70593	Mir9-3 host gene	101694	0	3.33397	0.0190953	3.92412	0	173.185	0.940175	205.297
AI854703	-1.7961	-1.13844	AI854703	0.563497	-1.07946	0.750561	-0.234595	expressed sequence AI854703	243373	0.312306	0.0901176	0.355543	0.17961	15.691	4.52772	17.8633	9.02404
AI987944	-1.0838	1.39615	AI987944	-0.669754	0.852434	-1.15121	0.968529	expressed sequence AI987944	233168	6.24751	17.9445	4.47481	19.4482	233.713	706.324	172.052	772.684
AK010878	1.0274	-1.07244	AK010878	0.446198	-0.477147	0.54709	-0.516141	cDNA sequence AK010878	100233175	8.30399	4.37857	8.9055	4.26181	118.822	62.6533	127.43	60.9825
AU015228	1	1	AU015228	0	0	0	0	expressed sequence AU015228	99169	0	0	0	0.027224	0	0	0	1.12801
AU015791	1.00348	1.14191	AU015791	1.17191	-1.07368	0.980462	-1.07869	expressed sequence AU015791	104932	0.935404	0.197246	0.819157	0.196562	10.736	2.26386	9.40175	2.25601
AU015836	1.18204	1	AU015836	-3.43726	3.5579	-3.43726	3.31662	expressed sequence AU015836	385493	0	12.7572	0	10.7925	0	532.007	0	450.074
AU016765	1	1	AU016765	0	0	0	0	expressed sequence AU016765	100043582	0	0	0	0	0	0	0	0
AU018091	1.12891	1	AU018091	-2.07839	2.16585	-2.07839	1.99092	expressed sequence AU018091	245128	0	1.89515	0	1.67874	0	91.6863	0	81.2164
AU019823	-1.24267	-1.07381	AU019823	-0.11577	-0.0923239	-0.0130259	0.221119	expressed sequence AU019823	270156	6.67722	6.78662	7.17009	8.43353	310.517	315.808	333.762	391.418
AU019990	1	1	AU019990	0	0	0	0	expressed sequence AU019990	767814	0	0	0	0	0	0	0	0
AU021063	1.33798	1	AU021063	-1.39243	1.60246	-1.39243	1.18241	expressed sequence AU021063	105968	0	0.797176	0	0.595805	0	4.52774	0	3.38402
AU021092	1.97395	1.34823	AU021092	-0.964189	1.67026	-1.39526	0.689179	expressed sequence AU021092	239691	3.12552	19.4076	2.31824	9.83186	54.5056	338.447	40.4275	171.457
AU022252	-1.19352	1.04389	AU022252	-0.810096	0.713465	-0.872059	0.96869	expressed sequence AU022252	230696	2.72881	7.84532	2.61409	9.36356	67.7191	194.692	64.8721	232.369
AU022751	1.00369	1	AU022751	-1.67357	1.67622	-1.67357	1.67091	expressed sequence AU022751	102991	0.033825	1.0195	0.0770178	1.01575	0.825842	26.0344	1.88035	27.0721
AU022754	1	1.10655	AU022754	2.17459	-2.10156	2.02853	-2.10156	expressed sequence AU022754	105975	1.93754	0.054756	1.75098	0.0272829	80.107	2.26387	72.394	1.12801
AU022793	-1.36281	1.99549	AU022793	0.635911	-0.360832	-0.360832	0.0857526	expressed sequence AU022793	105976	0.199549	0.0911699	0.0378626	0.136281	4.95505	2.26386	0.940175	3.38402
AU023762	1.92072	1	AU023762	-0.235412	0.706235	-0.235412	-0.235412	expressed sequence AU023762	102688	0	0.192072	0	0.0382811	0	5.65965	0	1.12801
AU040320	-1.00505	1.23077	AU040320	-0.203999	0.350145	-0.50356	0.357414	expressed sequence AU040320	100317	17.9322	26.3298	14.5699	26.4628	1109.11	1633.37	903.508	1643.5
AU040972	-1.99255	1	AU040972	-0.679521	0.182212	-0.679521	1.17683	expressed sequence AU040972	104522	0	0.181722	0	0.362091	0	2.26444	0	4.51202
AU041133	1.11498	1.15578	AU041133	1.31749	-1.13455	1.10863	-1.29156	expressed sequence AU041133	216177	1.70875	0.312277	1.47844	0.280075	61.9382	11.3193	53.59	10.152
AV039307	1.01184	-1.19931	AV039307	-2.75145	2.62884	-2.48924	2.61186	expressed sequence AV039307	100502700	0.616756	25.6887	0.739684	25.3882	8.25842	310.149	9.40175	318.097
AV051173	1.16768	-1.70767	AV051173	-1.86452	1.59033	-1.09249	1.36668	expressed sequence AV051173	100502959	1.05022	11.5158	1.79343	9.86208	6.60674	72.4435	11.2821	62.0403
AV064505	1	1.12936	AV064505	2.02469	-1.93693	1.84918	-1.93693	expressed sequence AV064505	102722	1.558	0	1.37954	0	7.43258	0	6.58122	0
AV320801	-2.16267	1	AV320801	-0.278203	-0.278203	-0.278203	0.83461	expressed sequence AV320801	331531	0	0.0432689	0	0.216267	0	2.25454	0	11.2687
AW011738	1	1.5694	AW011738	2.59643	-2.27133	1.94622	-2.27133	expressed sequence AW011738	100382	2.91972	0.0597294	1.86041	0.0297611	110.663	2.26386	70.5131	1.12801
AW046200	-1.07469	1.17119	AW046200	-1.53262	1.59465	-1.7606	1.69857	expressed sequence AW046200	100502619	0.342021	2.98851	0.292028	3.21173	6.60674	57.7284	5.64105	62.0403
AW112010	6.0209	2.67768	AW112010	2.76396	-0.758474	1.34297	-3.34845	expressed sequence AW112010	107350	18.2741	1.5903	6.8246	0.26413	156.084	13.5832	58.2908	2.25601
AW146154	-1.29983	-1.04809	AW146154	1.1804	-1.40344	1.24816	-1.02512	expressed sequence AW146154	101835	3.26345	0.544334	3.4204	0.70754	156.084	26.0344	163.59	33.8402
AW209491	-1.02657	-1.01663	AW209491	0.0755296	-0.106346	0.0993274	-0.0685108	expressed sequence AW209491	105351	5.84589	5.15348	5.94312	5.29042	156.084	136.964	156.069	139.873
AW495222	-1.99308	-3.37299	AW495222	-0.698159	-0.676353	1.05587	0.318644	expressed sequence AW495222	105364	0	0.101523	0.337299	0.202343	0	1.13193	3.7607	2.25601
AW549542	4.84647	1.57721	AW549542	3.1743	-1.70714	2.51693	-3.98408	expressed sequence AW549542	100993	14.2852	0.484647	9.05727	0.0482967	333.64	11.3193	211.539	1.12801
AW549877	1.03223	1.05301	AW549877	0.808102	-0.747964	0.733585	-0.793723	expressed sequence AW549877	106064	18.069	6.14485	17.1594	5.95301	1314.74	447.112	1248.55	433.154
AW551984	1	-6.06199	AW551984	-0.507708	-0.792187	2.09208	-0.792187	expressed sequence AW551984	244810	0.121797	0	0.738332	0	7.43258	0	45.1284	0
AW554918	-1.09328	-1.07746	AW554918	-1.43183	1.31369	-1.32421	1.44235	expressed sequence AW554918	225289	3.01318	20.2074	3.24657	22.0923	231.236	1550.74	249.146	1695.39
AW822252	1.00348	2.5213	AW822252	-0.553591	1.22318	-1.88776	1.21817	expressed sequence AW822252	331578	0.25213	0.863945	0	0.86095	3.30337	11.3193	0	11.2801
AY074887	-1.99307	-3.41532	AY074887	-0.919174	-0.464333	0.852849	0.530659	cDNA sequence AY074887	246735	0.111696	0.153094	0.381478	0.305127	0.825842	1.13193	2.82052	2.25601
AY358078	1.25769	-2.00407	AY358078	-3.08069	2.74461	-2.07776	2.41383	cDNA sequence AY358078	278676	0.0880178	5.6701	0.200407	4.50833	1.65168	106.401	3.7607	84.6004
AY512915	1	1	AY512915	0	0	0	0	cDNA sequence AY512915	414067	0	0	0	0	0	0	0	0
AY512931	1.40282	1.10955	AY512931	-1.32438	1.64353	-1.47435	1.1552	cDNA sequence AY512931	434310	0.60639	4.74443	0.54652	3.38206	19.8202	155.074	17.8633	110.545
AY702102	-1.04988	-2.27688	AY702102	-3.55708	2.92844	-2.37002	2.99866	cDNA sequence AY702102	446211	0.455548	40.8196	1.03723	42.8558	6.60674	591.999	15.0428	621.531
AY702103	-1.03392	-1.00059	AY702103	-4.04413	4.01964	-4.04328	4.06777	cDNA sequence AY702103	446210	0.0585939	26.7569	0.100059	27.6646	4.95505	2262.73	8.46157	2339.48
AY761184	-2.539	-1.77092	AY761184	1.48998	-2.57436	2.31448	-1.2301	cDNA sequence AY761184	382000	1.67298	0	2.96271	0.2539	7.43258	0	13.1624	1.12801
AY761185	-1.99307	1.15666	AY761185	4.29155	-4.68406	4.08158	-3.68907	cDNA sequence AY761185	100503970	134.583	0.267339	116.355	0.532825	569.831	1.13193	492.652	2.25601
Aaas	-1.12588	1.49122	Aaas	0.0587617	0.143958	-0.51773	0.31501	"achalasia, adrenocortical insufficiency, alacrimia"	223921	15.0364	15.9511	10.0833	17.959	361.719	383.724	242.565	432.026
Aacs	1.11099	-1.00286	Aacs	1.21134	-1.13747	1.21546	-1.28932	acetoacetyl-CoA synthetase	78894	36.3304	7.13195	36.4343	6.41943	1608.74	315.808	1613.34	284.257
Aadac	1	1	Aadac	0	0	0	0	arylacetamide deacetylase (esterase)	67758	0	0	0	0.0693031	0	0	0	1.12801
Aadacl2	1	1	Aadacl2	0	0	0	0	arylacetamide deacetylase-like 2	639634	0	0	0	0	0	0	0	0
Aadacl3	2.20765	1	Aadacl3	-0.465012	1.03627	-0.465012	-0.106245	arylacetamide deacetylase-like 3	230883	0	0.283094	0	0.128233	0	12.4512	0	5.64003
Aadat	1	3.95276	Aadat	1.82571	-0.834282	-0.157148	-0.834282	aminoadipate aminotransferase	23923	0.632031	0.0481269	0.159896	0.0959201	14.8652	1.13193	3.7607	2.25601
Aaed1	-1.17923	-1.55665	Aaed1	-0.592586	0.154446	0.0458546	0.392285	AhpC/TSA antioxidant enzyme domain containing 1	66129	7.05151	11.8348	10.9767	13.9559	80.9326	135.832	125.983	160.177
Aagab	-1.09035	1.09903	Aagab	0.280922	-0.275205	0.14469	-0.150407	alpha- and gamma-adaptin binding protein	66939	18.3003	12.4465	16.6513	13.5711	654.067	444.848	595.131	485.042
Aak1	-1.04676	-1.01034	Aak1	-0.630599	0.590211	-0.615753	0.656141	AP2 associated kinase 1	269774	1.98189	4.61934	2.00239	4.83534	558.269	1314.17	566.925	1379.55
Aamdc	1.08726	-1.05807	Aamdc	-0.420415	0.440047	-0.338977	0.319345	adipogenesis associated Mth938 domain containing	66273	16.2056	29.4232	17.1467	27.0617	146.174	267.135	162.65	248.161
Aamp	-1.05502	1.00408	Aamp	-0.9568	0.921105	-0.962676	0.998371	angio-associated migratory protein	227290	70.976	260.866	70.6875	275.218	1708.67	6279.95	1701.72	6625.9
Aanat	-1.66091	-1.00683	Aanat	-0.677955	0.307057	-0.668135	1.03903	arylalkylamine N-acetyltransferase	11298	0.0962696	0.197933	0.100683	0.328749	1.65168	3.39579	1.88035	5.64003
Aar2	-1.07212	-1.01225	Aar2	-0.22311	0.164088	-0.205539	0.264561	AAR2 splicing factor homolog	68295	6.6594	8.7095	6.741	9.33767	322.079	423.342	329.061	452.33
Aard	1.00443	-1.36613	Aard	-4.19822	3.97636	-3.74812	3.96998	alanine and arginine rich domain containing protein	239435	0.24174	69.846	0.330249	69.5378	4.12921	1193.05	5.64105	1187.79
Aars	-1.07739	1.08675	Aars	-0.313539	0.319779	-0.433561	0.427322	alanyl-tRNA synthetase	234734	31.2617	48.4909	28.7662	52.2437	1636.82	2538.92	1506.16	2735.41
Aars2	-1.08515	1.09547	Aars2	-0.896191	0.903015	-1.02774	1.02091	"alanyl-tRNA synthetase 2, mitochondrial"	224805	3.82075	13.2973	3.48778	14.4296	179.208	623.693	163.59	676.803
Aarsd1	-1.01598	1.0265	Aarsd1	0.55456	-0.547129	0.516833	-0.524264	alanyl-tRNA synthetase domain containing 1	69684	29.5405	13.765	28.778	13.9849	497.983	232.046	485.13	235.753
Aasdh	1.00348	1.04056	Aasdh	0.186401	-0.155221	0.129047	-0.160227	aminoadipate-semialdehyde dehydrogenase	231326	3.66542	2.89258	3.52256	2.88256	190.77	150.547	183.334	150.025
Aasdhppt	-1.1704	1.13209	Aasdhppt	-0.183426	0.159419	-0.362414	0.38642	aminoadipate-semialdehyde dehydrogenase-phosphopantetheinyl transferase	67618	8.61877	10.9308	7.61315	12.7934	342.725	434.661	302.736	508.73
Aass	1.10383	1.39509	Aass	0.283543	0.027895	-0.196819	-0.114618	aminoadipate-semialdehyde synthase	30956	0.855138	0.716273	0.612961	0.6489	44.5955	37.3537	31.9659	33.8402
Aatf	1.00348	-1.02646	Aatf	-1.07296	1.05663	-1.03528	1.05161	apoptosis antagonizing transcription factor	56321	8.46031	37.0217	8.68421	36.8933	201.506	881.773	206.838	878.716
Aatk	1.29623	-1.43665	Aatk	0.504687	-0.57888	1.0274	-0.953206	apoptosis-associated tyrosine kinase	11302	0.678982	0.320385	0.975461	0.247166	51.2022	23.7705	74.2738	19.1761
Abat	1.16511	-2.20994	Abat	-1.30874	0.846974	-0.164737	0.626507	4-aminobutyrate aminotransferase	268860	3.18739	14.2027	7.04394	12.19	210.59	938.37	465.387	805.396
Abca1	1.13223	-1.20329	Abca1	-0.0485236	0.0046156	0.218457	-0.174549	"ATP-binding cassette, sub-family A (ABC1), member 1"	11303	8.70441	9.031	10.4739	7.97631	1304.83	1353.79	1570.09	1195.69
Abca12	1.35084	1	Abca12	-0.74689	0.963816	-0.74689	0.529964	"ATP-binding cassette, sub-family A (ABC1), member 12"	74591	0.00682312	0.327321	0	0.24231	0.825842	39.6175	0	29.3281
Abca13	1	1	Abca13	0	0	0	0	"ATP-binding cassette, sub-family A (ABC1), member 13"	268379	0.0385552	0.0720617	0.00399027	0.0478745	9.08427	16.9789	0.940175	11.2801
Abca14	-1.08948	1	Abca14	-3.92154	3.85972	-3.92154	3.98337	"ATP-binding cassette, sub-family A (ABC1), member 14"	67928	0.0855426	21.9986	0.0852123	23.9671	6.60674	1699.03	6.58122	1851.06
Abca15	-1.16952	1	Abca15	-3.37642	3.26346	-3.37642	3.48938	"ATP-binding cassette, sub-family A (ABC1), member 15"	320631	0.0215898	9.97243	0.0368682	11.663	1.65168	762.921	2.82052	892.252
Abca16	-1.19133	1.12952	Abca16	-3.74054	3.70212	-3.91625	3.95468	"ATP-binding cassette, sub-family A (ABC1), member 16"	233810	0.112952	19.6498	0.0714383	23.4093	7.43258	1353.79	4.70087	1611.92
Abca17	-1.12217	1.75679	Abca17	-3.22503	3.54835	-4.03797	3.71465	"ATP-binding cassette, sub-family A (ABC1), member 17"	381072	0.177313	19.3969	0.10093	21.7667	13.2135	1445.47	7.5214	1622.07
Abca2	-1.06737	1.16405	Abca2	2.42502	-2.36247	2.20586	-2.26841	"ATP-binding cassette, sub-family A (ABC1), member 2"	11305	108.889	3.94283	93.5431	4.20844	12754.3	461.827	10956.8	492.938
Abca3	1.1514	1.19612	Abca3	2.31634	-2.08547	2.05798	-2.28885	"ATP-binding cassette, sub-family A (ABC1), member 3"	27410	60.1633	2.84613	50.2987	2.47189	5614.08	264.872	4685.83	231.241
Abca4	1.7957	-1.36613	Abca4	-0.350612	0.547837	0.0994813	-0.296706	"ATP-binding cassette, sub-family A (ABC1), member 4"	11304	0.196603	0.36648	0.268585	0.204088	20.6461	38.4856	28.2052	21.4321
Abca5	-1.23994	-1.13028	Abca5	0.552575	-0.796051	0.729254	-0.485777	"ATP-binding cassette, sub-family A (ABC1), member 5"	217265	11.4846	4.50961	12.9808	5.59166	1380.81	542.194	1560.69	672.291
Abca6	1.09202	-2.35706	Abca6	-0.70562	0.150625	0.53137	0.0236241	"ATP-binding cassette, sub-family A (ABC1), member 6"	76184	0.308167	0.557881	0.726369	0.51087	23.1236	41.8814	54.5301	38.3522
Abca7	-1.04126	1.43941	Abca7	0.645767	-0.412195	0.120287	-0.353859	"ATP-binding cassette, sub-family A (ABC1), member 7"	27403	2.20187	1.05758	1.5297	1.10122	209.765	100.752	145.73	104.91
Abca8a	1.19163	-2.02652	Abca8a	0.621062	-1.00409	1.64007	-1.25703	"ATP-binding cassette, sub-family A (ABC1), member 8a"	217258	2.46655	0.799594	4.99851	0.671007	199.028	64.52	403.335	54.1442
Abca8b	2.85606	-1.71978	Abca8b	0.128095	0.237807	0.910316	-1.27622	"ATP-binding cassette, sub-family A (ABC1), member 8b"	27404	0.435791	0.470224	0.749463	0.164641	38.8146	41.8814	66.7524	14.6641
Abca9	1.05827	-1.98031	Abca9	-1.26584	0.813823	-0.280107	0.732119	"ATP-binding cassette, sub-family A (ABC1), member 9"	217262	1.08702	4.59491	2.15264	4.34192	98.2752	415.418	194.616	392.546
Abcb10	-1.21317	1.2715	Abcb10	0.803491	-0.769618	0.456961	-0.490834	"ATP-binding cassette, sub-family B (MDR/TAP), member 10"	56199	6.33218	2.12814	4.98009	2.5818	387.32	130.172	304.617	157.921
Abcb11	-1.05294	1	Abcb11	-1.56884	1.53163	-1.56884	1.60606	"ATP-binding cassette, sub-family B (MDR/TAP), member 11"	27413	0	0.857703	0.0134416	0.90311	0	59.9923	0.940175	63.1683
Abcb1a	1.01993	1.01062	Abcb1a	0.17714	-0.155282	0.161896	-0.183753	"ATP-binding cassette, sub-family B (MDR/TAP), member 1A"	18671	1.24165	0.986121	1.2286	0.966851	88.3651	70.1797	87.4363	68.8083
Abcb1b	2.38366	-1.36417	Abcb1b	1.55263	-1.15006	2.00066	-2.40324	"ATP-binding cassette, sub-family B (MDR/TAP), member 1B"	18669	1.5518	0.238366	2.11692	0.073089	95.7977	14.7151	130.684	4.51202
Abcb4	1.10383	1	Abcb4	-1.31137	1.38263	-1.31137	1.24012	"ATP-binding cassette, sub-family B (MDR/TAP), member 4"	18670	0.0286134	0.647107	0.0814369	0.58624	1.65168	37.3537	4.70087	33.8402
Abcb5	1	1.54021	Abcb5	5.6957	-5.38413	5.07256	-5.38413	"ATP-binding cassette, sub-family B (MDR/TAP), member 5"	77706	216.451	0.0206714	140.533	0.0617992	11852.5	1.13193	7695.33	3.38402
Abcb6	-1.05776	1.08811	Abcb6	-0.572687	0.593098	-0.694516	0.674105	"ATP-binding cassette, sub-family B (MDR/TAP), member 6"	74104	7.26348	16.296	6.6753	17.2372	295.652	663.311	271.711	701.619
Abcb7	1.23834	1.21981	Abcb7	1.25413	-0.956603	0.967478	-1.26501	"ATP-binding cassette, sub-family B (MDR/TAP), member 7"	11306	3.66942	0.792685	3.0082	0.640121	303.91	65.6519	249.146	53.0162
Abcb8	-1.17494	1.10183	Abcb8	0.111586	-0.157929	-0.0283137	0.0746565	"ATP-binding cassette, sub-family B (MDR/TAP), member 8"	74610	13.0732	10.8455	11.865	12.7428	533.494	442.585	484.19	520.01
Abcb9	1.00042	1.11465	Abcb9	-1.10402	1.18262	-1.26061	1.18201	"ATP-binding cassette, sub-family B (MDR/TAP), member 9"	56325	3.25523	15.8828	2.9204	15.8761	151.955	741.414	136.325	741.099
Abcc1	1.13179	-1.15941	Abcc1	-0.385602	0.368207	-0.172206	0.189602	"ATP-binding cassette, sub-family C (CFTR/MRP), member 1"	17250	7.34552	12.3863	8.5165	10.944	627.64	1058.35	727.695	935.116
Abcc10	1.02688	1.22228	Abcc10	0.308713	-0.144793	0.0191378	-0.183058	"ATP-binding cassette, sub-family C (CFTR/MRP), member 10"	224814	4.24025	3.09651	3.46913	3.01546	294.826	217.331	240.685	210.937
Abcc12	-1.10524	1.5431	Abcc12	-3.91563	4.15637	-4.54147	4.30073	"ATP-binding cassette, sub-family C (CFTR/MRP), member 12"	244562	0.15431	41.525	0.073197	45.895	9.91011	2666.83	4.70087	2947.48
Abcc2	-1.75093	1	Abcc2	-0.20203	-0.20203	-0.20203	0.606091	"ATP-binding cassette, sub-family C (CFTR/MRP), member 2"	12780	0.0534126	0.0732093	0.0608072	0.175093	4.12921	5.65965	4.70087	13.5361
Abcc3	1.03819	1.77701	Abcc3	0.0408317	0.400927	-0.78862	0.346862	"ATP-binding cassette, sub-family C (CFTR/MRP), member 3"	76408	12.1671	15.6166	6.84695	15.0422	870.438	1117.21	489.831	1076.12
Abcc4	1.38662	-1.65592	Abcc4	0.217997	-0.346025	0.945626	-0.817599	"ATP-binding cassette, sub-family C (CFTR/MRP), member 4"	239273	1.60943	1.08864	2.66508	0.785103	129.657	86.0267	211.539	63.1683
Abcc5	1.00314	-1.08483	Abcc5	0.881979	-0.938454	0.999446	-0.942971	"ATP-binding cassette, sub-family C (CFTR/MRP), member 5"	27416	13.9776	3.95756	15.1633	3.94519	830.797	258.08	928.893	238.009
Abcc6	1.63065	1	Abcc6	-0.350517	0.70324	-0.350517	-0.00220564	"ATP-binding cassette, sub-family C (CFTR/MRP), member 6"	27421	0.0699035	0.207593	0.0928447	0.127307	4.95505	14.7151	6.58122	9.02404
Abcc8	-1.05189	1.02479	Abcc8	1.16684	-1.18567	1.13151	-1.11268	"ATP-binding cassette, sub-family C (CFTR/MRP), member 8"	20927	1.46983	0.2878	1.43427	0.302735	104.056	20.3747	101.539	21.4321
Abcc9	1.64244	-2.007	Abcc9	-0.0248498	-0.119749	0.980188	-0.835589	"ATP-binding cassette, sub-family C (CFTR/MRP), member 9"	20928	0.894845	0.837877	1.79595	0.510142	94.9719	89.4225	191.796	54.1442
Abcd1	1.03228	-1.21125	Abcd1	-1.00405	0.888722	-0.727552	0.842881	"ATP-binding cassette, sub-family D (ALD), member 1"	11666	2.9792	11.0632	3.60856	10.7172	142.045	527.479	172.052	510.986
Abcd2	1.47319	-3.26354	Abcd2	-1.11511	0.541368	0.591325	-0.0175796	"ATP-binding cassette, sub-family D (ALD), member 2"	26874	0.31141	0.98171	1.0163	0.666382	24.7753	78.1032	80.855	53.0162
Abcd3	1.12606	1.0368	Abcd3	1.12667	-1.01496	1.07454	-1.18625	"ATP-binding cassette, sub-family D (ALD), member 3"	19299	41.4056	9.38344	39.936	8.33296	1972.94	447.112	1902.91	397.058
Abcd4	-1.55708	-1.00273	Abcd4	1.23108	-1.55248	1.23502	-0.91363	"ATP-binding cassette, sub-family D (ALD), member 4"	19300	3.59861	0.522637	3.60845	0.813789	124.702	18.1109	125.043	28.2001
Abce1	1.02716	-1.0403	Abce1	-0.522539	0.513364	-0.465533	0.474708	"ATP-binding cassette, sub-family E (OABP), member 1"	24015	15.1299	31.0223	15.7397	30.2021	814.281	1669.6	847.097	1625.46
Abcf1	-1.0383	1.07834	Abcf1	-0.761331	0.788623	-0.870141	0.842848	"ATP-binding cassette, sub-family F (GCN20), member 1"	224742	23.7201	69.4543	21.9969	72.1145	1042.21	3051.68	966.5	3168.57
Abcf2	-1.0267	1.06912	Abcf2	-1.19798	1.22719	-1.2944	1.2652	"ATP-binding cassette, sub-family F (GCN20), member 2"	27407	23.6967	127.273	22.1647	130.671	837.404	4497.16	783.166	4616.93
Abcf3	-1.05555	1.19488	Abcf3	-0.415585	0.505019	-0.672445	0.583011	"ATP-binding cassette, sub-family F (GCN20), member 3"	27406	19.3197	36.5704	16.1688	38.6018	888.606	1682.05	743.678	1775.48
Abcg1	1.33797	1.60119	Abcg1	1.70608	-1.15649	1.02694	-1.57654	"ATP-binding cassette, sub-family G (WHITE), member 1"	11307	3.14742	0.432749	1.96568	0.323436	263.444	36.2218	164.531	27.0721
Abcg2	1.00146	-1.19364	Abcg2	-1.08322	0.956588	-0.827854	0.954487	"ATP-binding cassette, sub-family G (WHITE), member 2"	26357	3.9941	16.4234	4.76752	16.3995	136.264	560.305	162.65	559.491
Abcg3	3.41183	-1.13844	Abcg3	0.124717	0.667025	0.311778	-1.10352	"ATP-binding cassette, sub-family G (WHITE), member 3"	27405	0.313048	0.455892	0.356387	0.133621	13.2135	19.2428	15.0428	5.64003
Abcg4	2.21807	-2.0294	Abcg4	0.405455	-0.34133	1.42651	-1.49063	"ATP-binding cassette, sub-family G (WHITE), member 4"	192663	0.372203	0.221807	0.755349	0.0884151	18.9944	11.3193	38.5472	4.51202
Abcg5	2.21093	-1.92659	Abcg5	0.379966	-0.280665	1.32602	-1.42532	"ATP-binding cassette, sub-family G (WHITE), member 5"	27409	0.349498	0.221093	0.67334	0.036721	10.736	6.79158	20.6838	1.12801
Abcg8	-1.05373	-1.58339	Abcg8	-1.99449	1.62522	-1.33147	1.70073	"ATP-binding cassette, sub-family G (WHITE), member 8"	67470	0.120754	1.48437	0.191201	1.56413	5.78089	64.52	8.46157	68.8083
Abhd1	-1.9162	2.05022	Abhd1	1.83376	-1.78499	0.797982	-0.846747	abhydrolase domain containing 1	57742	1.68072	0.136818	0.819777	0.26217	28.9045	2.26386	14.1005	4.50944
Abhd10	1.20771	-1.19624	Abhd10	-0.353313	0.360193	-0.094803	0.0879227	abhydrolase domain containing 10	213012	7.57472	12.4209	9.0612	10.2847	179.208	230.914	199.317	200.785
Abhd11	-1.18895	1.1098	Abhd11	0.287977	-0.337666	0.137672	-0.0879833	abhydrolase domain containing 11	68758	72.0324	46.6864	64.9055	55.5076	992.663	599.923	929.833	724.179
Abhd11os	2.5087	1.38458	Abhd11os	2.33029	-1.43209	1.86084	-2.75903	"abhydrolase domain containing 11, opposite strand"	69812	17.2875	1.27392	12.4857	0.5078	76.8033	5.65965	55.4703	2.25601
Abhd12	1.02441	1.07844	Abhd12	1.13974	-1.06787	1.03079	-1.10267	abhydrolase domain containing 12	76192	145.883	31.5827	135.272	30.83	3837.69	830.837	3558.56	811.036
Abhd12b	1	1	Abhd12b	0	0	0	0	abhydrolase domain containing 12B	100504285	0	0.0864929	0	0	0	1.13193	0	0
Abhd13	-1.13663	-1.11376	Abhd13	0.98755	-1.15765	1.14299	-0.972892	abhydrolase domain containing 13	68904	7.32065	1.65493	8.15348	1.88104	532.668	121.117	594.19	137.617
Abhd14a	1.02192	-1.16343	Abhd14a	-1.48913	1.39558	-1.27075	1.36431	abhydrolase domain containing 14A	68644	9.73418	71.8928	11.325	70.351	151.129	1181.73	174.873	1181.02
Abhd14b	-1.00327	1.19643	Abhd14b	1.28693	-1.15991	1.02819	-1.15521	abhydrolase domain containing 14b	76491	48.1386	8.82922	40.2352	8.85806	913.382	167.526	763.422	168.073
Abhd15	2.24325	-2.19557	Abhd15	0.0990379	-0.0835418	1.23364	-1.24913	abhydrolase domain containing 15	67477	0.254589	0.224325	0.558969	0.0745156	11.5618	10.1874	25.3847	3.38402
Abhd16a	-1.09866	-1.00943	Abhd16a	0.125362	-0.20001	0.138908	-0.064261	abhydrolase domain containing 16A	193742	52.738	42.0898	53.2355	46.2425	1370.07	1093.44	1383	1201.33
Abhd16b	-1.04321	-1.0246	Abhd16b	-3.40333	3.35529	-3.36827	3.41632	abhydrolase domain containing 16B	241850	0.352244	38.1411	0.360909	39.789	8.25842	894.225	8.46157	932.86
Abhd17a	-1.10995	-1.08254	Abhd17a	-0.779558	0.647105	-0.665142	0.797596	abhydrolase domain containing 17A	216169	29.2948	78.7515	31.7127	87.41	554.966	1491.88	600.772	1655.91
Abhd17b	-1.03085	-1.0246	Abhd17b	-1.2343	1.19486	-1.19924	1.23869	abhydrolase domain containing 17B	226016	8.28819	44.6385	8.49207	46.0154	280.786	1512.26	287.693	1558.9
Abhd17c	-1.12703	1.04335	Abhd17c	0.0400885	-0.0957418	-0.0211336	0.0767869	abhydrolase domain containing 17C	70178	6.88527	6.2666	6.5992	7.06266	208.938	190.164	200.257	214.321
Abhd2	-1.02534	1.3747	Abhd2	0.0400346	0.171474	-0.419079	0.207571	abhydrolase domain containing 2	54608	55.0606	60.3126	40.0529	61.8407	2216.56	2427.99	1612.4	2489.51
Abhd3	1.04362	1.08585	Abhd3	0.277756	-0.187545	0.158929	-0.24914	abhydrolase domain containing 3	106861	8.08927	5.85922	7.4497	5.61433	203.157	147.151	187.095	141.001
Abhd4	1.11215	-1.12215	Abhd4	-1.09012	1.08367	-0.923855	0.930312	abhydrolase domain containing 4	105501	30.0959	135.795	33.7722	122.101	1000.1	4726.94	1115.05	4305.6
Abhd5	-1.00746	-1.08424	Abhd5	-1.34089	1.27719	-1.22421	1.28791	abhydrolase domain containing 5	67469	12.6392	77.5962	13.7039	78.1749	554.966	3407.11	601.712	3432.52
Abhd6	1.22647	1.04919	Abhd6	-0.382773	0.56467	-0.452051	0.270153	abhydrolase domain containing 6	66082	5.24794	10.1204	5.00189	8.25162	142.045	273.927	135.385	223.345
Abhd8	-1.08216	-1.08439	Abhd8	-1.66455	1.54915	-1.54766	1.66306	abhydrolase domain containing 8	64296	10.4726	97.1565	11.3564	105.139	278.309	2581.93	301.796	2794.07
Abi1	1.15329	1.04699	Abi1	0.693211	-0.557206	0.62696	-0.762965	abl-interactor 1	11308	19.2878	8.10718	18.4221	7.02959	926.595	393.912	893.166	340.658
Abi2	1.0528	-1.02176	Abi2	0.131957	-0.11037	0.163013	-0.1846	abl-interactor 2	329165	9.09497	7.68871	9.29287	7.30311	749.865	632.749	733.336	600.099
Abi3	1.07902	-1.56936	Abi3	-1.78079	1.51056	-1.13061	1.40084	"ABI gene family, member 3"	66610	4.57874	44.8271	7.1857	41.5442	239.494	2331.78	375.13	2159
Abi3bp	1.43896	-2.80697	Abi3bp	0.596274	-1.07827	2.08529	-1.6033	"ABI gene family, member 3 (NESH) binding protein"	320712	3.21015	1.00563	9.01081	0.698858	190.77	57.7284	549.062	40.6082
Abl1	-1.07132	-1.09126	Abl1	-0.596231	0.483539	-0.47024	0.582931	"c-abl oncogene 1, non-receptor tyrosine kinase"	11350	13.4346	28.3967	14.6606	30.422	1244.54	2690.6	1317.18	2867.39
Abl2	-1.09363	1.08794	Abl2	-0.463457	0.459692	-0.58505	0.588815	"v-abl Abelson murine leukemia viral oncogene 2 (arg, Abelson-related gene)"	11352	2.36837	4.49102	2.17694	4.91151	361.719	691.609	330.942	761.403
Ablim1	-1.00931	-1.40923	Ablim1	0.971559	-1.2257	1.46647	-1.21233	actin-binding LIM protein 1	226251	7.06787	1.54116	9.96027	1.55551	629.292	138.095	882.824	141.001
Ablim2	-1.17019	-1.48083	Ablim2	1.28296	-1.67953	1.84936	-1.45279	actin-binding LIM protein 2	231148	2.28498	0.293147	3.38366	0.343037	118.921	14.7151	175.813	16.9201
Ablim3	-1.06022	-1.43455	Ablim3	-1.25103	0.948549	-0.730431	1.03291	"actin binding LIM protein family, member 3"	319713	0.515004	2.36565	0.7388	2.50811	31.382	141.491	44.1882	151.153
Abo	-1.02522	-1.62472	Abo	1.36729	-1.73535	2.06748	-1.69942	"ABO blood group (transferase A, alpha 1-3-N-acetylgalactosaminyltransferase, transferase B, alpha 1-3-galactosyltransferase)"	80908	7.16534	0.83416	11.6417	0.855196	170.124	19.2428	276.411	20.3041
Abr	1.46064	-1.19093	Abr	0.788076	-0.640816	1.04016	-1.18742	active BCR-related gene	109934	14.1086	5.24016	16.8023	3.58757	973.668	375.801	1134.79	257.185
Abra	1	-2.8461	Abra	0.376064	-1.13056	1.88505	-1.13056	actin-binding Rho activating protein	223513	0.284144	0.0486822	0.808703	0	6.60674	1.13193	18.8035	0
Abracl	1.48133	1.18798	Abracl	2.05685	-1.64915	1.80835	-2.21604	ABRA C-terminal like	73112	101.056	7.74361	85.0657	5.22748	915.859	70.1797	770.943	47.3762
Abt1	1.0229	1.20425	Abt1	0.193065	-0.0426619	-0.0750708	-0.0753323	activator of basal transcription 1	30946	3.32148	2.82079	2.75813	2.75763	210.59	178.845	174.873	174.841
Abtb1	1.02873	-1.01416	Abtb1	0.022956	-0.0126718	0.0432463	-0.0535305	ankyrin repeat and BTB (POZ) domain containing 1	80283	15.1233	14.7544	15.3375	14.3424	378.236	369.009	383.591	358.706
Abtb2	1.02618	1.11795	Abtb2	-1.6843	1.78337	-1.84516	1.74608	ankyrin repeat and BTB (POZ) domain containing 2	99382	0.356171	3.94032	0.318592	3.83978	23.1236	255.816	20.6838	249.289
Acaa1a	-1.04456	1.07061	Acaa1a	1.54589	-1.52811	1.44745	-1.46522	acetyl-Coenzyme A acyltransferase 1A	113868	34.1137	4.05101	31.8637	4.23151	791.157	93.9502	738.977	98.1364
Acaa1b	-1.18339	-3.00989	Acaa1b	-2.77571	1.85939	-1.186	2.10231	acetyl-Coenzyme A acyltransferase 1B	235674	0.0377695	2.48487	0.300989	2.94056	0.825842	54.3326	6.58122	64.2963
Acaa2	1.03299	-1.26152	Acaa2	0.199346	-0.343514	0.53451	-0.390342	acetyl-Coenzyme A acyltransferase 2 (mitochondrial 3-oxoacyl-Coenzyme A thiolase)	52538	26.8499	18.43	33.8717	17.8414	519.455	356.558	655.302	345.17
Acaca	-1.03257	1.01084	Acaca	-0.226452	0.211108	-0.242008	0.257352	acetyl-Coenzyme A carboxylase alpha	107476	10.5362	14.2693	10.4232	14.7341	1386.59	1877.87	1371.71	1939.04
Acacb	1.47273	1.03973	Acacb	0.0190337	0.28832	-0.03718	-0.270173	acetyl-Coenzyme A carboxylase beta	100705	1.55201	1.8705	1.4927	1.27009	191.595	230.914	184.274	156.793
Acad10	-1.22595	1.49289	Acad10	0.598837	-0.456733	0.0207289	-0.162832	"acyl-Coenzyme A dehydrogenase family, member 10"	71985	6.41774	3.08762	4.29887	3.78527	327.034	157.338	219.061	192.889
Acad11	-1.10447	-1.06581	Acad11	0.0955568	-0.21321	0.187504	-0.0698498	"acyl-Coenzyme A dehydrogenase family, member 11"	102632	11.871	9.58383	12.6522	10.5851	556.618	449.376	593.25	496.322
Acad12	-1.03089	1.07527	Acad12	0.933661	-0.903256	0.828959	-0.859363	"acyl-Coenzyme A dehydrogenase family, member 12"	338350	3.62083	1.01354	3.36736	1.04485	117.27	32.826	109.06	33.8402
Acad8	1.10729	1.10828	Acad8	1.0374	-0.889724	0.889075	-1.03675	"acyl-Coenzyme A dehydrogenase family, member 8"	66948	17.3596	4.56475	15.6635	4.12246	688.753	181.109	621.456	163.561
Acad9	-1.27942	1.13702	Acad9	0.557325	-0.642444	0.372071	-0.286952	"acyl-Coenzyme A dehydrogenase family, member 9"	229211	7.28645	3.17212	6.40839	4.05848	403.011	175.449	354.446	224.473
Acadl	-1.0521	-1.22474	Acadl	-0.143559	-0.0393167	0.14892	0.0339556	"acyl-Coenzyme A dehydrogenase, long-chain"	11363	10.8849	11.7005	13.3312	12.3101	283.264	304.489	346.924	320.353
Acadm	1.12713	-1.1367	Acadm	0.499523	-0.505619	0.684368	-0.678273	"acyl-Coenzyme A dehydrogenase, medium chain"	11364	19.4228	9.67685	22.0778	8.58539	538.449	268.267	612.054	238.009
Acads	1.27794	1.06441	Acads	0.409693	-0.18776	0.319642	-0.541575	"acyl-Coenzyme A dehydrogenase, short chain"	11409	10.2645	6.78401	9.64339	5.30857	255.185	168.658	239.745	131.977
Acadsb	1.25805	1.09193	Acadsb	1.30088	-1.07185	1.174	-1.40304	"acyl-Coenzyme A dehydrogenase, short/branched chain"	66885	53.1376	10.2598	48.664	8.1553	2491.57	481.07	2281.8	382.394
Acadvl	1.08757	1.01988	Acadvl	0.263897	-0.189138	0.235491	-0.310249	"acyl-Coenzyme A dehydrogenase, very long chain"	11370	20.3109	14.8372	19.9149	13.6425	601.213	439.189	589.49	403.826
Acan	1.12154	-1.05827	Acan	-0.485285	0.527169	-0.403577	0.361693	aggrecan	11595	0.0852112	0.201734	0.105827	0.179873	9.08427	21.5067	11.2821	19.1761
Acap1	1.25891	-1.16252	Acap1	0.432389	-0.374928	0.649642	-0.707103	"ArfGAP with coiled-coil, ankyrin repeat and PH domains 1"	216859	8.04403	4.59671	9.35133	3.65134	273.354	156.206	317.779	124.081
Acap2	1.13837	-1.17695	Acap2	0.247938	-0.271979	0.482992	-0.458951	"ArfGAP with coiled-coil, ankyrin repeat and PH domains 2"	78618	5.98936	4.17705	7.04918	3.66932	561.573	391.648	660.943	344.042
Acap3	1.05416	1.00265	Acap3	-0.12248	0.162439	-0.126304	0.0863454	"ArfGAP with coiled-coil, ankyrin repeat and PH domains 3"	140500	3.15473	3.84354	3.14638	3.64607	193.247	235.441	192.736	223.345
Acat1	1.01781	-1.07603	Acat1	0.631586	-0.671716	0.737309	-0.697179	acetyl-Coenzyme A acetyltransferase 1	110446	25.1798	10.2028	27.0943	10.0243	1190.04	482.202	1280.52	473.762
Acat2	1.19607	1.03844	Acat2	2.3243	-2.16794	2.26988	-2.42624	acetyl-Coenzyme A acetyltransferase 2	110460	107.624	4.78202	103.64	3.99812	3006.07	133.568	2894.8	111.673
Acat3	-1.04634	-1.01897	Acat3	-1.32016	1.27393	-1.29305	1.33928	acetyl-Coenzyme A acetyltransferase 3	224530	15.0523	90.8875	15.3379	95.0989	401.359	2423.46	408.976	2535.76
Acbd3	-1.00901	1.08393	Acbd3	0.00230896	0.0493582	-0.113962	0.0622949	acyl-Coenzyme A binding domain containing 3	170760	17.967	18.5626	16.5758	18.7298	875.393	904.412	807.61	912.556
Acbd4	1.24823	1.02374	Acbd4	1.69472	-1.51785	1.66087	-1.83774	acyl-Coenzyme A binding domain containing 4	67131	19.1594	2.06681	18.7151	1.65579	535.146	57.7284	522.737	46.2482
Acbd5	1.11628	1.03779	Acbd5	0.201289	-0.0951825	0.14778	-0.253887	acyl-Coenzyme A binding domain containing 5	74159	14.3751	11.7048	13.8517	10.4855	730.871	595.395	706.071	534.674
Acbd6	-1.1109	1.13458	Acbd6	-0.848252	0.863465	-1.03041	1.01519	acyl-Coenzyme A binding domain containing 6	72482	39.84	130.496	35.1144	144.968	579.741	2311.4	521.797	2558.32
Acbd7	8.02787	-1.24207	Acbd7	5.17446	-3.82833	5.48721	-6.83334	acyl-Coenzyme A binding domain containing 7	78245	935.745	1.8241	1162.26	0.227221	4645.36	9.05544	5769.85	1.12801
Accs	1.06243	-1.18422	Accs	0.712489	-0.790772	0.956427	-0.878144	1-aminocyclopropane-1-carboxylate synthase (non-functional)	329470	1.37786	0.486047	1.63169	0.457485	77.6292	27.1663	91.197	25.9441
Accsl	-1.12232	1	Accsl	-0.041621	-0.041621	-0.041621	0.124863	1-aminocyclopropane-1-carboxylate synthase (non-functional)-like	381411	0	0.0375409	0	0.112232	0	1.13193	0	3.38402
Acd	-1.00162	-1.00477	Acd	-0.51488	0.510284	-0.508021	0.512617	adrenocortical dysplasia	497652	11.9603	24.3415	12.0173	24.3809	218.022	443.717	219.061	444.434
Ace	1.00686	-1.24227	Ace	-2.28068	2.12912	-1.9677	2.11926	angiotensin I converting enzyme (peptidyl-dipeptidase A) 1	11421	10.0776	214.21	12.5191	212.751	579.741	9876.09	763.422	9785.44
Ace2	1	1.76471	Ace2	2.98382	-2.5741	2.16439	-2.5741	angiotensin I converting enzyme (peptidyl-dipeptidase A) 2	70008	4.71087	0.0708412	2.66949	0.0470623	236.191	3.39579	133.505	2.25601
Ace3	-1.08064	-1.46371	Ace3	-4.08712	3.75636	-3.53748	3.86824	angiotensin I converting enzyme (peptidyl-dipeptidase A) 3	217246	0.192774	44.2762	0.282166	47.8466	5.7809	1327.75	8.46157	1434.82
Acer1	-1.01952	1	Acer1	-0.00697252	-0.00697252	-0.00697252	0.0209176	alkaline ceramidase 1	171168	0.0497611	0.0682044	0	0.101952	1.65168	2.26386	0	3.38402
Acer2	1.06513	1.27992	Acer2	0.588236	-0.364695	0.232186	-0.455728	alkaline ceramidase 2	230379	13.5611	7.00542	10.5953	6.57704	686.275	162.998	528.378	151.153
Acer3	-1.13242	1.0327	Acer3	0.231085	-0.297579	0.184659	-0.118165	alkaline ceramidase 3	66190	3.75051	2.59984	3.63174	2.94412	215.545	149.415	208.719	169.201
Ache	1	1.07359	Ache	0.826362	-0.77514	0.723918	-0.77514	acetylcholinesterase	11423	0.303459	0.037812	0.282658	0	9.08427	1.13193	8.46157	0
Acin1	1.00881	1.04719	Acin1	-0.256635	0.296225	-0.323163	0.283573	apoptotic chromatin condensation inducer 1	56215	46.3893	68.0527	44.2987	67.4585	2163.7	4084	1974.37	4076.61
Ackr1	1	1.19071	Ackr1	2.63484	-2.50893	2.38302	-2.50893	atypical chemokine receptor 1 (Duffy blood group)	13349	3.53532	0	2.96908	0.0791612	50.3764	0	42.3079	1.12801
Ackr2	-3.34904	-1.28446	Ackr2	0.00954311	-1.062	0.370709	0.681747	atypical chemokine receptor 2	59289	0.236628	0.11259	0.30394	0.377068	9.91011	4.52772	12.2223	15.7921
Ackr3	1.44652	-1.08585	Ackr3	1.45705	-1.25018	1.57589	-1.78276	atypical chemokine receptor 3	12778	21.9242	3.35711	23.8065	2.32082	604.517	92.8183	655.302	65.4243
Ackr4	-2.2422	-1.03756	Ackr4	2.78091	-3.38996	2.8341	-2.22505	atypical chemokine receptor 4	252837	11.4769	0.159297	11.908	0.357176	326.208	4.52772	338.463	10.152
Acly	1.13259	1.2332	Acly	1.87064	-1.62962	1.56823	-1.80925	ATP citrate lyase	104112	206.748	18.2708	167.651	16.1319	12986.4	1146.65	10529	1012.95
Acmsd	-1.8011	1	Acmsd	-0.21222	-0.21222	-0.21222	0.636659	amino carboxymuconate semialdehyde decarboxylase	266645	0.0263726	0.0722945	0.0600474	0.18011	0.825842	2.26386	1.88035	5.64003
Acnat1	-1.10726	-1.37035	Acnat1	0.914675	-1.21544	1.36922	-1.06845	acyl-coenzyme A amino acid N-acyltransferase 1	230161	0.617447	0.141049	0.846118	0.156178	44.5955	10.1874	61.1114	11.2801
Acnat2	1.00348	-1.2988	Acnat2	-0.623045	0.436961	-0.245866	0.431949	acyl-coenzyme A amino acid N-acyltransferase 2	209186	0.0760573	0.208494	0.12988	0.207771	1.65168	4.52772	2.82052	4.51202
Aco1	1.08949	1.12072	Aco1	1.79952	-1.65548	1.63509	-1.77913	aconitase 1	11428	46.1234	4.20595	41.1552	3.86047	2830.16	258.08	2525.31	236.881
Aco2	-1.01581	1.03522	Aco2	0.212645	-0.19899	0.162707	-0.176362	"aconitase 2, mitochondrial"	11429	87.519	65.7942	84.5414	66.8343	3347.14	2516.28	3233.26	2556.06
Acot1	1.33797	-1.08759	Acot1	2.93974	-2.79028	3.06088	-3.21033	acyl-CoA thioesterase 1	26897	11.8905	0.224022	12.932	0.167434	240.32	4.52772	261.369	3.38402
Acot10	1.0924	3.07438	Acot10	-2.09993	2.97383	-3.72023	2.84633	acyl-CoA thioesterase 10	64833	0.581052	19.569	0.188998	17.9138	11.5618	389.384	3.7607	356.45
Acot11	1.29481	-2.02941	Acot11	0.00379666	-0.327954	1.02485	-0.700697	acyl-CoA thioesterase 11	329910	0.699471	0.55578	1.41951	0.429236	56.9831	45.2772	115.641	34.9682
Acot12	-1.19584	1	Acot12	-2.27227	2.14326	-2.27227	2.40128	acyl-CoA thioesterase 12	74156	0.0389248	2.13407	0.0443137	2.552	1.65168	90.5544	1.88035	108.288
Acot13	-1.02501	1.15611	Acot13	2.01801	-1.93119	1.80874	-1.89556	acyl-CoA thioesterase 13	66834	84.8182	5.49112	73.3653	5.62843	611.949	39.6175	529.318	40.6082
Acot2	1.00348	1.17119	Acot2	1.7345	-1.61801	1.50653	-1.62302	acyl-CoA thioesterase 2	171210	3.88638	0.380487	3.31832	0.379168	115.618	11.3193	98.7184	11.2801
Acot3	1	1	Acot3	0	0	0	0	acyl-CoA thioesterase 3	171281	0.023174	0	0.0527646	0.0633061	0.825842	0	1.88035	2.25601
Acot4	-1.42595	1.30497	Acot4	0.160032	-0.223985	-0.223985	0.287938	acyl-CoA thioesterase 4	171282	0.130497	0.0357727	0.0891378	0.142595	4.12921	1.13193	2.82052	4.51202
Acot5	1	1	Acot5	0	0	0	0	acyl-CoA thioesterase 5	217698	0.0421029	0	0	0.0575077	0.825842	0	0	1.12801
Acot6	2.25783	1.10127	Acot6	2.2123	-1.55525	2.07313	-2.73018	acyl-CoA thioesterase 6	217700	5.74603	0.421913	5.21764	0.186867	138.742	10.1874	125.983	4.51202
Acot7	-1.08944	-1.07278	Acot7	-2.66956	2.5571	-2.56821	2.68068	acyl-CoA thioesterase 7	70025	11.5558	432.695	12.3968	471.395	214.719	8100.09	224.702	8888.68
Acot8	1.0129	-1.0985	Acot8	-0.714332	0.655812	-0.578801	0.637322	acyl-CoA thioesterase 8	170789	6.65572	17.2048	7.31129	16.9857	94.146	243.365	103.419	240.265
Acot9	1.08518	-1.0437	Acot9	0.941193	-0.91308	1.0029	-1.03101	acyl-CoA thioesterase 9	56360	124.646	34.4736	130.093	31.7677	2500.65	691.609	2609.93	637.323
Acox1	1.02392	1.07718	Acox1	0.74515	-0.674475	0.637897	-0.708572	"acyl-Coenzyme A oxidase 1, palmitoyl"	11430	26.857	10.0394	24.9328	9.80491	1517.07	567.097	1408.38	553.851
Acox2	1	1	Acox2	0	0	0	0	"acyl-Coenzyme A oxidase 2, branched chain"	93732	0	0.0338085	0.0280802	0.0673875	0	1.13193	0.940175	2.25601
Acox3	-1.0306	1.00926	Acox3	1.15968	-1.17477	1.14638	-1.13129	"acyl-Coenzyme A oxidase 3, pristanoyl"	80911	92.5466	18.3494	91.6977	18.9108	5178.03	1026.66	5130.53	1058.07
Acoxl	-1.37024	1.05407	Acoxl	-1.02955	0.840329	-1.10553	1.29475	acyl-Coenzyme A oxidase-like	74121	0.250061	0.91398	0.237233	1.25237	9.91011	36.2218	9.40175	49.6322
Acp1	-1.12034	1.04599	Acp1	-0.222918	0.173385	-0.287793	0.337326	"acid phosphatase 1, soluble"	11431	16.3081	21.4636	15.591	24.0466	706.095	929.314	675.045	1041.15
Acp2	1.15543	-1.14205	Acp2	0.171648	-0.163249	0.363276	-0.371675	"acid phosphatase 2, lysosomal"	11432	7.85526	6.22797	8.97111	5.39019	521.107	413.154	595.131	357.578
Acp5	1.18865	-1.1332	Acp5	0.384891	-0.350428	0.565289	-0.599752	"acid phosphatase 5, tartrate resistant"	11433	5.04887	3.03278	5.72136	2.55145	87.5393	53.2007	99.6584	45.1202
Acp6	-1.04514	1.11644	Acp6	1.05432	-1.00672	0.895421	-0.94302	"acid phosphatase 6, lysophosphatidic"	66659	16.7222	4.00735	14.9782	4.18826	387.32	92.8183	346.924	97.0084
Acpp	-1.08713	1.23525	Acpp	1.86511	-1.77297	1.56031	-1.65245	"acid phosphatase, prostate"	56318	4.85348	0.389835	3.92916	0.4238	307.213	24.9025	249.146	27.0721
Acpt	1.04361	1.09799	Acpt	-2.95253	3.05075	-3.08739	2.98917	"acid phosphatase, testicular"	100503991	0.257465	16.5153	0.234488	15.8251	4.12921	264.872	3.7607	253.801
Acr	-1.02296	1.05273	Acr	-3.93138	3.95208	-4.00552	3.98483	acrosin prepropeptide	11434	0.565312	133.489	0.536995	136.554	10.736	2577.4	10.3419	2639.53
Acrbp	-1.02665	1.04297	Acrbp	-2.15106	2.16243	-2.21176	2.20038	proacrosin binding protein	54137	17.9606	357.118	17.2206	366.636	337.77	6253.91	324.36	6469.11
Acrv1	1.00767	1.04518	Acrv1	-2.61705	2.65444	-2.6808	2.64342	acrosomal vesicle protein 1	11451	5.83217	225.272	5.58008	223.558	77.6292	2998.48	74.2738	2975.68
Acsbg1	1.21616	1.78596	Acsbg1	-0.944124	1.50364	-1.78082	1.22131	acyl-CoA synthetase bubblegum family member 1	94180	13.1793	71.9022	7.37939	59.1225	505.416	2757.38	282.993	2267.29
Acsbg2	-1.04982	1.04163	Acsbg2	-2.71012	2.70447	-2.76897	2.77462	acyl-CoA synthetase bubblegum family member 2	328845	3.08596	131.627	2.96262	138.185	110.663	4720.15	106.24	4955.33
Acsf2	-1.06393	-1.0519	Acsf2	-0.405841	0.324642	-0.332848	0.414047	acyl-CoA synthetase family member 2	264895	3.30485	5.48339	3.47636	5.83395	141.219	234.31	148.548	249.289
Acsf3	-1.0507	1.56312	Acsf3	-0.228324	0.514867	-0.872756	0.586213	acyl-CoA synthetase family member 3	257633	6.24557	10.4543	3.99557	10.9843	186.64	312.413	119.402	328.249
Acsl1	-1.02537	-1.08402	Acsl1	-0.654557	0.578291	-0.538165	0.614431	acyl-CoA synthetase long-chain family member 1	14081	107.295	252.176	116.31	258.573	5908.9	13887.6	6405.41	14239.9
Acsl3	1.17304	-1.21952	Acsl3	-0.147251	0.119223	0.139062	-0.111035	acyl-CoA synthetase long-chain family member 3	74205	9.78057	11.7647	11.9276	10.0292	532.971	621.143	648.438	532.234
Acsl4	1.07412	1.24901	Acsl4	1.86367	-1.6517	1.54289	-1.75486	acyl-CoA synthetase long-chain family member 4	50790	53.6864	4.69494	42.9832	4.37095	3836.86	340.711	3075.31	319.225
Acsl5	1.09145	1.09239	Acsl5	0.659454	-0.532586	0.53196	-0.658828	acyl-CoA synthetase long-chain family member 5	433256	35.7747	15.658	32.7489	14.3461	1572.4	688.213	1439.41	630.555
Acsl6	-1.13033	1.26119	Acsl6	-3.3706	3.44962	-3.70539	3.62637	acyl-CoA synthetase long-chain family member 6	216739	0.370941	41.9178	0.29412	47.381	13.2135	1489.62	10.3419	1676.22
[truncated: 22,349 more rows]
