# Supplementary material for: Multiple ageing effects on testicular/epididymal germ cells lead to decreased male fertility in mice
Source: Commun Biol. 2024 Jan 4;7:16. doi: 10.1038/s42003-023-05685-2 (PMC10766604; doi:10.1038/s42003-023-05685-2)
Supplement: Supplementary file 5 — Supplementary Data 2 [file 42003_2023_5685_MOESM5_ESM.xlsx]

## Sheet: GO terms
Source data for Fig. 5b and supplementary fig. S5
	24 mo. testis_up-regulated genes (fold change ≥ 2)
		Gene Ontology (GO) terms	p-value	overlap_genes
	Biological Process	inflammatory response (GO:0006954)	7.92493e-08	[ITGB2, ADM, CXCL13, TNF, CCL8, CCL7, CCRL2, C3AR1, CCL3, OLR1, CCL2, CCR5, TNFRSF4, CCL24, PLA2G2D, ANXA1, IL18, CYBB, CYBA, FOS, CD40LG, IL9, PTX3, AGTR2, FCGR2B, CD44, LAT, CCL26, PF4]
		macrophage migration (GO:1905517)	9.15525e-07	[P2RY12, LGALS3, EDNRB, SFTPD, CXCL17, CCL3, CCL2]
		positive regulation of phagocytosis (GO:0050766)	1.17885e-07	[C3, PTPRC, CLEC7A, SFTPD, SIRPA, APOA1, CCL2, TREM2, CYBA, IL2RG, FCGR2B, TNF]
		eosinophil chemotaxis (GO:0048245)	1.56996e-06	[CCL24, LGALS3, CCL8, CCL7, CCL3, CCL2, CCL26]
		eosinophil migration (GO:0072677)	1.56996e-06	[CCL24, LGALS3, CCL8, CCL7, CCL3, CCL2, CCL26]
		negative regulation of lymphocyte proliferation (GO:0050672)	2.73772e-06	[BLK, CD86, LYN, PLA2G2D, TYROBP, GPNMB, SFTPD, VSIG4, FCGR2B]
		macrophage chemotaxis (GO:0048246)	3.48593e-06	[LGALS3, EDNRB, SFTPD, CCL3, CXCL17, CCL2]
		granulocyte chemotaxis (GO:0071621)	7.44099e-05	[CCL24, EDN1, ANXA1, PLA2G1B, ITGB2, CXCL13, LGALS3, CCL8, CCL7, CCL3, CCL2, CCL26, PF4]
		regulation of phagocytosis (GO:0050764)	2.00752e-05	[PLSCR1, PTPRC, CLEC7A, SFTPD, SIRPA, APOA1, TREM2, CYBA, IL2RG, FCGR2B, TNF]
		neutrophil chemotaxis (GO:0030593)	2.48006e-05	[LGALS3, CCL24, EDN1, CCL8, CCL7, PLA2G1B, ITGB2, CCL3, CCL2, CXCL13, CCL26, PF4]
		Gene Ontology (GO) terms	p-value	overlap_genes
	Cellular Component	tertiary granule membrane (GO:0070821)	0.000179	[CLEC4D, CLEC12A, ITGB2, PTAFR, ITGAX, OLR1, SIRPA, CYBB, CYBA, MCEMP1, LAIR1]
		tertiary granule (GO:0070820)	0.000422	[CDA, CLEC12A, ITGB2, PTAFR, CYBB, CYBA, MCEMP1, CTSS, LGALS3, CLEC4D, ITGAX, SIRPA, OLR1, PTX3, PGLYRP1, LAIR1]
		specific granule membrane (GO:0035579)	0.001225	[CEACAM3, CLEC4D, CLEC12A, ITGB2, C3AR1, PLAUR, OLR1, CYBB, CYBA, MCEMP1, LAIR1]
		specific granule (GO:0042581)	0.002462	[CLEC12A, ITGB2, PLAUR, CYBB, CYBA, MCEMP1, CEACAM3, CLEC4D, C3AR1, OLR1, PTX3, PGLYRP1, LAIR1, DNASE1L1]
		membrane raft (GO:0045121)	0.007303	[LYN, CAV3, ITGB2, TREM2, THY1, TNF, SLC6A4, PLSCR1, CD4, PTPRC, BTK, MS4A1, CARD11, LAT]
		secretory granule membrane (GO:0030667)	0.009413	[CLEC12A, PTAFR, ITGB2, PLAUR, CYBB, MCEMP1, CYBA, CEACAM3, LGALS3, CLEC4D, TYROBP, PTPRC, FABP5, C3AR1, ITGAX, OLR1, SIRPA, CD68, CD44, LAIR1]
		endolysosome lumen (GO:0036021)	0.015458	[CTSK, CTSS]
		clathrin-coated endocytic vesicle (GO:0045334)	0.023161	[CD74, CD4, EPGN, SFTPC, SFTPD, AVP, ADRB2, APOE]
		clathrin-coated vesicle membrane (GO:0030665)	0.031297	[CD74, CD4, EPGN, GAD1, AVP, ADRB2, APOE, SLC18A1]
		endocytic vesicle lumen (GO:0071682)	0.048084	[APOA1, APOE, PGLYRP1]
		Gene Ontology (GO) terms	p-value	overlap_genes
	Molecular Function	G protein-coupled purinergic nucleotide receptor activity (GO:0045028)	2.4e-05	[P2RY12, P2RY13, GPR34, GPR171, PTAFR]
		receptor ligand activity (GO:0048018)	2.8e-05	[WNT8A, WNT8B, CXCL13, FGF2, TNF, NPPB, LGALS3, WNT11, GPNMB, NPY, NTF3, CCL3, LEFTY2, CCL24, EDN1, TSLP, IL34, IGF2, IL18, VEGFC, APOA1, AGT, APLN, FGF17, EPGN, IL9, SCGB3A1, ZP3, CCL26]
		cytokine activity (GO:0005125)	2.9e-05	[CCL24, EDN1, TSLP, IL34, IL18, WNT8A, WNT8B, CXCL13, FGF2, TNF, CCL8, WNT11, CCL7, IL9, CCL3, SCGB3A1, CCL2, LEFTY2, CCL26, PF4]
		chemokine receptor binding (GO:0042379)	2.9e-05	[CCL24, CCL8, CCL7, CCRL2, CCL3, CCL2, S100A14, CXCL13, CCL26, PF4]
		purinergic nucleotide receptor activity (GO:0001614)	0.000244	[P2RY12, P2RY13, GPR34, PTAFR, GPR171]
		CCR chemokine receptor binding (GO:0048020)	0.000264	[CCL24, CCL8, CCL7, CCRL2, CCL3, CCL2, CXCL13, CCL26]
		amyloid-beta binding (GO:0001540)	0.000407	[CD74, MARCO, ITGB2, APOA1, ATP1A3, TREM2, ADRB2, APOE, FCGR2B, CRYAB, APBA2]
		chemokine activity (GO:0008009)	0.000505	[CCL24, CCL8, CCL7, CCL3, CCL2, CXCL13, CCL26, PF4]
		chemoattractant activity (GO:0042056)	0.001695	[LGALS3, GPNMB, NTF3, CCL3, VEGFC, FGF2]
		phospholipase activator activity (GO:0016004)	0.008851	[CCL8, BTK, CCL3]
	24 mo. testis_down-regulated genes (fold change ≤ -2)
		Gene Ontology (GO) terms	p-value	overlap_genes
	Biological Process	complement activation, lectin pathway (GO:0001867)	3.7e-05	[MFAP4, MASP2, MASP1, MBL2]
		negative regulation of digestive system process (GO:0060457)	0.000306	[TIFAB, TFF2, HAMP]
		neutrophil activation (GO:0042119)	0.004257	[IL15, PRG3, DNASE1]
		monosaccharide transmembrane transport (GO:0015749)	0.005089	[SLC2A9, SLC5A9, SLC2A6]
		positive regulation of muscle contraction (GO:0045933)	0.011432	[MYOCD, NMU]
		hexose transmembrane transport (GO:0008645)	0.012073	[SLC2A9, SLC5A9, SLC2A6]
		positive regulation of smooth muscle contraction (GO:0045987)	0.014495	[MYOCD, NMU]
		anterograde trans-synaptic signaling (GO:0098916)	0.014935	[GABRR2, SNCG, GRIK1, CEL, PDE7B, SLC1A6, ASIC2, GABRG3, DRD4, GRIN1, DRD5]
		negative regulation of cold-induced thermogenesis (GO:0120163)	0.017066	[FOXC2, IL15, HOXC10, MAP2K6]
		granulocyte activation (GO:0036230)	0.017868	[IL15, PRG3]
		Gene Ontology (GO) terms	p-value
	Cellular Component	elastic fiber (GO:0071953)	0.00447822	[MFAP4, ELN]
		alveolar lamellar body (GO:0097208)	0.00662134	[NAPSA, LAMP3]
		integral component of postsynaptic density membrane (GO:0099061)	0.0226014	[LRFN1, GSG1L]
		intrinsic component of postsynaptic density membrane (GO:0099146)	0.0226014	[LRFN1, GSG1L]
		integral component of postsynaptic specialization membrane (GO:0099060)	0.0407665	[LRFN1, GSG1L]
		GABA-A receptor complex (GO:1902711)	0.05997	[GABRR2, GABRG3]
		supramolecular fiber (GO:0099512)	0.05997	[MFAP4, ELN]
		sarcolemma (GO:0042383)	0.09683	[TRIM72, MLIP, SGCD]
		chloride channel complex (GO:0034707)	0.1012	[BEST2]
		sarcoglycan complex (GO:0016012)	0.1012	[SGCD]
		Gene Ontology (GO) terms	p-value	overlap_genes
	Molecular Function	dopamine neurotransmitter receptor activity (GO:0004952)	0.004258	[DRD4, DRD5]
		G protein-coupled chemoattractant receptor activity (GO:0001637)	0.005089	[CXCR1, ACKR4, ACKR2]
		sodium channel regulator activity (GO:0017080)	0.007446	[RSC1A1, FXYD3, PCSK9, PRSS8]
		long-chain fatty acid binding (GO:0036041)	0.008695	[FABP2, FABP4]
		sodium channel inhibitor activity (GO:0019871)	0.011242	[RSC1A1, PCSK9]
		chloride channel activity (GO:0005254)	0.011432	[GABRR2, FXYD3, CLCA2, BEST2, GABRG3]
		C-C chemokine receptor activity (GO:0016493)	0.012073	[CXCR1, ACKR4, ACKR2]
		C-C chemokine binding (GO:0019957)	0.013586	[CXCR1, ACKR4, ACKR2]
		anion channel activity (GO:0005253)	0.014361	[GABRR2, FXYD3, CLCA2, BEST2, GABRG3]
		chemokine receptor activity (GO:0004950)	0.016921	[CXCR1, ACKR4, ACKR2]
	24 mo. cauda epididymis_up-regulated genes (fold change ≥ 2)
		Gene Ontology (GO) terms	p-value	overlap_genes
	Biological Process	neutrophil migration (GO:1990266)	4.72464e-07	[CXCL9, PLA2G1B, GP2, CXCL1, PPBP, CXCL13, CXCL2, CXCL5, CXCL10, CCL7, CCL5, CCL4, SAA1, XCL1, S100A9, S100A8]
		neutrophil chemotaxis (GO:0030593)	7.07118e-07	[CXCL9, PLA2G1B, CXCL1, PPBP, CXCL13, CXCL2, CXCL5, CXCL10, CCL7, CCL5, CCL4, SAA1, XCL1, S100A9, S100A8]
		granulocyte chemotaxis (GO:0071621)	1.24887e-06	[CXCL9, PLA2G1B, CXCL1, PPBP, CXCL13, CXCL2, CXCL5, CXCL10, CCL7, CCL5, CCL4, SAA1, XCL1, S100A9, S100A8]
		defense response to bacterium (GO:0042742)	2.80066e-06	[WFDC12, CHGA, PGLYRP4, GSDMA, PLA2G1B, SFTPD, LPO, ISG15, FPR2, CXCL13, WFDC5, WFDC2, LYPD8, JCHAIN, WFDC3, LYZL6, NLRP10, OAS2, OAS3, ADGRB1, LCN2, LYG2, S100A9, S100A8]
		chemokine-mediated signaling pathway (GO:0070098)	9.11328e-06	[CXCL10, CXCL9, FOXC1, CCL7, CCL5, CCL4, XCL1, CXCL1, PPBP, CXCL13, CXCL2, CXCL5]
		cellular response to chemokine (GO:1990869)	1.92014e-05	[CXCL10, CXCL9, FOXC1, CCL7, CCL5, CCL4, XCL1, CXCL1, PPBP, CXCL13, CXCL2, CXCL5]
		positive regulation of natural killer cell chemotaxis (GO:2000503)	2.35385e-05	[CCL7, CCL5, CCL4, XCL1]
		positive thymic T cell selection (GO:0045059)	2.35385e-05	[ZAP70, CD3G, CD3E, CD3D]
		positive regulation of cell-cell adhesion (GO:0022409)	5.40869e-05	[FOXA1, FGB, IL10, FGA, RNASE10, CCL5, IL1B, CD3E, CXCL13, TNF]
		lymphocyte migration (GO:0072676)	8.02097e-05	[RET, ZAP70, CCL7, CCL5, TBX21, CCL4, SAA1, XCL1, CCR6]
		Gene Ontology (GO) terms	p-value	overlap_genes
	Cellular Component	T cell receptor complex (GO:0042101)	8e-06	[ZAP70, CD8A, CD3G, CD247, CD3E, CD3D]
		alpha-beta T cell receptor complex (GO:0042105)	6.8e-05	[CD3G, CD247, CD3E, CD3D]
		neurofibrillary tangle (GO:0097418)	0.00097	[NEFM, CLU, NEFH]
		spanning component of membrane (GO:0089717)	0.06536	[SLC15A1, CDHR2, CDHR5]
		multivesicular body (GO:0005771)	0.06902	[BST2, CD79A, LRAT, CST7]
		acrosomal vesicle (GO:0001669)	0.0742	[PATE4, TCP11X2, SPESP1, PLA2G10, LYZL6]
		microvillus membrane (GO:0031528)	0.09196	[CDHR2, CDHR5]
		sperm flagellum (GO:0036126)	0.09698	[TCP11X2, ODF3, CCR6, TCTE1, LYZL6]
		spanning component of plasma membrane (GO:0044214)	0.1227	[CDHR2, CDHR5]
		9+2 motile cilium (GO:0097729)	0.1298	[TCP11X2, DNAH9, CCR6, TCTE1, LYZL6]
		Gene Ontology (GO) terms	p-value	overlap_genes
	Molecular Function	chemokine activity (GO:0008009)	9.80742e-07	[CXCL10, CXCL9, CCL7, CCL5, CCL4, XCL1, CXCL1, PPBP, CXCL13, CXCL2, CXCL5, CXCL16]
		chemokine receptor binding (GO:0042379)	2.57122e-06	[CXCL10, CXCL9, CCL7, CCL5, CCL4, XCL1, CXCL1, PPBP, CXCL13, CXCL2, CXCL5, CXCL16]
		CXCR chemokine receptor binding (GO:0045236)	6.45398e-06	[CXCL10, CXCL9, CXCL1, PPBP, CXCL13, CXCL2, CXCL5]
		cytokine activity (GO:0005125)	6.71843e-05	[IL10, CXCL9, GDF15, BMP8A, OSM, CXCL1, NRG1, PPBP, CXCL13, TNF, CXCL2, CXCL5, CXCL16, CXCL10, IL1A, IFNG, CCL7, IL1B, CCL5, CCL4, XCL1]
		CCR1 chemokine receptor binding (GO:0031726)	0.000969683	[CCL7, CCL5, CCL4]
		CXCR3 chemokine receptor binding (GO:0048248)	0.000969683	[CXCL10, CXCL9, CXCL13]
		protein tyrosine kinase activator activity (GO:0030296)	0.010754	[GREM1, CCL5, NRG1, GHRL]
		CCR5 chemokine receptor binding (GO:0031730)	0.0201505	[CCL5, CCL4]
		oxidoreductase activity, acting on paired donors, with incorporation or reduction of molecular oxygen, reduced pteridine as one donor, and incorporation of one atom of oxygen (GO:0016714)	0.0201505	[TH, AGMO]
		water channel activity (GO:0015250)	0.0208999	[AQP6, AQP4, AQP3]
	24 mo. cauda epididymis_down-regulated genes (fold change ≤ -2)
		Gene Ontology (GO) terms	p-value	overlap_genes
	Biological Process	extracellular matrix organization (GO:0030198)	8.55303e-40	[SPARC, ECM2, COL16A1, COL14A1, ELN, COL12A1, LOXL3, SCX, ICAM4, LAMC1, FGF2, LOXL1, LOXL2, ADAMTSL1, ADAMTS4, ADAMTS5, ADAMTS2, ADAMTS3, SH3PXD2A, CREB3L1, CTSK, ADAMTSL2, KDR, TIMP2, CYP1B1, ADAMTS6, ADAMTS7, MMP2, BGN, DCN, BCAN, VCAN, MMP16, COL4A2, LOX, COL4A1, COL4A4, COL6A2, PXDN, ADAM12, COL4A3, COL6A1, COL8A2, ITGA8, COL8A1, MMP19, COL4A5, COL6A3, ITGA5, FBN2, COL15A1, COL13A1, LAMA2, CO…
		external encapsulating structure organization (GO:0045229)	1.96986e-36	[SPARC, ECM2, COL16A1, COL14A1, ELN, ICAM4, LAMC1, FGF2, LOXL1, ADAMTSL1, ADAMTS4, ADAMTS5, ADAMTS2, ADAMTS3, SH3PXD2A, ADAMTSL2, KDR, TGM3, ADAMTS6, ADAMTS7, MMP2, BGN, DCN, BCAN, VCAN, MMP16, COL4A2, LOX, COL4A1, COL4A4, COL6A2, PXDN, ADAM12, COL4A3, COL6A1, COL8A2, ITGA8, COL8A1, MMP19, COL4A5, COL6A3, ITGA5, FBN2, COL15A1, COL13A1, LAMA2, COL11A1, LAMA4, NDNF, ADAMTS12, NID1, ADAMTS10, FBLN5,…
		extracellular structure organization (GO:0043062)	1.2563e-35	[SPARC, ECM2, COL16A1, COL14A1, ELN, ICAM4, LAMC1, FGF2, LOXL1, ADAMTSL1, ADAMTS4, ADAMTS5, ADAMTS2, ADAMTS3, SH3PXD2A, ADAMTSL2, KDR, ADAMTS6, ADAMTS7, MMP2, BGN, DCN, BCAN, VCAN, MMP16, COL4A2, LOX, COL4A1, COL4A4, COL6A2, PXDN, ADAM12, COL4A3, COL6A1, COL8A2, ITGA8, COL8A1, MMP19, COL4A5, COL6A3, ITGA5, FBN2, COL15A1, COL13A1, LAMA2, COL11A1, LAMA4, NDNF, ADAMTS12, NID1, ADAMTS10, FBLN5, ADAMT…
		collagen fibril organization (GO:0030199)	4.70077e-26	[COL15A1, COL16A1, COL13A1, COL14A1, COL11A1, COL12A1, LOXL3, SCX, DPT, LOXL1, LOXL2, ADAMTS2, ADAMTS14, ADAMTS3, SERPINH1, CYP1B1, LUM, COL1A1, COL3A1, BMP1, COL1A2, COL4A2, LOX, COL5A1, COL4A1, P4HA2, COL4A4, COL6A2, COL5A3, COL4A3, COL6A1, PXDN, COL5A2, COL8A2, COL9A1, COL4A5, COL6A3, COL8A1, TLL1]
		muscle contraction (GO:0006936)	3.54089e-19	[RYR1, HCN4, MYLK2, ACTG2, SLC8A1, LMOD3, LMOD2, TTN, CKMT2, EDNRA, SGCA, BDKRB2, TNNI2, MYBPC1, MYBPC2, ACTN3, CAV3, ACTN2, TMOD4, TNNC1, TMOD2, TNNC2, KLHL41, TRDN, MYLPF, ACTA1, MYH2, MYL1, MYOT, TNNT1, MYL2, MYL3, TNNT3, HRC, MYH8, TCAP, SCN4A, MYH4, MYH7]
		actin-myosin filament sliding (GO:0033275)	1.05258e-14	[MYBPC1, MYBPC2, ACTN3, ACTN2, TNNC1, TNNC2, TTN, ACTA1, MYH2, MYL1, TNNT1, MYL2, MYL3, TNNT3, MYH8, TNNI2, TCAP, MYH4, MYH7]
		muscle filament sliding (GO:0030049)	1.05258e-14	[MYBPC1, MYBPC2, ACTN3, ACTN2, TNNC1, TNNC2, TTN, ACTA1, MYH2, MYL1, TNNT1, MYL2, MYL3, TNNT3, MYH8, TNNI2, TCAP, MYH4, MYH7]
		supramolecular fiber organization (GO:0097435)	3.48341e-13	[MAP10, COL16A1, COL14A1, COL12A1, LOXL3, SCX, STMN4, KRT20, LOXL1, LMOD3, LOXL2, LMOD2, ADAMTS2, ADAMTS3, CYP1B1, EMILIN1, CD36, MYOZ1, TMOD4, TMOD2, KLHL41, TRDN, COL4A2, LOX, COL4A1, COL4A4, COL6A2, PXDN, COL4A3, COL6A1, COL8A2, COL8A1, COL4A5, COL6A3, IAPP, COL15A1, COL13A1, COL11A1, DPT, FBLN5, ADAMTS14, SERPINH1, SNCA, GSN, LUM, COL1A1, MFAP4, COL3A1, COL1A2, BMP1, COL5A1, P4HA2, COL5A3, CO…
		myofibril assembly (GO:0030239)	2.48597e-12	[PDGFRB, PDGFRA, ACTN2, TMOD4, TMOD2, LMOD3, KLHL41, LMOD2, TTN, CSRP3, CSRP2, OBSCN, TNNT1, MYL2, TNNT3, TCAP, CASQ1, MYOZ1]
		striated muscle contraction (GO:0006941)	1.54887e-08	[MYLK2, TNNC1, TNNC2, ATP1A2, LMOD3, SLC8A1, KLHL41, TTN, CSRP3, TNNT1, MYL3, TNNT3, MYH8, TNNI2, TCAP, MYH7]
		Gene Ontology (GO) terms	p-value	overlap_genes
	Cellular Component	collagen-containing extracellular matrix (GO:0062023)	1.18856e-36	[SRPX, SPON1, ECM1, SPARC, COL16A1, COL14A1, ELN, COL12A1, LAMC1, LOXL1, LOXL2, ADAMTS4, ADAMTS3, MDK, TIMP2, EMILIN1, HMCN1, SERPINF1, MMP2, ADIPOQ, BGN, PCOLCE, ASPN, DCN, VCAN, SFRP2, ANGPTL7, COL4A2, COL4A1, COL4A4, COL6A2, PXDN, COL4A3, COL6A1, COL8A2, COL8A1, COL4A5, COL6A3, PRTN3, COL6A6, ANGPTL4, COL6A5, MATN2, FBN2, ITIH5, COL15A1, COL13A1, LAMA2, COL11A1, LAMA4, FGL2, HTRA1, LTBP4, DPT,…
		endoplasmic reticulum lumen (GO:0005788)	1.33954e-16	[SPON1, COL16A1, COL14A1, COL12A1, LAMC1, CHRDL1, BMP15, ADAMTSL1, ADAMTS5, ADAMTS7, IGFBP5, IGFBP3, GPX7, GIP, TRDN, VCAN, COL4A2, COL4A1, COL4A4, COL6A2, COL4A3, COL6A1, COL8A2, MXRA8, COL8A1, COL4A5, COL6A3, CASQ1, COL15A1, COL13A1, COL11A1, FSTL1, LTBP1, FSTL3, ARSJ, STC2, SERPINH1, GPC3, ARSI, IGFBP7, F10, FN1, FMO1, LAMB1, COL1A1, COL3A1, COL1A2, COL5A1, P4HA2, COL5A3, ALB, COL5A2, COL9A1, …
		supramolecular fiber (GO:0099512)	3.06651e-16	[FBN2, ELN, LTBP4, FBLN1, LTBP1, ACTG2, ADAMTS10, FBLN5, MFAP5, MFAP4, MFAP2, MYH8, FBN1, MYH7, SNCA]
		basement membrane (GO:0005604)	8.43369e-09	[LAMA2, LAMA4, LAMB1, LAMC1, NID1, THBS4, LOXL2, SMOC2, EGFLAM, COL4A1, COL4A4, COL4A3, COL8A2, COL9A1, COL4A5, FBN1]
		microfibril (GO:0001527)	1.05776e-08	[FBN2, MFAP5, MFAP4, MFAP2, LTBP4, LTBP1, ADAMTS10, FBN1]
		myofibril (GO:0030016)	6.77265e-08	[MYBPC1, MYH2, OBSCN, TMOD4, MYL1, MYL2, TMOD2, MYH4, LMOD3, LMOD2, MYH7]
		muscle myosin complex (GO:0005859)	3.39082e-07	[MYLPF, MYH1, MYH2, MYL1, MYL3, MYH8, MYH4, MYH7]
		sarcoplasmic reticulum (GO:0016529)	3.38681e-06	[RYR1, MRLN, SLN, CMYA5, DHRS7C, HRC, ATP2A1, FSD2, CASQ1, THBS4, KLHL41, TRDN]
		intracellular organelle lumen (GO:0070013)	6.58291e-06	[DMGDH, SPON1, COL16A1, SPARC, COL14A1, LRRK2, COL12A1, HP, ABAT, LAMC1, CHRDL1, PCSK5, BMP15, ADAMTSL1, ADAMTS5, TIMP2, ADAMTS7, MLIP, IGFBP5, MUCL1, IGFBP3, BGN, GPX7, DCN, GIP, BCAN, VCAN, MMP16, COL4A2, CRISPLD2, COL4A1, COL4A4, COL6A2, COL4A3, COL6A1, MXRA8, COL8A2, COL8A1, COL4A5, COL6A3, CASQ1, CFD, COL15A1, ACSS3, COL13A1, COL11A1, FGL2, FSTL1, LTBP1, FSTL3, ARSJ, STC2, GPC3, SERPINH1, AR…
		elastic fiber (GO:0071953)	4.15184e-05	[MFAP4, ELN, FBLN1, FBLN5]
		Gene Ontology (GO) terms	p-value	overlap_genes
	Molecular Function	platelet-derived growth factor binding (GO:0048407)	1.05776e-08	[COL1A1, PDGFRB, PDGFRA, COL3A1, COL1A2, COL5A1, COL4A1, COL6A1]
		calcium ion binding (GO:0005509)	1.09719e-06	[RYR1, SPARC, LRP1, CPNE6, CIB4, HPCA, LTBP4, LPL, FBLN1, ATP2A1, CALML4, SLC8A1, THBS4, LOXL2, THBS3, TTN, CDH6, CDH5, SCUBE1, DNER, SLIT3, ENPP3, SLIT2, TGM3, SNCA, AOC3, GSN, TNNC1, TNNC2, ASPN, RCN3, SMOC2, MEX3B, MYL2, PITPNM3, SYT10, CDH11, HRC, DCHS1, CASQ1, PVALB, FBN1]
		metallopeptidase activity (GO:0008237)	2.13011e-06	[MMP2, ADAMTS12, ADAMTS10, ADAMTS4, ADAMTSL1, ADAMTS15, ADAMTS5, ADAMTS14, ADAMTS2, BMP1, ADAMTS3, MMP16, ADAMTS19, ADAM12, ADAMTSL2, ADAM23, DPEP1, MMP19, ADAMTS6, ADAMTS7, PAPPA2]
		metalloendopeptidase activity (GO:0004222)	7.28763e-06	[MMP2, ADAMTS12, ADAMTS10, ADAMTS4, ADAMTSL1, ADAMTS5, ADAMTS15, ADAMTS2, ADAMTS14, ADAMTS3, MMP16, ADAMTS19, ADAMTSL2, MMP19, ADAMTS6, ADAMTS7]
		transmembrane receptor protein kinase activity (GO:0019199)	7.75261e-05	[PDGFRB, PDGFRA, NTRK2, MUSK, KDR, ROR1, ROR2, MST1R, EPHB2, FGFR4, EPHA3, EPHB3]
		transmembrane receptor protein tyrosine kinase activity (GO:0004714)	7.75261e-05	[PDGFRB, PDGFRA, NTRK2, MUSK, KDR, ROR1, ROR2, MST1R, EPHB2, FGFR4, EPHA3, EPHB3]
		tropomyosin binding (GO:0005523)	0.000127027	[TMOD4, TNNT1, TMOD2, TNNT3, LMOD3, LMOD2]
		titin binding (GO:0031432)	0.000419012	[MYBPC1, TRIM63, OBSCN, ACTN2, TCAP]
		metal ion binding (GO:0046872)	0.00128227	[RYR1, SPARC, LRP1, LRRK2, CPNE6, CIB4, HPCA, LTBP4, LPL, FBLN1, ATP2A1, CALML4, SLC8A1, THBS4, TTN, LOXL2, THBS3, CDH6, CDH5, SCUBE1, DNER, SLIT3, ENPP3, SLIT2, PCK1, TGM3, SNCA, AOC3, GSN, TNNC1, IGFBP3, TNNC2, ASPN, RCN3, SMOC2, MEX3B, MYL2, SYT10, PITPNM3, CDH11, HRC, DCHS1, CASQ1, PVALB, FBN1]
		receptor ligand activity (GO:0048018)	0.00140847	[EDA, MSTN, SEMA3A, FGF2, PTHLH, BMP15, TNFSF13B, FGF7, WNT11, MDK, NPY, PRLH, NDP, GDF10, IL33, EDN2, TGFB3, ADIPOQ, GDF2, GDF1, IGF1, INHBA, GDF5, APLN, POMC, GREM2, SFRP2, FGF18, IL17D, FGF10]
