# Supplementary material for: Multiple ageing effects on testicular/epididymal germ cells lead to decreased male fertility in mice
Source: Commun Biol. 2024 Jan 4;7:16. doi: 10.1038/s42003-023-05685-2 (PMC10766604; doi:10.1038/s42003-023-05685-2)
Supplement: Supplementary file 6 — Supplementary Data 3 [file 42003_2023_5685_MOESM6_ESM.xlsx]

## Sheet: Fig. 5c_testis
Source data for Fig. 5c_testis
								Testis
		Testis						2 month	18 month	24 month	2 month	18 month	24 month
	Gene name	2 month	18 month	24 month	Description	NCBI Gene ID [uid]	gene name	Normalized FPKM	Normalized FPKM	Normalized FPKM	Normalized Count	Normalized Count	Normalized Count
Cellular senescence	Cdkn1a	-0.17087	-0.0935789	0.264449	cyclin-dependent kinase inhibitor 1A (P21)	12575	Cdkn1a	5.00695	5.28251	6.77045	126.986	133.975	171.711
	Cdkn2a	0.266524	0.0833579	-0.349882	cyclin-dependent kinase inhibitor 2A	12578	Cdkn2a	4.13522	3.64217	2.69738	44.6435	38.9926	29.1206
	Ccl2	-0.537883	-0.52667	1.06455	chemokine (C-C motif) ligand 2	20296	Ccl2	0.110604	0.111467	0.335855	0.992077	0.99981	3.01248
	Ccl3	-0.993968	0.201373	0.792595	chemokine (C-C motif) ligand 3	20302	Ccl3	0	0.228999	0.344992	0	1.99962	3.01248
	Ccl5	-0.217196	0.27943	-0.062234	chemokine (C-C motif) ligand 5	20304	Ccl5	2.0303	2.86457	2.26052	9.92077	13.9973	11.0458
	Ccl8	-1.78708	0.726617	1.06046	chemokine (C-C motif) ligand 8	20307	Ccl8	1.9455	11.1104	14.0032	8.92869	50.9903	64.2662
	Cxcr5	-0.0293671	-0.0498782	0.0792453	chemokine (C-X-C motif) receptor 5	12145	Cxcr5	1.27368	1.2557	1.37327	45.6355	44.9915	49.2038
	Il1a	0.0476017	-0.0645772	0.0169754	interleukin 1 alpha	16175	Il1a	2.29995	2.12789	2.25164	60.5167	55.9894	59.2454
	Il1b	-0.0959012	-0.332623	0.428524	interleukin 1 beta	16176	Il1b	1.12834	0.95759	1.62296	18.8495	15.997	27.1123
	Mmp12	-0.607209	0.224473	0.382736	matrix metallopeptidase 12	17381	Mmp12	0	0.177976	0.198611	0	8.99829	10.0416
	Mmp3	0	0	0	matrix metallopeptidase 3	17392	Mmp3	0	0	0	0	0	0
	Osm	0	0	0	oncostatin M	18413	Osm	0	0	0.0396629	0	0	1.00416
	Pgf	-0.404179	0.0856952	0.318484	placental growth factor	18654	Pgf	1.88733	2.65042	3.11452	38.691	51.9901	57.2371
Undifferentiated spermatogonia	Dmrt1	0.0080342	0.0305965	-0.0386307	doublesex and mab-3 related transcription factor 1	50796	Dmrt1	8.24962	8.37965	7.98705	250.995	254.952	243.007
	Gfra1	-0.196709	0.0697836	0.126925	glial cell line derived neurotrophic factor family receptor alpha 1	14585	Gfra1	2.58542	3.10995	3.2356	164.685	194.963	202.84
	Id4	0.072631	-0.00846603	-0.064165	inhibitor of DNA binding 4	15904	Id4	16.2674	15.3782	14.7958	352.187	332.937	320.327
	Lin28a	-0.0169081	0.107499	-0.0905914	lin-28 homolog A (C. elegans)	83557	Lin28a	0.998734	1.08868	0.949006	48.6118	52.9899	46.1913
	Nanos2	0.226267	-0.469994	0.243728	nanos homolog 2 (Drosophila)	378430	Nanos2	0.16203	0.0544309	0.164003	2.97623	0.99981	3.01248
	Nanos3	-0.171366	0.325267	-0.153901	nanos homolog 3 (Drosophila)	244551	Nanos3	1.26522	1.78512	1.28063	9.92077	13.9973	10.0416
	Ngn3 (Neurog3)	0.518766	-0.470033	-0.0487332	neurogenin 3	11925	Neurog3	0.299599	0.150967	0.202165	5.95246	2.99943	4.01664
	Plzf (Zbtb16)	0.330154	-0.409284	0.0791303	zinc finger and BTB domain containing 16	235320	Zbtb16	1.44183	0.863617	1.21157	105.16	62.988	88.366
Spermatogonial differentiation	Dazl	0.0511284	-0.0333079	-0.0178205	deleted in azoospermia-like	13164	Dazl	39.207	36.9782	37.3773	1604.19	1512.71	1530.34
	Kit	0	0	0	kit oncogene	16590	Kit	4.86125	4.13799	5.75905	359.132	304.942	424.759
	Rarg	0.215155	0.140696	-0.355851	"retinoic acid receptor, gamma"	19411	Rarg	1.74011	1.65258	1.17135	66.4691	62.988	44.183
	Sall4	-0.0322821	-0.0206414	0.0529235	sal-like 4 (Drosophila)	99377	Sall4	0.613111	0.618078	0.650412	36.7068	42.9918	45.1872
	Stra8	0.0705615	0.102373	-0.172935	stimulated by retinoic acid gene 8	20899	Stra8	7.41152	7.57676	6.26048	137.899	140.973	116.483
Meiosis	Dmc1	0.0660774	-0.136316	0.070239	DNA meiotic recombinase 1	13404	Dmc1	7.22118	6.27598	7.24204	216.273	187.964	216.898
	Hormad1	-0.0192028	0.14905	-0.129847	HORMA domain containing 1	67981	Hormad1	57.5885	64.712	53.337	1243.07	1389.74	1146.75
	M1ap	-0.115706	0.151477	-0.0357703	meiosis 1 associated protein	110958	M1ap	50.6238	60.9235	53.5079	1389.9	1672.68	1469.09
	Majin (1700123I01Rik)	0.100612	-0.158026	0.057414	RIKEN cDNA 1700123I01 gene	622554	1700123I01Rik	8.0495	6.72839	7.81205	168.653	140.973	163.678
	Mei1	0.015785	-0.102054	0.0862687	meiotic double-stranded break formation protein 1	74369	Mei1	3.29747	3.03884	3.46257	185.518	170.968	194.807
	MEIOC (Gm1564)	0.0928382	-0.126442	0.0336035	meiosis specific with coiled-coil domain	268491	Gm1564	31.8568	27.3648	30.5753	2069.47	1777.66	1986.23
	Msh5	0.00292794	-0.0684736	0.0655457	mutS homolog 5	17687	Msh5	6.43071	6.12019	6.71597	244.051	229.956	256.061
	Prdm9	0.21165	-0.169467	-0.0421834	PR domain containing 9	213389	Prdm9	2.15328	1.65338	1.80588	104.168	79.9848	87.3619
	Rec8	-0.0210706	0.156279	-0.135209	REC8 meiotic recombination protein	56739	Rec8	41.3563	46.7659	38.2105	1137.91	1286.76	1051.36
	Smc1b	-0.0468353	0.0855032	-0.0386679	structural maintenance of chromosomes 1B	140557	Smc1b	59.6239	65.3519	59.9624	3397.86	3724.29	3417.16
	Spo11	-0.0495678	0.0566898	-0.00712205	SPO11 meiotic protein covalently bound to DSB	26972	Spo11	34.8112	37.4719	35.8506	732.153	787.85	753.12
	Stag3	0.0821774	-0.0612951	-0.0208823	stromal antigen 3	50878	Stag3	120.301	108.913	112.007	7191.57	6510.76	6695.74
	Stra8	0.0705615	0.102373	-0.172935	stimulated by retinoic acid gene 8	20899	Stra8	7.41152	7.57676	6.26048	137.899	140.973	116.483
	Sycp1	0.0309108	0.0334899	-0.0644007	synaptonemal complex protein 1	20957	Sycp1	45.0447	45.1253	42.165	2163.72	2167.59	2025.39
	Sycp2	0.049755	0.0120675	-0.0618225	synaptonemal complex protein 2	320558	Sycp2	59.2251	57.698	54.8173	4823.48	4699.11	4464.49
	Sycp3	-0.0735089	0.233222	-0.159713	synaptonemal complex protein 3	20962	Sycp3	108.927	134.732	102.609	1488.12	1840.65	1401.81
	Ugt8a	-0.0555949	-0.0881127	0.143708	UDP galactosyltransferase 8A	22239	Ugt8a	1.31778	1.28841	1.513	66.4691	64.9877	76.3161
Spermiogenesis	Adam2	0.0430866	0.0908483	-0.133935	a disintegrin and metallopeptidase domain 2	11495	Adam2	166.221	171.816	147.027	5797.7	5992.86	5128.24
	Adam3	0.0788865	-0.0294729	-0.0494136	a disintegrin and metallopeptidase domain 3 (cyritestin)	11497	Adam3	508.737	471.926	465.448	18922.9	17553.7	17312.7
	Cmtm2a	-0.012705	0.0866126	-0.0739076	CKLF-like MARVEL transmembrane domain containing 2A	73381	Cmtm2a	649.449	695.733	622.474	8506.07	9112.27	8152.77
	Cmtm2b	-0.0707552	0.204931	-0.134176	CKLF-like MARVEL transmembrane domain containing 2B	75502	Cmtm2b	406.625	492.248	389.137	4112.16	4978.05	3935.3
	Izumo1	-0.0127881	0.10926	-0.0964714	izumo sperm-egg fusion 1	73456	Izumo1	59.6171	64.88	56.2574	1142.87	1243.76	1078.47
	Lypd4	0.0099455	0.0954033	-0.105349	Ly6/Plaur domain containing 4	232973	Lypd4	447.608	474.923	413.229	5935.6	6297.8	5479.7
	Spaca1	-0.00987038	0.13108	-0.121209	sperm acrosome associated 1	67652	Spaca1	178.494	196.813	165.237	2350.23	2597.51	2186.06
	Spaca6	-0.100748	0.158211	-0.0574625	sperm acrosome associated 6	75202	Spaca6	32.8846	39.3502	33.8862	439.49	525.9	452.876
Sertoli cells	Ar	-0.0477251	-0.127869	0.175594	androgen receptor	11835	Ar	1.10443	1.04475	1.28933	161.709	152.971	188.782
	Gata4	0.0429677	-0.240519	0.197551	GATA binding protein 4	14463	Gata4	7.13987	5.86614	7.94739	338.298	277.947	376.56
	Sox9	-0.0647059	-0.160423	0.225129	SRY (sex determining region Y)-box 9	20682	Sox9	2.60885	2.44138	3.18932	152.78	142.973	186.774
	Wt1	0.00897897	-0.0550057	0.0460267	Wilms tumor 1 homolog	22431	Wt1	11.8368	11.3233	12.1447	507.943	485.908	521.159
Leydig cells	Cyp11a1	0.182886	-0.181486	-0.00139964	"cytochrome P450, family 11, subfamily a, polypeptide 1"	13070	Cyp11a1	52.106	40.4763	45.8577	1216.29	944.821	1070.43
	Cyp17a1	0.216282	-0.127626	-0.0886555	"cytochrome P450, family 17, subfamily a, polypeptide 1"	13074	Cyp17a1	93.2262	73.4533	75.4645	2268.88	1787.66	1836.61
	Hsd11b1	-0.547868	0.270848	0.277021	hydroxysteroid 11-beta dehydrogenase 1	15483	Hsd11b1	0.233371	0.411628	0.413393	3.96831	6.99867	7.02912
	Hsd17b3	-0.0270276	-0.135658	0.162685	hydroxysteroid (17-beta) dehydrogenase 3	15487	Hsd17b3	17.0105	15.7767	19.4011	273.813	253.952	312.294
	Hsd3b1	-0.475667	0.279543	0.196125	"hydroxy-delta-5-steroid dehydrogenase, 3 beta- and steroid delta-isomerase 1"	15492	Hsd3b1	26.2573	44.3191	41.8292	575.405	966.816	924.831
	Pdgfra	0.159824	-0.310771	0.150947	"platelet derived growth factor receptor, alpha polypeptide"	18595	Pdgfra	2.48278	1.79174	2.46755	234.13	168.968	232.965

## Sheet: Fig. 5c_epididymis
Source data for Fig. 5c_cauda epididymis
								Cauda epididymis
		Cauda epididymis						2 month	18 month	24 month	2 month	18 month	24 month
	Gene name	2 month	18 month	24 month	Description	NCBI Gene ID [uid]	gene name	Normalized FPKM	Normalized FPKM	Normalized FPKM	Normalized Count	Normalized Count	Normalized Count
Cellular senescence	Cdkn1a	-0.198091	0.18832	0.0097707	cyclin-dependent kinase inhibitor 1A (P21)	12575	Cdkn1a	38.1533	49.8716	44.0661	874.582	1144.16	1011.12
	Cdkn2a	-1.95844	0.806938	1.1515	cyclin-dependent kinase inhibitor 2A	12578	Cdkn2a	0.334805	2.27643	2.89054	2.91204	22.1689	25.9262
	Ccl2	-0.578331	0.301197	0.277135	chemokine (C-C motif) ligand 2	20296	Ccl2	2.39467	4.40565	4.33278	19.4136	35.7166	35.1258
	Ccl3	-0.822801	0.6906	0.132201	chemokine (C-C motif) ligand 3	20302	Ccl3	0.491964	1.40447	0.953713	3.88272	11.0845	7.52696
	Ccl5	-0.901541	0.550875	0.350666	chemokine (C-C motif) ligand 5	20304	Ccl5	11.2091	30.6755	26.7007	49.5046	135.477	117.922
	Ccl8	-0.687419	0.562143	0.125277	chemokine (C-C motif) ligand 8	20307	Ccl8	139.235	331.058	244.565	577.554	1373.24	1014.47
	Cxcr5	-0.560364	0.335652	0.224712	chemokine (C-X-C motif) receptor 5	12145	Cxcr5	0.44961	0.836688	0.77476	14.5602	27.0953	25.0899
	Il1a	-0.756243	-0.0501977	0.80644	interleukin 1 alpha	16175	Il1a	0.285713	0.466091	0.844004	6.79475	11.0845	20.0719
	Il1b	-0.307744	-0.449695	0.757439	interleukin 1 beta	16176	Il1b	0.450017	0.407847	0.941631	6.79475	6.15803	14.2176
	Mmp12	-1.78365	1.14479	0.638856	matrix metallopeptidase 12	17381	Mmp12	0.191175	1.45539	1.02489	8.73611	66.5068	46.8344
	Mmp3	-0.109207	-0.403162	0.51237	matrix metallopeptidase 3	17392	Mmp3	0.633643	0.516839	0.974895	13.5895	11.0845	20.9082
	Osm	-0.853692	-0.162435	1.01613	oncostatin M	18413	Osm	0.08484	0.161469	0.365487	1.94136	3.69482	8.36329
	Pgf	-0.388759	0.313492	0.0752667	placental growth factor	18654	Pgf	4.82117	7.84424	6.65025	85.4197	141.635	124.613

## Sheet: testis_all measurements
	2month_testis	18month_testis	24month_testis				2month_testis	18month_testis	24month_testis	2month_testis	18month_testis	24month_testis
gene name	Processed log2	Processed log2	Processed log2	Description	NCBI Gene ID [uid]	gene name	Normalized FPKM	Normalized FPKM	Normalized FPKM	Normalized Count	Normalized Count	Normalized Count
0610005C13Rik	1.0199	0.668529	-1.68843	RIKEN cDNA 0610005C13 gene	71661	0610005C13Rik	0.653562	0.512288	0.0735024	8.92869	6.99867	1.00416
0610007P14Rik	-0.0614892	0.220074	-0.158585	RIKEN cDNA 0610007P14 gene	58520	0610007P14Rik	8.90333	10.8221	8.32384	129.962	157.97	121.503
0610009B22Rik	0.0405418	0.0834526	-0.123994	RIKEN cDNA 0610009B22 gene	66050	0610009B22Rik	30.4171	31.3354	27.1386	267.861	275.948	238.99
0610009L18Rik	0.121008	0.0324984	-0.153507	RIKEN cDNA 0610009L18 gene	66838	0610009L18Rik	93.5529	87.9859	77.3428	579.373	544.897	478.984
0610009O20Rik	0.0265214	0.0340725	-0.0605939	RIKEN cDNA 0610009O20 gene	66839	0610009O20Rik	36.0156	36.2046	33.9052	1177.6	1183.78	1108.59
0610010B08Rik	-0.106327	-0.106327	0.212655	RIKEN cDNA 0610010B08 gene	100039060	0610010B08Rik	0.0770276	0.0931536	0.124745	4.96038	5.99886	8.03328
0610010F05Rik	-0.0639659	0.0581985	0.00576738	RIKEN cDNA 0610010F05 gene	71675	0610010F05Rik	13.7937	15.0126	14.4768	806.558	877.833	846.507
0610010K14Rik	-0.105587	0.13979	-0.0342031	RIKEN cDNA 0610010K14 gene	104457	0610010K14Rik	11.7302	13.905	12.3252	107.144	125.976	109.453
0610011F06Rik	-0.0511054	0.105811	-0.054706	RIKEN cDNA 0610011F06 gene	68347	0610011F06Rik	22.7072	25.3163	22.6506	205.36	228.957	204.849
0610012G03Rik	0.0553119	-0.0307845	-0.0245274	RIKEN cDNA 0610012G03 gene	106264	0610012G03Rik	14.5309	13.6891	13.7486	273.813	257.951	259.073
0610030E20Rik	0.104026	-0.176826	0.0727993	RIKEN cDNA 0610030E20 gene	68364	0610030E20Rik	10.4472	8.59914	10.2235	687.509	565.893	672.787
0610031O16Rik	1.04709	-0.526676	-0.520412	RIKEN cDNA 0610031O16 gene	68369	0610031O16Rik	0.322212	0.108241	0.108712	2.97623	0.99981	1.00416
0610037L13Rik	-0.0670484	0.261182	-0.194134	RIKEN cDNA 0610037L13 gene	74098	0610037L13Rik	23.3763	29.3483	21.4052	468.26	587.888	428.776
0610038B21Rik	1.06765	-0.533826	-0.533826	RIKEN cDNA 0610038B21 gene	70345	0610038B21Rik	0.303454	0.05097	0.0511917	5.95246	0.99981	1.00416
0610039H22Rik	0.773974	-0.565414	-0.20856	RIKEN cDNA 0610039H22 gene	68397	0610039H22Rik	0.253044	0	0.128063	1.98415	0	1.00416
0610039K10Rik	-0.220369	0.703375	-0.483006	RIKEN cDNA 0610039K10 gene	68386	0610039K10Rik	1.51631	2.87649	1.26394	16.8653	31.9939	14.0582
0610040B10Rik	-0.0171285	-0.173035	0.190164	RIKEN cDNA 0610040B10 gene	67672	0610040B10Rik	17.9602	16.1205	20.7354	63.4929	56.9892	73.3036
0610040F04Rik	-0.245061	0.689056	-0.443995	RIKEN cDNA 0610040F04 gene	75394	0610040F04Rik	0.114785	0.219322	0.0440553	0.992077	4.99905	1.00416
0610040J01Rik	-0.0941585	-0.0941585	0.188317	RIKEN cDNA 0610040J01 gene	76261	0610040J01Rik	0.0801097	0.0403671	0.121628	1.98415	0.99981	3.01248
0610043K17Rik	-0.00955737	0.00164746	0.00790992	RIKEN cDNA 0610043K17 gene	68400	0610043K17Rik	0.160578	0.16183	0.162534	0.992077	0.99981	1.00416
1010001N08Rik	-0.423703	-0.0423788	0.466082	RIKEN cDNA 1010001N08 gene	68434	1010001N08Rik	3.0705	3.99944	5.68933	21.8257	28.9945	41.1705
1110001J03Rik	-0.120237	0.079414	0.0408227	RIKEN cDNA 1110001J03 gene	66117	1110001J03Rik	24.0331	27.6001	26.8716	85.3186	97.9814	95.3952
1110002L01Rik	0.115874	-0.227518	0.111644	RIKEN cDNA 1110002L01 gene	100043040	1110002L01Rik	7.22479	5.69448	7.20364	332.346	261.95	331.373
1110004E09Rik	-0.0556263	0.19956	-0.143934	RIKEN cDNA 1110004E09 gene	68001	1110004E09Rik	147.522	176.066	138.763	2105.19	2512.52	1980.2
1110004F10Rik	-0.192442	0.100604	0.0918387	RIKEN cDNA 1110004F10 gene	56372	1110004F10Rik	35.4127	43.3885	43.1257	629.969	771.853	767.178
1110006O24Rik	0.0598593	0.0852078	-0.145067	RIKEN cDNA 1110006O24 gene	66123	1110006O24Rik	23.9599	24.3846	20.7872	201.392	204.961	174.724
1110007C09Rik	-0.0696085	0.146414	-0.0768053	"caspase recruitment domain family, member 19"	68480	1110007C09Rik	6.54734	7.60491	6.51476	58.5325	67.9871	58.2413
1110008F13Rik	0.0479383	-0.0512817	0.00334331	RIKEN cDNA 1110008F13 gene	67388	1110008F13Rik	7.48438	6.98695	7.25657	94.2473	87.9833	91.3785
1110008L16Rik	0.0955859	-0.055687	-0.0398989	RIKEN cDNA 1110008L16 gene	66132	1110008L16Rik	3.87355	3.48796	3.52634	167.661	150.971	152.632
1110008P14Rik	-0.184849	0.0395259	0.145323	RIKEN cDNA 1110008P14 gene	73737	1110008P14Rik	23.0503	26.929	28.978	155.756	181.965	195.811
1110012L19Rik	0.516269	0.0968334	-0.613103	RIKEN cDNA 1110012L19 gene	68618	1110012L19Rik	2.42228	1.81118	1.10726	30.7544	22.9956	14.0582
1110015O18Rik	0	0	0	RIKEN cDNA 1110015O18 gene	100503859	1110015O18Rik	0	0	0.0508071	0	0	1.00416
1110017D15Rik	-0.0622026	0.0784467	-0.0162441	RIKEN cDNA 1110017D15 gene	73721	1110017D15Rik	357.164	393.738	368.725	4005.01	4326.18	4019.65
1110019D14Rik	0.0774714	-0.303648	0.226176	RIKEN cDNA 1110019D14 gene	76311	1110019D14Rik	1.08258	0.83125	1.20012	20.8336	15.997	23.0957
1110020A21Rik	-0.00702902	0.0784271	-0.0713981	RIKEN cDNA 1110020A21 gene	68531	1110020A21Rik	65.3031	69.2881	62.4535	626.993	665.874	601.492
1110025L11Rik	0.462123	-0.526673	0.0645496	RIKEN cDNA 1110025L11 gene	68637	1110025L11Rik	0.683372	0.34435	0.518771	3.96831	1.99962	3.01248
1110028F11Rik	0	0	0	RIKEN cDNA 1110028F11 gene	68690	1110028F11Rik	0.0800791	0.0269011	0.0810544	2.97623	0.99981	3.01248
1110028F18Rik	0.544733	0.140896	-0.68563	RIKEN cDNA 1110028F18 gene	68692	1110028F18Rik	0.234626	0.177341	0.0593709	3.96831	2.99943	1.00416
1110032A03Rik	-0.0703614	0.190795	-0.120433	RIKEN cDNA 1110032A03 gene	68721	1110032A03Rik	135.906	162.875	131.27	3188.53	3821.27	3079.76
1110032F04Rik	0	0	0	RIKEN cDNA 1110032F04 gene	68725	1110032F04Rik	0.0281198	0	0.0284622	0.992077	0	1.00416
1110034G24Rik	0.468098	0.216265	-0.684363	RIKEN cDNA 1110034G24 gene	73747	1110034G24Rik	0.947665	0.795876	0.426314	17.8574	14.9972	8.03328
1110036E04Rik	0.401729	0.412929	-0.814658	RIKEN cDNA 1110036E04 gene	68697	1110036E04Rik	0.232364	0.234175	0	1.98415	1.99962	0
1110037F02Rik	0.0355328	-0.115216	0.0796835	RIKEN cDNA 1110037F02 gene	66185	1110037F02Rik	8.28292	7.46111	8.54032	850.21	765.855	876.631
1110038B12Rik	-0.288847	0.257918	0.0309289	RIKEN cDNA 1110038B12 gene	68763	1110038B12Rik	16.7819	24.5151	20.9461	89.2869	127.976	115.478
1110038F14Rik	-0.0952044	0.155667	-0.0604622	RIKEN cDNA 1110038F14 gene	117171	1110038F14Rik	6.23745	7.4221	6.38948	82.3424	97.9814	84.3494
1110046J04Rik	0.00820906	-0.28542	0.277211	RIKEN cDNA 1110046J04 gene	68808	1110046J04Rik	2.43982	1.99052	2.93992	20.8336	16.9971	25.104
1110051M20Rik	-0.0416331	0.119421	-0.0777877	RIKEN cDNA 1110051M20 gene	228356	1110051M20Rik	22.6716	25.3492	22.1105	598.222	668.873	583.417
1110058D11Rik	-0.691331	0.842536	-0.151205	RIKEN cDNA 1110058D11 gene	68771	1110058D11Rik	0	0.289561	0.14541	0	1.99962	1.00416
1110059E24Rik	-0.0637849	0.131276	-0.0674909	RIKEN cDNA 1110059E24 gene	66206	1110059E24Rik	11.2259	12.8511	11.1971	204.368	233.956	203.844
1110059G10Rik	0.0168922	-0.0316166	0.0147244	RIKEN cDNA 1110059G10 gene	66202	1110059G10Rik	1.56511	1.51336	1.56276	73.4137	70.9865	73.3036
1110065P20Rik	0.0552777	0.0540811	-0.109359	RIKEN cDNA 1110065P20 gene	68920	1110065P20Rik	97.582	97.5011	87.0581	811.519	810.846	723.999
1190002F15Rik	0.657489	1.08374	-1.74123	lncRNA downstream of Cdkn1b	381822	1190002F15Rik	0.527335	0.7086	0	2.97623	3.99924	0
1190002N15Rik	0.142823	-0.190628	0.047805	RIKEN cDNA 1190002N15 gene	68861	1190002N15Rik	1.42612	1.13182	1.33522	79.3661	62.988	74.3078
1190003K10Rik	0.188977	0.200182	-0.389159	RIKEN cDNA 1190003K10 gene	68880	1190003K10Rik	0.149292	0.150456	0.0755553	1.98415	1.99962	1.00416
1190005I06Rik	-0.0422022	0.265223	-0.223021	RIKEN cDNA 1190005I06 gene	68918	1190005I06Rik	22.7169	28.1121	20.0409	179.476	222.101	158.334
1190007I07Rik	0.336752	-0.198397	-0.138355	RIKEN cDNA 1190007I07 gene	544717	1190007I07Rik	4.0312	2.78188	2.9001	26.7861	21.9958	22.0915
1200014J11Rik	0.0602487	-0.0200176	-0.0402311	nuclear cap binding subunit 3	66874	1200014J11Rik	3.21877	3.04458	3.00222	290.679	274.948	271.123
1300002E11Rik	0.0158477	0.304195	-0.320043	RIKEN cDNA 1300002E11 gene	100043489	1300002E11Rik	3.3874	4.13683	2.68382	44.6435	40.9922	31.1289
1300017J02Rik	0.0638171	0.0750205	-0.138838	RIKEN cDNA 1300017J02 gene	71775	1300017J02Rik	10.249	10.3289	8.90587	315.48	317.94	274.136
1500004A13Rik	0.164577	-0.371712	0.207135	RIKEN cDNA 1500004A13 gene	319830	1500004A13Rik	2.22256	1.53255	2.2891	113.097	77.9852	116.483
1500009C09Rik	0.135649	0.0311926	-0.166842	RIKEN cDNA 1500009C09 gene	76505	1500009C09Rik	2.04067	1.89814	1.65468	40.6752	37.9928	33.1373
1500009L16Rik	-0.379944	0.0679913	0.311952	RIKEN cDNA 1500009L16 gene	69784	1500009L16Rik	6.66743	9.09495	10.7706	98.2156	133.975	158.657
1500011B03Rik	0.0469793	0.208413	-0.255392	RIKEN cDNA 1500011B03 gene	66236	1500011B03Rik	14.4361	16.1453	11.7065	198.415	204.961	150.624
1500011K16Rik	0.194296	-0.196603	0.00230693	RIKEN cDNA 1500011K16 gene	67885	1500011K16Rik	4.05877	3.09544	3.55304	36.7068	27.9947	32.1331
1500012F01Rik	-0.0654552	0.242729	-0.177274	RIKEN cDNA 1500012F01 gene	68949	1500012F01Rik	4.36219	5.40104	4.03686	34.7227	42.9918	32.1331
1500012K07Rik	-0.239652	0.479304	-0.239652	RIKEN cDNA 1500012K07 gene	68954	1500012K07Rik	0.0312353	0.164599	0.0632314	0.992077	0.99981	2.00832
1500015A07Rik	0.0208266	0.163273	-0.1841	RIKEN cDNA 1500015A07 gene	68982	1500015A07Rik	0.844188	0.931794	0.732403	20.8336	22.9956	18.0749
1500015L24Rik	-0.399532	0.196636	0.202896	RIKEN cDNA 1500015L24 gene	68994	1500015L24Rik	0.23196	0.350653	0.352178	1.98415	2.99943	3.01248
1500015O10Rik	-1.51239	1.04555	0.466846	RIKEN cDNA 1500015O10 gene	78896	1500015O10Rik	0.0973853	0.588866	0.394285	0.992077	5.99886	4.01664
1500017E21Rik	-0.0173924	0.16746	-0.150067	RIKEN cDNA 1500017E21 gene	668215	1500017E21Rik	4.67145	5.31004	4.26101	170.637	193.963	155.645
1500026H17Rik	0.0686006	0.0798007	-0.148401	RIKEN cDNA 1500026H17 gene	69002	1500026H17Rik	0.471677	0.475353	0.405808	19.8415	19.9962	17.0707
1600002D24Rik	0	0	0	RIKEN cDNA 1600002D24 gene	69776	1600002D24Rik	0	0.040758	0.0409353	0	0.99981	1.00416
1600002H07Rik	0.0160647	0.0628883	-0.078953	RIKEN cDNA 1600002H07 gene	72016	1600002H07Rik	1.37686	1.42228	1.2891	39.6831	40.9922	37.1539
1600002K03Rik	-0.275775	0.465229	-0.189454	RIKEN cDNA 1600002K03 gene	69770	1600002K03Rik	6.10074	10.1964	6.47691	40.6805	67.9912	43.189
1600010M07Rik	-1.13638	-0.434942	1.57132	RIKEN cDNA 1600010M07 gene	69781	1600010M07Rik	0	0.162612	0.653276	0	0.99981	4.01664
1600012H06Rik	-0.214691	-0.00108198	0.215773	RIKEN cDNA 1600012H06 gene	67912	1600012H06Rik	3.22079	3.73478	4.34055	117.065	133.973	155.643
1600014C10Rik	0.0717539	-0.237624	0.16587	RIKEN cDNA 1600014C10 gene	72244	1600014C10Rik	1.24786	1.00701	1.33198	55.5563	45.9913	59.2454
1600014C23Rik	-0.311851	0.284312	0.0275388	RIKEN cDNA 1600014C23 gene	72240	1600014C23Rik	1.69104	2.55633	2.13954	7.93661	11.9977	10.0416
1600014K23Rik	0.243968	0.010369	-0.254337	"ferritin, heavy polypeptide-like 17, member A"	71996	1600014K23Rik	18.115	15.407	12.8243	171.629	145.972	121.503
1600015I10Rik	0	0	0	RIKEN cDNA 1600015I10 gene	69761	1600015I10Rik	0	0	0	0	0	0
1600019K03Rik	0	0	0	RIKEN cDNA 1600019K03 gene	69768	1600019K03Rik	0	0	0	0	0	0
1600020E01Rik	-0.102255	0.117235	-0.0149807	RIKEN cDNA 1600020E01 gene	72012	1600020E01Rik	21.4317	24.9534	22.7682	124.01	141.973	129.537
1600023N17Rik	-0.656593	0.617648	0.0389449	RIKEN cDNA 1600023N17 gene	69788	1600023N17Rik	0.414439	1.00241	0.671179	4.96038	11.9977	8.03328
1600025M17Rik	0.045713	0.319951	-0.365664	RIKEN cDNA 1600025M17 gene	72030	1600025M17Rik	6.77656	8.19527	5.09533	34.7227	41.992	26.1081
1600027J07Rik	-0.204543	-0.193341	0.397884	RIKEN cDNA 1600027J07 gene	69794	1600027J07Rik	0.465464	0.469092	0.706699	1.98415	1.99962	3.01248
1600029I14Rik	0.323779	-0.665021	0.341242	RIKEN cDNA 1600029I14 gene	69797	1600029I14Rik	0.201831	0.101702	0.204289	1.98415	0.99981	2.00832
1600029O15Rik	0.925075	-1.13065	0.205573	RIKEN cDNA 1600029O15 gene	665268	1600029O15Rik	0.415752	0.0838009	0.252489	9.92077	1.99968	6.02496
1700001C02Rik	-0.0873392	0.162387	-0.0750477	RIKEN cDNA 1700001C02 gene	75434	1700001C02Rik	146.443	174.118	147.696	1109.14	1318.75	1118.63
1700001C19Rik	-0.0551188	0.230463	-0.175344	RIKEN cDNA 1700001C19 gene	75462	1700001C19Rik	131.447	160.221	120.937	2221.26	2707.49	2044.47
1700001D01Rik	-0.0602235	-0.633984	0.694208	RIKEN cDNA 1700001D01 gene	69279	1700001D01Rik	0.552053	0.370904	0.931295	2.97623	1.99962	5.0208
1700001F09Rik	-0.0575015	0.184343	-0.126842	RIKEN cDNA 1700001F09 gene	71826	1700001F09Rik	53.7589	63.5701	51.2362	543.658	642.878	518.146
1700001G01Rik	-0.044618	0.0157372	0.0288809	RIKEN cDNA 1700001G01 gene	75433	1700001G01Rik	9.92335	10.3473	10.442	200.4	208.96	210.874
1700001G11Rik	0.0879132	0.0657961	-0.153709	RIKEN cDNA 1700001G11 gene	69303	1700001G11Rik	51.6055	50.8204	43.6476	434.53	427.919	367.522
1700001G17Rik	-0.135724	0.460439	-0.324715	RIKEN cDNA 1700001G17 gene	67503	1700001G17Rik	2.91731	4.41007	2.55912	29.7623	44.9915	26.1081
1700001J03Rik	-0.13712	0.18235	-0.0452299	RIKEN cDNA 1700001J03 gene	69282	1700001J03Rik	179.653	224.184	191.468	1536.73	1917.64	1637.78
1700001J11Rik	-0.0495547	0.0941851	-0.0446304	RIKEN cDNA 1700001J11 gene	72224	1700001J11Rik	167.002	184.498	167.573	5619.12	6207.82	5638.36
1700001K19Rik	-0.0885136	0.236512	-0.147999	RIKEN cDNA 1700001K19 gene	66323	1700001K19Rik	196.69	246.391	188.745	2196.46	2751.48	2107.73
1700001K23Rik	-0.137049	0.222075	-0.0850264	RIKEN cDNA 1700001K23 gene	69319	1700001K23Rik	38.535	49.4268	39.9499	163.693	209.96	169.703
1700001L05Rik	0.0103217	-0.0460908	0.0357691	RIKEN cDNA 1700001L05 gene	69291	1700001L05Rik	66.411	63.8643	67.5928	5720.32	5500.96	5822.12
1700001L19Rik	-0.0491614	0.220192	-0.171031	RIKEN cDNA 1700001L19 gene	69315	1700001L19Rik	49.2557	59.3663	45.2658	1174.62	1415.73	1079.47
1700001O22Rik	-0.0329033	0.172916	-0.140013	RIKEN cDNA 1700001O22 gene	73598	1700001O22Rik	280.336	323.323	260.277	3318.5	3777.28	3107.87
1700001P01Rik	-0.0284614	0.289298	-0.260837	RIKEN cDNA 1700001P01 gene	72215	1700001P01Rik	89.5953	111.671	76.2664	561.515	699.867	477.98
1700003C15Rik	0.210601	-0.138494	-0.0721071	RIKEN cDNA 1700003C15 gene	69345	1700003C15Rik	23.8489	18.7232	19.6049	179.566	140.973	147.611
1700003D09Rik	0.185433	0.196634	-0.382067	RIKEN cDNA 1700003D09 gene	69338	1700003D09Rik	0.337709	0.340341	0.227881	5.95246	5.99886	4.01664
1700003E16Rik	-0.0451955	0.159589	-0.114394	RIKEN cDNA 1700003E16 gene	71837	1700003E16Rik	285.252	328.757	271.893	7827.49	9021.29	7460.91
1700003E24Rik	-0.146774	0.374096	-0.227322	RIKEN cDNA 1700003E24 gene	100042663	1700003E24Rik	103.031	147.831	97.4363	468.26	671.872	442.834
1700003F12Rik	0.032243	-0.0211003	-0.0111427	RIKEN cDNA 1700003F12 gene	75480	1700003F12Rik	615.324	592.988	597.095	4852.25	4676.11	4708.5
1700003G13Rik	0.0113748	0.0784286	-0.0898035	RIKEN cDNA 1700003G13 gene	72229	1700003G13Rik	10.0935	10.5737	9.40988	75.3978	78.985	70.2912
1700003G18Rik	0.0548479	-0.241126	0.186278	RIKEN cDNA 1700003G18 gene	69350	1700003G18Rik	11.6661	9.5023	12.7788	72.4216	58.9888	79.3286
1700003H04Rik	0.0121737	0.19354	-0.205713	RIKEN cDNA 1700003H04 gene	384775	1700003H04Rik	80.7669	91.5862	69.4453	665.684	754.857	572.371
1700003I22Rik	-0.115244	0.0311672	0.0840763	RIKEN cDNA 1700003I22 gene	69356	1700003I22Rik	62.7895	69.4962	72.0922	219.249	246.953	254.052
1700003L19Rik	-0.519725	0.606953	-0.087228	RIKEN cDNA 1700003L19 gene	75493	1700003L19Rik	1.47362	3.21773	1.98875	11.9049	25.9951	16.0666
1700003M02Rik	0.0326335	-0.0199315	-0.0127021	cilia and flagella associated protein 206	69329	1700003M02Rik	343.94	331.634	333.3	7732.25	7455.58	7493.04
1700003M07Rik	0.0254455	0.143885	-0.16933	RIKEN cDNA 1700003M07 gene	72225	1700003M07Rik	0.871146	0.945681	0.761128	24.8019	24.9953	22.0915
1700003P14Rik	-0.149707	0.193244	-0.0435368	RIKEN cDNA 1700003P14 gene	75890	1700003P14Rik	51.877	65.7981	55.8387	610.127	773.853	656.72
1700006A11Rik	-0.015396	0.0887655	-0.0733695	RIKEN cDNA 1700006A11 gene	71824	1700006A11Rik	45.6541	49.0722	43.8559	1207.36	1297.75	1159.8
1700006E09Rik	-0.052761	0.155659	-0.102898	RIKEN cDNA 1700006E09 gene	75437	1700006E09Rik	132.394	152.971	127.872	975.212	1126.79	941.902
1700006F04Rik	-0.0684715	0.177194	-0.108723	RIKEN cDNA 1700006F04 gene	75432	1700006F04Rik	28.7449	34.0811	27.954	101.192	119.977	98.4076
1700006H21Rik	-0.00530947	0.135176	-0.129866	RIKEN cDNA 1700006H21 gene	72257	1700006H21Rik	5.08958	5.61012	4.6686	31.7465	34.9934	29.1206
1700007B14Rik	-0.0740057	0.130814	-0.0568082	RIKEN cDNA 1700007B14 gene	71831	1700007B14Rik	43.4883	50.1221	44.0098	1257.95	1437.73	1264.24
1700007F19Rik	-0.0737126	0.146078	-0.0723658	RIKEN cDNA 1700007F19 gene	67850	1700007F19Rik	4.17568	4.86285	4.17958	89.2869	103.98	89.3702
1700007G11Rik	-0.038422	0.141267	-0.102845	RIKEN cDNA 1700007G11 gene	75784	1700007G11Rik	90.0207	101.961	86.0893	880.964	997.811	842.49
1700007J10Rik	-0.0496846	0.0385842	0.0111004	RIKEN cDNA 1700007J10 gene	69320	1700007J10Rik	12.0535	12.814	12.5722	162.701	172.967	169.703
1700007K09Rik	0.0365258	0.115248	-0.151774	RIKEN cDNA 1700007K09 gene	69318	1700007K09Rik	91.1838	96.2976	80.0265	641.874	677.871	563.334
1700007K13Rik	-0.119802	0.0862161	0.0335863	RIKEN cDNA 1700007K13 gene	69327	1700007K13Rik	46.0533	53.1225	51.2195	411.712	474.91	457.897
1700007L15Rik	-0.0250505	0.16799	-0.142939	RIKEN cDNA 1700007L15 gene	100502742	1700007L15Rik	32.8504	37.5536	30.2728	265.877	303.942	245.015
1700007P06Rik	0.147033	-0.013246	-0.133787	RIKEN cDNA 1700007P06 gene	69308	1700007P06Rik	37.4368	33.5004	30.8151	345.243	308.941	284.177
1700008C04Rik	-0.292219	0.566976	-0.274757	RIKEN cDNA 1700008C04 gene	75494	1700008C04Rik	1.67852	3.04488	1.69896	14.8812	26.9949	15.0624
1700008J07Rik	0.124059	0.0186521	-0.142711	RIKEN cDNA 1700008J07 gene	629159	1700008J07Rik	25.4666	23.6723	21.1673	843.265	783.851	700.903
1700008K24Rik	-0.117105	0.189263	-0.0721579	RIKEN cDNA 1700008K24 gene	69311	1700008K24Rik	482.032	596.076	497.286	4535.78	5406.97	4758.71
1700008O03Rik	-0.051246	0.140235	-0.0889885	RIKEN cDNA 1700008O03 gene	69349	1700008O03Rik	27.6084	31.527	26.8955	290.679	331.937	283.173
1700008P02Rik	-0.179016	0.208885	-0.0298688	RIKEN cDNA 1700008P02 gene	69347	1700008P02Rik	48.9066	63.9937	54.2332	425.601	556.894	471.955
1700009C05Rik	0.0480122	0.0313805	-0.0793926	RIKEN cDNA 1700009C05 gene	74220	1700009C05Rik	17.9288	17.7233	16.4134	155.756	153.971	142.591
1700009J07Rik	-0.063287	0.161376	-0.0980886	RIKEN cDNA 1700009J07 gene	75188	1700009J07Rik	147.688	172.574	144.168	1561.53	1824.65	1524.31
1700009N14Rik	-0.047683	0.222484	-0.174801	RIKEN cDNA 1700009N14 gene	75471	1700009N14Rik	469.935	566.717	430.3	7396.92	8920.31	6773.06
1700010B08Rik	-0.0801412	0.199687	-0.119546	RIKEN cDNA 1700010B08 gene	75485	1700010B08Rik	194.258	235.839	189.024	2002.01	2430.54	1948.07
1700010D01Rik	-0.0714283	0.15974	-0.0883118	RIKEN cDNA 1700010D01 gene	76386	1700010D01Rik	207.486	243.544	205.072	927.592	1088.79	916.798
1700010I02Rik	-0.133642	0.306403	-0.172761	RIKEN cDNA 1700010I02 gene	75476	1700010I02Rik	7.42102	10.0677	7.2225	25.794	34.9934	25.104
1700010I14Rik	-0.00722578	0.134115	-0.126889	RIKEN cDNA 1700010I14 gene	66931	1700010I14Rik	278.288	306.932	256.137	6925.69	7638.55	6374.4
1700010J16Rik	0.0724735	-0.0742771	0.00180362	RIKEN cDNA 1700010J16 gene	69355	1700010J16Rik	13.1662	11.8928	12.5368	133.93	120.977	127.528
1700010K23Rik	0.0426037	0.181118	-0.223722	RIKEN cDNA 1700010K23 gene	75501	1700010K23Rik	128.757	141.732	107.053	333.338	366.93	277.148
1700011A15Rik	-0.0841283	0.141151	-0.0570227	keratin 88	66322	1700011A15Rik	99.495	116.31	101.382	1035.73	1210.77	1055.37
1700011B04Rik	0.220312	0.0747868	-0.295099	RIKEN cDNA 1700011B04 gene	100503727	1700011B04Rik	10.185	9.20775	7.12536	67.4612	60.9884	47.1955
1700011C11Rik	-0.455936	0.756901	-0.300966	RIKEN cDNA 1700011C11 gene	75451	1700011C11Rik	4.13559	9.58601	4.60456	9.92077	22.9956	11.0458
1700011E24Rik	0.00650782	0.0463572	-0.052865	RIKEN cDNA 1700011E24 gene	75467	1700011E24Rik	299.538	307.927	287.461	2869.09	2949.44	2753.41
1700011H14Rik	-0.146862	0.138586	0.00827633	RIKEN cDNA 1700011H14 gene	67082	1700011H14Rik	53.2394	64.8876	59.2836	762.907	929.823	849.519
1700011I03Rik	-0.0599071	0.192746	-0.132838	RIKEN cDNA 1700011I03 gene	75444	1700011I03Rik	129.423	154.194	123.043	1470.26	1751.67	1397.79
1700011L22Rik	-0.174521	0.236286	-0.0617656	RIKEN cDNA 1700011L22 gene	67687	1700011L22Rik	173.992	231.31	188.136	2004.99	2665.49	2167.98
1700011M02Rik	-0.286601	0.203436	0.0831656	RIKEN cDNA 1700011M02 gene	75443	1700011M02Rik	28.7964	40.444	37.2091	93.2552	130.975	120.499
1700012A03Rik	-0.134576	0.30162	-0.167043	RIKEN cDNA 1700012A03 gene	76382	1700012A03Rik	236.868	320.49	231.597	2507.97	3393.36	2452.16
1700012B07Rik	-0.0743728	0.129866	-0.0554936	RIKEN cDNA 1700012B07 gene	69324	1700012B07Rik	199.969	230.38	202.603	2254	2589.51	2294.5
1700012B09Rik	0.0178892	0.140318	-0.158207	RIKEN cDNA 1700012B09 gene	69325	1700012B09Rik	155.319	169.075	137.472	1114.1	1212.77	986.085
1700012C14Rik	-0.0552631	0.0695977	-0.0143347	RIKEN cDNA 1700012C14 gene	69337	1700012C14Rik	13.7651	15.0095	14.1612	60.5167	65.9875	62.2579
1700012D01Rik	-0.0530894	0.364925	-0.311836	RIKEN cDNA 1700012D01 gene	72243	1700012D01Rik	17.8864	23.8978	14.9497	130.954	174.967	109.453
1700012D14Rik	0.237435	-0.414331	0.176896	RIKEN cDNA 1700012D14 gene	75479	1700012D14Rik	2.97241	1.89194	2.85026	18.8495	11.9977	18.0749
1700012D16Rik	0.110165	0.0538063	-0.163971	RIKEN cDNA 1700012D16 gene	75489	1700012D16Rik	27.1094	26.0708	22.418	151.788	145.972	125.52
1700012H19Rik	0.0521057	-0.0155481	-0.0365576	RIKEN cDNA 1700012H19 gene	76393	1700012H19Rik	92.7518	88.5027	87.2232	279.766	266.949	263.09
1700012I11Rik	0.0633242	0.533958	-0.597283	RIKEN cDNA 1700012I11 gene	69334	1700012I11Rik	0.638546	0.884845	0.403952	7.93661	10.9979	5.0208
1700012L04Rik	-0.316932	0.17687	0.140062	RIKEN cDNA 1700012L04 gene	76383	1700012L04Rik	15.0964	21.258	20.7225	72.4216	101.981	99.4118
1700012P22Rik	-0.069045	0.0982207	-0.0291758	RIKEN cDNA 1700012P22 gene	69364	1700012P22Rik	55.4413	62.2566	56.9948	633.937	711.865	651.7
1700013D24Rik	-0.19745	0.310089	-0.112638	RIKEN cDNA 1700013D24 gene	76921	1700013D24Rik	113.675	161.603	120.558	560.523	796.849	594.462
1700013F07Rik	0.024585	0.0608061	-0.0853911	RIKEN cDNA 1700013F07 gene	75504	1700013F07Rik	352.496	361.458	326.624	2041.69	2093.6	1891.84
1700013G24Rik	-0.0543357	0.0130918	0.0412439	RIKEN cDNA 1700013G24 gene	69380	1700013G24Rik	493.849	517.478	527.675	6116.15	6408.78	6535.07
1700013H16Rik	-0.140998	0.311001	-0.170003	RIKEN cDNA 1700013H16 gene	75514	1700013H16Rik	22.6837	31.0298	22.2322	344.251	470.911	337.398
1700015E13Rik	0.0121265	0.114706	-0.126832	RIKEN cDNA 1700015E13 gene	76925	1700015E13Rik	265.906	285.501	241.489	2017.88	2166.59	1832.59
1700015F17Rik	-0.0980175	0.214991	-0.116973	RIKEN cDNA 1700015F17 gene	381716	1700015F17Rik	142.417	176.924	140.558	1074.42	1334.75	1060.39
1700015G11Rik	-0.149811	0.281115	-0.131304	RIKEN cDNA 1700015G11 gene	100503036	1700015G11Rik	496.166	668.881	502.572	1372.04	1849.65	1389.76
1700016C15Rik	-0.0519109	0.0979949	-0.046084	RIKEN cDNA 1700016C15 gene	69428	1700016C15Rik	106.496	118.157	106.927	865.091	959.818	868.598
1700016D06Rik	-0.142779	0.241271	-0.0984911	RIKEN cDNA 1700016D06 gene	76413	1700016D06Rik	46.9744	61.3016	48.4388	740.089	965.817	763.161
1700016G22Rik	0.213216	0.203807	-0.417023	RIKEN cDNA 1700016G22 gene	71867	1700016G22Rik	24.0889	23.9323	15.5631	139.883	138.974	90.3744
1700016H13Rik	-0.0616852	0.200586	-0.1389	RIKEN cDNA 1700016H13 gene	74218	1700016H13Rik	288.25	345.717	273.228	2692.5	3141.4	2558.6
1700016K19Rik	-0.0648014	0.142178	-0.0773769	RIKEN cDNA 1700016K19 gene	74230	1700016K19Rik	171.337	197.769	169.85	1829.39	2111.6	1813.51
1700016L04Rik	0.0902992	0.101498	-0.191797	RIKEN cDNA 1700016L04 gene	69412	1700016L04Rik	3.01951	3.04304	2.48323	31.7465	31.9939	26.1081
1700016L21Rik	0.439752	-0.549048	0.109295	RIKEN cDNA 1700016L21 gene	72208	1700016L21Rik	4.86695	2.45244	3.87061	13.8891	6.99867	11.0458
1700016P04Rik	-0.0650205	0.272705	-0.207684	RIKEN cDNA 1700016P04 gene	69413	1700016P04Rik	221.252	279.61	200.42	746.042	942.821	675.799
1700017B05Rik	0.0132889	-0.0411261	0.0278371	RIKEN cDNA 1700017B05 gene	74211	1700017B05Rik	27.9426	26.9083	28.2258	1963.32	1890.64	1983.22
1700017D01Rik	-0.0573427	0.185528	-0.128185	RIKEN cDNA 1700017D01 gene	69369	1700017D01Rik	137.255	162.42	130.678	2021.85	2392.55	1924.97
1700017G19Rik	0.0201587	0.0772543	-0.097413	RIKEN cDNA 1700017G19 gene	100040882	1700017G19Rik	15.71	16.3442	14.4805	521.832	542.897	480.992
1700017J07Rik	-0.0450344	0.111284	-0.0662492	RIKEN cDNA 1700017J07 gene	75508	1700017J07Rik	46.7549	52.1055	46.0724	187.503	208.96	184.765
1700017L05Rik	-0.162709	0.113041	0.0496686	RIKEN cDNA 1700017L05 gene	69370	1700017L05Rik	58.6792	71.0384	67.9855	315.48	381.927	365.514
1700017N19Rik	-0.067858	0.0790145	-0.0111565	RIKEN cDNA 1700017N19 gene	66605	1700017N19Rik	96.0858	106.383	99.9374	2123.04	2350.55	2208.15
1700018A04Rik	-0.0430226	0.190572	-0.147549	RIKEN cDNA 1700018A04 gene	71307	1700018A04Rik	28.9655	34.0565	26.9411	220.241	258.951	204.849
1700018B08Rik	-0.0502351	0.175501	-0.125266	RIKEN cDNA 1700018B08 gene	76405	1700018B08Rik	120.072	140.409	113.987	1565.5	1830.65	1486.16
1700018B24Rik	0.0194468	0.0888884	-0.108335	RIKEN cDNA 1700018B24 gene	66332	1700018B24Rik	20.4784	21.4882	18.7426	963.307	1010.81	881.652
1700018C11Rik	-0.0698058	0.231276	-0.16147	RIKEN cDNA 1700018C11 gene	75524	1700018C11Rik	250.259	308.336	234.853	1743.08	2147.59	1635.78
1700018F24Rik	-0.00744344	0.0243914	-0.0169479	RIKEN cDNA 1700018F24 gene	69396	1700018F24Rik	35.4078	36.1978	35.1753	482.149	492.906	478.984
1700018G05Rik	-0.0309123	0.246464	-0.215552	RIKEN cDNA 1700018G05 gene	69388	1700018G05Rik	51.8475	62.8386	45.619	151.788	183.965	133.553
1700018L02Rik	0.0216513	0.0204598	-0.0421111	RIKEN cDNA 1700018L02 gene	67329	1700018L02Rik	74.7369	74.6752	71.5057	1159.74	1158.78	1109.6
1700019A02Rik	-0.142004	0.186254	-0.0442505	RIKEN cDNA 1700019A02 gene	69397	1700019A02Rik	214.234	268.97	229.253	1352.2	1697.68	1446.99
1700019B03Rik	-0.0931644	-0.00164657	0.094811	RIKEN cDNA 1700019B03 gene	76406	1700019B03Rik	38.8743	41.4202	44.2842	814.495	867.835	927.843
1700019B21Rik	-0.201686	0.135288	0.0663979	RIKEN cDNA 1700019B21 gene	75545	1700019B21Rik	13.167	16.6313	15.8558	80.3582	98.9812	95.3952
1700019C18Rik	0.169797	-0.0351314	-0.134666	RIKEN cDNA 1700019C18 gene	75543	1700019C18Rik	36.9186	32.0299	29.8946	114.089	98.9812	92.3827
1700019D03Rik	-0.137683	0.187024	-0.0493406	RIKEN cDNA 1700019D03 gene	67080	1700019D03Rik	268.702	336.525	285.67	2521.86	3158.4	2681.11
1700019E08Rik	0.380419	-0.193342	-0.187078	RIKEN cDNA 1700019E08 gene	69405	1700019E08Rik	0.462825	0.310955	0.312308	2.97623	1.99962	2.00832
1700019G17Rik	-0.121245	0.150756	-0.0295112	N-acetyltransferase 8 (GCN5-related) family member 4	75541	1700019G17Rik	26.6535	32.1836	28.4033	450.403	528.9	492.038
1700019G24Rik	-0.114916	0.31132	-0.196404	RIKEN cDNA 1700019G24 gene	72249	1700019G24Rik	112.678	151.408	106.49	523.818	703.866	495.052
1700019L03Rik	0.0524333	0.0294515	-0.0818849	cilia and flagella associated protein 157	227736	1700019L03Rik	65.8585	64.8177	60.0037	1440.5	1417.73	1312.44
1700019M22Rik	-0.0367173	0.152792	-0.116075	RIKEN cDNA 1700019M22 gene	69423	1700019M22Rik	576.317	657.218	545.472	3423.66	3904.26	3240.42
1700019N19Rik	-0.0409181	0.101727	-0.0608094	RIKEN cDNA 1700019N19 gene	67507	1700019N19Rik	351.639	388.184	346.824	3764.93	4156.21	3713.38
1700019O17Rik	-0.0280124	0.0179562	0.0100562	RIKEN cDNA 1700019O17 gene	71863	1700019O17Rik	70.3298	72.6068	72.2103	1586.33	1637.69	1628.75
1700020A23Rik	-0.0755144	0.297072	-0.221558	RIKEN cDNA 1700020A23 gene	75656	1700020A23Rik	88.8086	114.978	80.2586	535.721	665.874	490.03
1700020D05Rik	-0.0113271	0.136457	-0.12513	RIKEN cDNA 1700020D05 gene	75555	1700020D05Rik	232.232	257.282	214.617	2817.5	3121.41	2603.79
1700020D14Rik	0	0	0	RIKEN cDNA 1700020D14 gene	69438	1700020D14Rik	0	0	0	0	0	0
1700020G17Rik	0.0361511	-0.121245	0.085094	RIKEN cDNA 1700020G17 gene	75630	1700020G17Rik	44.5335	39.9306	46.0702	269.845	241.954	279.156
1700020I14Rik	-0.00429565	0.195481	-0.191186	RIKEN cDNA 1700020I14 gene	66602	1700020I14Rik	15.719	18.0536	13.8091	306.552	352.933	275.14
1700020L24Rik	-0.044068	0.171955	-0.127887	RIKEN cDNA 1700020L24 gene	66330	1700020L24Rik	81.1029	94.2032	76.5252	877.988	1019.81	828.432
1700020M21Rik	0.549802	0.882934	-1.43274	RIKEN cDNA 1700020M21 gene	76402	1700020M21Rik	0.607285	0.765024	0.15367	3.96831	4.99905	1.00416
1700020N01Rik	-0.0316468	0.141864	-0.110217	RIKEN cDNA 1700020N01 gene	67692	1700020N01Rik	64.0082	72.1884	60.6155	816.479	920.825	773.203
1700020N15Rik	-0.165373	0.269229	-0.103856	RIKEN cDNA 1700020N15 gene	75509	1700020N15Rik	25.0491	33.8548	26.1403	127.978	172.967	133.553
1700020N18Rik	0.159653	-0.0701521	-0.0895005	RIKEN cDNA 1700020N18 gene	67086	1700020N18Rik	78.0273	66.5378	65.6514	399.807	340.935	336.393
1700021F05Rik	-0.133395	0.139845	-0.00645071	RIKEN cDNA 1700021F05 gene	67851	1700021F05Rik	23.1327	27.9563	25.2604	239.091	288.945	261.081
1700021F07Rik	-0.116393	0.275145	-0.158752	RIKEN cDNA 1700021F07 gene	72221	1700021F07Rik	176.057	230.95	170.963	1147.83	1505.71	1114.62
1700021K19Rik	0.0665454	-0.110745	0.0441995	"RUN domain and cysteine-rich domain containing, Beclin 1-interacting protein"	100502698	1700021K19Rik	26.0123	23.0043	25.6125	1968.28	1740.67	1938.03
1700021N21Rik	-0.213877	0.126829	0.0870482	RIKEN cDNA 1700021N21 gene	69409	1700021N21Rik	14.4446	18.2923	17.7948	150.796	190.964	185.77
1700022A21Rik	-0.0718436	0.194408	-0.122564	RIKEN cDNA 1700022A21 gene	72252	1700022A21Rik	123.111	148.063	118.858	2277.81	2739.48	2199.11
1700022A22Rik	-0.209466	0.250259	-0.0407931	RIKEN cDNA 1700022A22 gene	71120	1700022A22Rik	18.5174	25.4666	20.814	179.566	246.953	201.836
1700022E09Rik	0.148421	-0.162304	0.0138829	RIKEN cDNA 1700022E09 gene	75636	1700022E09Rik	3.64584	2.93941	3.32122	9.92077	7.99848	9.03744
1700022H01Rik	-0.052151	0.275785	-0.223634	RIKEN cDNA 1700022H01 gene	75539	1700022H01Rik	46.2906	58.1047	41.1028	331.354	415.921	294.219
1700022H16Rik	1.08935	-1.19617	0.106817	RIKEN cDNA 1700022H16 gene	69420	1700022H16Rik	0.48754	0	0.246739	1.98415	0	1.00416
1700022I11Rik	0.0172907	-0.0388308	0.0215401	RIKEN cDNA 1700022I11 gene	67317	1700022I11Rik	6.23769	5.9997	6.25609	326.393	313.94	327.356
1700023C21Rik	0.0111694	0.100372	-0.111541	RIKEN cDNA 1700023C21 gene	73257	1700023C21Rik	19.2704	20.4995	17.6991	53.5721	56.9892	49.2038
1700023F02Rik	0.0123672	-0.0258974	0.0135303	RIKEN cDNA 1700023F02 gene	69433	1700023F02Rik	41.2885	40.2078	41.3218	88.2948	85.9837	88.366
1700023F06Rik	-0.0821638	0.125922	-0.0437577	RIKEN cDNA 1700023F06 gene	69441	1700023F06Rik	128.324	148.234	131.786	1899.83	2194.58	1951.08
1700024B18Rik	-0.259013	0.237592	0.0214216	RIKEN cDNA 1700024B18 gene	69393	1700024B18Rik	1.51104	2.13191	1.83525	4.96063	6.99888	6.02496
1700024F13Rik	-0.0867923	0.193597	-0.106804	RIKEN cDNA 1700024F13 gene	73270	1700024F13Rik	5.57877	6.77554	5.50192	38.691	46.9911	38.1581
1700024G13Rik	-0.0526513	0.170061	-0.11741	RIKEN cDNA 1700024G13 gene	67085	1700024G13Rik	122.953	143.477	117.556	358.14	417.921	342.418
1700024I08Rik	0.380418	-0.19334	-0.187077	RIKEN cDNA 1700024I08 gene	75522	1700024I08Rik	1.07942	0.725224	0.728379	8.92869	5.99886	6.02496
1700024N05Rik	-0.112485	0.207508	-0.0950232	RIKEN cDNA 1700024N05 gene	75520	1700024N05Rik	2.87337	3.5869	2.90836	21.8257	25.995	22.0915
1700024P04Rik	-0.0711051	0.173621	-0.102516	RIKEN cDNA 1700024P04 gene	69382	1700024P04Rik	373.212	442.207	365.174	1518.87	1799.66	1486.16
1700024P16Rik	-0.041321	-0.0965929	0.137914	RIKEN cDNA 1700024P16 gene	242594	1700024P16Rik	4.31559	4.15338	4.88647	188.495	179.966	212.882
1700025B11Rik	0.0470548	0.00651229	-0.0535671	RIKEN cDNA 1700025B11 gene	76409	1700025B11Rik	70.424	68.4725	65.6796	366.076	355.932	341.414
1700025C18Rik	0.0934701	0.162382	-0.255852	RIKEN cDNA 1700025C18 gene	72211	1700025C18Rik	13.0934	13.734	10.2777	97.2235	101.981	76.3161
1700025F22Rik	-0.0062222	0.0350999	-0.0288777	RIKEN cDNA 1700025F22 gene	69416	1700025F22Rik	73.8081	75.9527	72.6581	470.244	483.908	462.918
1700025F24Rik	-0.0871276	0.223129	-0.136002	RIKEN cDNA 1700025F24 gene	67081	1700025F24Rik	17.1843	21.3073	16.6119	176.59	218.958	170.707
1700025G04Rik	-0.0403679	0.0794804	-0.0391125	RIKEN cDNA 1700025G04 gene	69399	1700025G04Rik	2.50414	2.72105	2.50632	355.164	385.927	355.472
1700025J12Rik	-0.368556	0.28901	0.0795455	RIKEN cDNA 1700025J12 gene	69407	1700025J12Rik	3.58977	5.66257	4.89732	22.8178	35.9932	31.1289
1700025K24Rik	0.142918	0.171607	-0.314526	RIKEN cDNA 1700025K24 gene	69418	1700025K24Rik	10.182	10.3865	7.4153	81.3503	82.9842	59.2454
1700025M24Rik	-0.169413	0.314344	-0.144931	RIKEN cDNA 1700025M24 gene	72276	1700025M24Rik	35.8403	50.1184	36.4537	226.194	300.943	224.932
1700025N23Rik	-0.0611354	0.144337	-0.0832019	RIKEN cDNA 1700025N23 gene	69986	1700025N23Rik	21.1872	24.4302	20.8656	220.241	253.952	216.898
1700026D08Rik	-0.0467653	0.19661	-0.149844	cilia and flagella associated protein 161	75556	1700026D08Rik	77.088	91.2536	71.7723	1250.02	1479.72	1163.82
1700026D11Rik	0.0291261	0.144668	-0.173794	RIKEN cDNA 1700026D11 gene	70371	1700026D11Rik	24.8579	26.9306	21.5963	238.098	257.951	206.857
1700026F02Rik	-0.0523148	0.0230267	0.0292881	RIKEN cDNA 1700026F02 gene	69419	1700026F02Rik	10.4961	11.0588	11.1069	43.6514	45.9913	46.1913
1700026J14Rik	-0.0330196	0.0485729	-0.0155533	RIKEN cDNA 1700026J14 gene	69432	1700026J14Rik	2.25692	2.38824	2.28441	19.8415	20.996	20.0832
1700026L06Rik	-0.0609712	0.109698	-0.0487265	sperm acrosome associated 9	69987	1700026L06Rik	433.858	488.342	437.556	3021.87	3401.35	3047.62
1700027A15Rik	-0.186856	0.302891	-0.116036	RIKEN cDNA 1700027A15 gene	69449	1700027A15Rik	997.245	1400.33	1047.42	3161.75	4446.16	3316.74
1700027F06Rik	-0.147286	0.307374	-0.160088	RIKEN cDNA 1700027F06 gene	72268	1700027F06Rik	95.9955	131.558	95.1474	286.71	392.925	284.177
1700027F09Rik	-0.174876	0.332286	-0.15741	RIKEN cDNA 1700027F09 gene	69999	1700027F09Rik	9.2389	13.1308	9.35143	77.382	109.979	78.3244
1700027H10Rik	0.852101	-0.721666	-0.130434	RIKEN cDNA 1700027H10 gene	72274	1700027H10Rik	1.05196	0.353385	0.532386	5.95246	1.99962	3.01249
1700027I24Rik	0.247786	-0.0536031	-0.194183	RIKEN cDNA 1700027I24 gene	75567	1700027I24Rik	10.4126	8.44952	7.66502	76.3899	61.9882	56.2329
1700027J07Rik	-0.278674	0.317492	-0.0388177	RIKEN cDNA 1700027J07 gene	69443	1700027J07Rik	0.467189	0.706247	0.551692	5.95246	8.99829	7.02912
1700028B04Rik	-0.333175	0.163455	0.16972	RIKEN cDNA 1700028B04 gene	70001	1700028B04Rik	0.954254	1.34637	1.35223	4.96038	6.99867	7.02912
1700028D13Rik	-0.0426549	0.105923	-0.063268	RIKEN cDNA 1700028D13 gene	75569	1700028D13Rik	33.187	36.787	32.7162	194.447	210.96	187.778
1700028E10Rik	0.599416	-0.34937	-0.250046	RIKEN cDNA 1700028E10 gene	625175	1700028E10Rik	4.6778	2.42342	2.59614	67.4612	31.9939	40.1664
1700028I16Rik	-0.0759324	0.155836	-0.0799037	RIKEN cDNA 1700028I16 gene	70003	1700028I16Rik	26.5198	31.1415	26.4469	336.314	394.925	335.389
1700028J19Rik	0.0250596	0.00980061	-0.0348602	RIKEN cDNA 1700028J19 gene	70004	1700028J19Rik	324.685	321.269	311.476	4749.07	4699.11	4555.87
1700028K03Rik	0.0229382	0.196218	-0.219156	RIKEN cDNA 1700028K03 gene	76421	1700028K03Rik	13.9666	15.749	11.809	157.74	164.969	131.545
1700028M03Rik	0.155107	0.372761	-0.527868	RIKEN cDNA 1700028M03 gene	69460	1700028M03Rik	3.26429	3.79585	2.03326	12.897	14.9972	8.03328
1700028P14Rik	-0.117413	0.233251	-0.115838	RIKEN cDNA 1700028P14 gene	67483	1700028P14Rik	173.936	221.794	174.126	1720.26	2193.58	1722.13
1700028P15Rik	0.0198475	0.106338	-0.126186	RIKEN cDNA 1700028P15 gene	75655	1700028P15Rik	5.72038	6.07381	5.16969	55.5563	58.9888	50.208
1700029B22Rik	-0.112426	0.188626	-0.0761999	RIKEN cDNA 1700029B22 gene	69495	1700029B22Rik	51.5529	63.5154	52.8638	378.973	466.911	388.61
1700029F12Rik	-0.0264534	0.0748645	-0.0484111	RIKEN cDNA 1700029F12 gene	66479	1700029F12Rik	573.2	614.902	564.542	7914.79	8466.39	7800.31
1700029H14Rik	-0.0535864	0.136604	-0.0830172	RIKEN cDNA 1700029H14 gene	66501	1700029H14Rik	358.091	408.551	350.86	6345.32	7228.63	6208.72
1700029I15Rik	0.0350919	0.149554	-0.184646	RIKEN cDNA 1700029I15 gene	75641	1700029I15Rik	127.429	137.951	109.426	307.544	332.937	264.094
1700029J03Rik	0.273114	-0.300651	0.027537	RIKEN cDNA 1700029J03 gene	72264	1700029J03Rik	1.36569	0.917554	1.15193	11.9049	7.99848	10.0416
1700029J07Rik	0.00888501	0.104209	-0.113094	RIKEN cDNA 1700029J07 gene	69479	1700029J07Rik	25.4299	27.1669	23.3682	958.346	1023.81	880.648
1700029M20Rik	0.0520424	0.0343819	-0.0864243	RIKEN cDNA 1700029M20 gene	73937	1700029M20Rik	84.0816	83.0586	76.3868	3309.57	3267.38	3009.47
1700029N11Rik	-0.0273263	-0.00270606	0.0300323	RIKEN cDNA 1700029N11 gene	69491	1700029N11Rik	19.6899	20.0288	20.4885	106.152	107.979	110.458
1700029P11Rik	0.0403858	0.116652	-0.157038	RIKEN cDNA 1700029P11 gene	66346	1700029P11Rik	103.95	109.593	90.6555	1268.87	1337.75	1106.58
1700030A11Rik	-0.143704	-0.179043	0.322747	RIKEN cDNA 1700030A11 gene	74179	1700030A11Rik	6.13527	5.98681	8.47714	62.5008	60.9884	86.3577
1700030C10Rik	-0.0907923	0.0988672	-0.00807484	RIKEN cDNA 1700030C10 gene	69513	1700030C10Rik	12.335	14.068	13.0629	278.774	317.94	295.223
1700030F04Rik	0.091508	-0.20048	0.108972	RIKEN cDNA 1700030F04 gene	72263	1700030F04Rik	47.3038	38.6366	47.8799	151.788	123.976	153.636
1700030F18Rik	0.0425746	0.235017	-0.277592	RIKEN cDNA 1700030F18 gene	72277	1700030F18Rik	40.4949	46.2734	32.4355	251.988	287.945	201.836
1700030J22Rik	-0.0587169	0.128091	-0.0693738	RIKEN cDNA 1700030J22 gene	69528	1700030J22Rik	111.283	126.667	110.464	4575.46	5208.01	4541.81
1700030K09Rik	-0.00369386	0.0454787	-0.0417849	RIKEN cDNA 1700030K09 gene	72254	1700030K09Rik	27.0252	27.9622	26.321	892.869	923.825	869.602
1700030L20Rik	-0.141755	0.112016	0.0297387	RIKEN cDNA 1700030L20 gene	70055	1700030L20Rik	12.1158	14.4459	13.6451	140.875	167.968	158.657
1700030M09Rik	-0.00856371	-0.125869	0.134433	RIKEN cDNA 1700030M09 gene	72259	1700030M09Rik	15.4305	14.2255	17.0383	174.606	160.969	192.799
1700030N03Rik	0.0452034	0.121995	-0.167199	RIKEN cDNA 1700030N03 gene	70011	1700030N03Rik	44.6147	47.0538	38.5069	127.978	134.974	110.458
1700030O20Rik	-0.233464	0.285342	-0.0518785	RIKEN cDNA 1700030O20 gene	72286	1700030O20Rik	14.1438	20.2648	16.0409	82.3424	117.978	93.3868
1700031A10Rik	-0.0602241	0.687945	-0.627721	RIKEN cDNA 1700031A10 gene	73286	1700031A10Rik	0.441421	0.741437	0.297865	2.97623	4.99905	2.00832
1700031F05Rik	-0.181559	-0.0328563	0.214415	RIKEN cDNA 1700031F05 gene	73300	1700031F05Rik	1.73083	1.91875	2.27748	29.7623	32.9937	39.1622
1700031M16Rik	-0.101398	0.281476	-0.180078	RIKEN cDNA 1700031M16 gene	73302	1700031M16Rik	214.916	280.237	203.509	1985.15	2588.51	1879.79
1700031P21Rik	-0.0359531	0.174025	-0.138072	RIKEN cDNA 1700031P21 gene	73278	1700031P21Rik	167.217	193.415	155.79	261.908	302.942	244.011
1700034E13Rik	-0.0938771	0.209951	-0.116074	RIKEN cDNA 1700034E13 gene	78414	1700034E13Rik	367.241	453.328	361.634	1500.02	1851.65	1477.12
1700034G24Rik	-0.0270527	0.146652	-0.119599	RIKEN cDNA 1700034G24 gene	67325	1700034G24Rik	23.8677	26.9216	22.3847	301.591	339.935	282.169
1700034H15Rik	0.0922287	-0.1682	0.0759717	RIKEN cDNA 1700034H15 gene	98736	1700034H15Rik	4.86648	4.06273	4.81195	300.599	250.952	297.231
1700034I23Rik	-0.0023765	0.0916914	-0.0893149	RIKEN cDNA 1700034I23 gene	73297	1700034I23Rik	49.5714	52.9113	46.6724	1577.4	1683.68	1485.15
1700034J05Rik	-0.0502528	0.0989022	-0.0486494	RIKEN cDNA 1700034J05 gene	73344	1700034J05Rik	135.788	150.578	135.939	3690.53	4092.22	3694.31
1700034K08Rik	0.131595	-0.094242	-0.0373535	RIKEN cDNA 1700034K08 gene	78349	1700034K08Rik	10.6237	9.08431	9.44968	65.4771	55.9894	58.2413
1700034O15Rik	-0.123338	0.292817	-0.169479	RIKEN cDNA 1700034O15 gene	76606	1700034O15Rik	324.724	433.301	314.503	2599.24	3468.34	2517.43
1700034P13Rik	0.141118	-0.225154	0.0840364	RIKEN cDNA 1700034P13 gene	73331	1700034P13Rik	7.18781	5.57619	6.90897	137.899	106.98	132.549
1700036G14Rik	-0.17235	0.0712181	0.101132	RIKEN cDNA 1700036G14 gene	73283	1700036G14Rik	20.4157	24.1705	24.6769	102.184	120.977	123.512
1700037C18Rik	-0.118335	0.206928	-0.0885927	RIKEN cDNA 1700037C18 gene	73261	1700037C18Rik	96.0697	120.365	98.0708	1276.8	1599.7	1303.4
1700037H04Rik	-0.0139712	0.0785274	-0.0645561	RIKEN cDNA 1700037H04 gene	67326	1700037H04Rik	216.31	230.633	208.857	3337.35	3558.32	3222.35
1700039E15Rik	0.0106113	0.114921	-0.125532	RIKEN cDNA 1700039E15 gene	76713	1700039E15Rik	174.233	187.297	158.543	3958.39	4255.19	3601.92
1700039E22Rik	0.109159	-0.557712	0.448553	RIKEN cDNA 1700039E22 gene	73322	1700039E22Rik	0.940908	0.592651	1.19046	7.93661	4.99905	10.0416
1700040L02Rik	0.0264735	0.151821	-0.178295	RIKEN cDNA 1700040L02 gene	73287	1700040L02Rik	97.1185	105.934	84.2676	1494.07	1629.69	1296.37
1700041A01Rik	0.0100756	0.69935	-0.709426	RIKEN cDNA 1700041A01 gene	73312	1700041A01Rik	3.98999	6.43375	2.42315	9.92077	15.997	6.02496
1700041C23Rik	-0.23536	0.305157	-0.0697973	RIKEN cDNA 1700041C23 gene	67319	1700041C23Rik	63.3305	92.1138	71.0317	183.534	266.949	205.853
1700041M19Rik	-0.0319192	-0.0853667	0.117286	RIKEN cDNA 1700041M19 gene	76601	1700041M19Rik	18.0895	17.4316	20.0605	249.011	239.954	276.144
1700042G07Rik	-0.0997995	0.264709	-0.164909	RIKEN cDNA 1700042G07 gene	67323	1700042G07Rik	530.419	682.884	507.013	1498.04	1928.63	1431.93
1700042G15Rik	0.098462	-0.083755	-0.014707	RIKEN cDNA 1700042G15 gene	73349	1700042G15Rik	44.5503	39.2643	41.1892	1196.44	1050.8	1104.58
1700042O10Rik	0.324772	0.26886	-0.593632	RIKEN cDNA 1700042O10 gene	73321	1700042O10Rik	3.36719	3.23919	1.78156	43.6514	41.992	23.0957
1700044C05Rik	0.676742	-0.0490213	-0.627721	RIKEN cDNA 1700044C05 gene	73306	1700044C05Rik	0.966807	0.584606	0.391433	9.92077	5.99886	4.01664
1700044K03Rik	-0.325678	0.385964	-0.0602863	RIKEN cDNA 1700044K03 gene	67321	1700044K03Rik	6.06257	9.92847	7.28698	15.8732	25.9951	19.079
1700045H11Rik	0.135811	0.147014	-0.282825	RIKEN cDNA 1700045H11 gene	73348	1700045H11Rik	3.92939	3.96002	2.9397	22.8178	22.9956	17.0707
1700046C09Rik	-0.0840247	0.201932	-0.117907	RIKEN cDNA 1700046C09 gene	73307	1700046C09Rik	26.5338	32.3505	25.9179	141.867	172.967	138.574
1700047A11Rik	0.0722234	0.235428	-0.307651	RIKEN cDNA 1700047A11 gene	76604	1700047A11Rik	17.2595	19.3267	13.264	107.144	119.977	82.3411
1700047E10Rik	-0.0851915	0.0816629	0.00352862	RIKEN cDNA 1700047E10 gene	74328	1700047E10Rik	14.4183	16.1861	15.3328	78.3741	87.9833	83.3452
1700047G03Rik	0.0971939	0.00759145	-0.104785	RIKEN cDNA 1700047G03 gene	73339	1700047G03Rik	17.0679	16.0401	14.8381	161.709	151.971	140.582
1700047I17Rik2	0	0	0	RIKEN cDNA 1700047I17 gene 2	100101807	1700047I17Rik2	0	0	0	0	0	0
1700047L14Rik	-0.0796966	0.601359	-0.521662	RIKEN cDNA 1700047L14 gene	73295	1700047L14Rik	4.70995	7.55152	3.46714	21.8257	34.9934	16.0666
1700047M11Rik	-0.172094	0.310414	-0.13832	RIKEN cDNA 1700047M11 gene	67330	1700047M11Rik	12.1459	16.9699	12.4336	87.3028	121.977	89.3702
1700048M11Rik	-0.136016	0.0451127	0.0909034	RIKEN cDNA 1700048M11 gene	100503166	1700048M11Rik	7.60638	8.62389	8.902	31.7465	35.9932	37.1539
1700048O20Rik	0.032615	0.08678	-0.119395	RIKEN cDNA 1700048O20 gene	69430	1700048O20Rik	16.1143	16.7308	14.5028	393.855	408.922	354.468
1700049E15Rik	-0.135726	-0.124524	0.26025	RIKEN cDNA 1700049E15 gene	100039727	1700049E15Rik	0.929161	0.936404	1.22262	9.92077	9.9981	13.0541
1700049E22Rik	0.180028	0.0881382	-0.268166	RIKEN cDNA 1700049E22 gene	73395	1700049E22Rik	12.702	11.9182	9.31006	57.5405	53.9897	42.1747
1700049G17Rik	0.298573	-0.271725	-0.026848	RIKEN cDNA 1700049G17 gene	73430	1700049G17Rik	2.80413	1.88852	2.23788	206.352	138.974	164.682
1700049L16Rik	-0.0864725	0.246462	-0.159989	RIKEN cDNA 1700049L16 gene	108950	1700049L16Rik	164.69	207.439	156.508	1477.2	1860.65	1403.82
1700051A21Rik	-0.0371244	0.110161	-0.0730363	RIKEN cDNA 1700051A21 gene	73366	1700051A21Rik	74.7855	82.8237	72.9469	1283.75	1421.73	1252.19
1700052I22Rik	-0.0347245	-0.0235227	0.0582472	RIKEN cDNA 1700052I22 gene	67340	1700052I22Rik	127.65	128.645	136.147	332.346	334.936	354.468
1700052K11Rik	0.0931228	0.0849517	-0.178075	RIKEN cDNA 1700052K11 gene	73431	1700052K11Rik	11.3319	11.2679	9.38997	372.031	369.93	308.277
1700054A03Rik	-0.0154162	0.14313	-0.127714	RIKEN cDNA 1700054A03 gene	78457	1700054A03Rik	10.7488	11.9974	9.94386	92.2631	102.98	85.3536
1700054K19Rik	0.0917794	-0.0490227	-0.0427567	RIKEN cDNA 1700054K19 gene	67336	1700054K19Rik	2.68236	2.43294	2.44353	9.92077	8.99829	9.03744
1700054M17Rik	0.223926	0.235127	-0.459053	RIKEN cDNA 1700054M17 gene	73358	1700054M17Rik	3.57314	3.60099	2.22563	12.897	12.9975	8.03328
1700055C04Rik	0.367417	-1.7523	1.38488	RIKEN cDNA 1700055C04 gene	73397	1700055C04Rik	0.434609	0	0.879805	0.992077	0	2.00832
1700056E22Rik	0.123053	-0.0415531	-0.0815002	RIKEN cDNA 1700056E22 gene	73363	1700056E22Rik	56.3276	50.2539	48.8815	639.89	570.892	555.3
1700057G04Rik	-0.0900591	0.172585	-0.0825257	RIKEN cDNA 1700057G04 gene	78459	1700057G04Rik	45.8224	54.972	46.0623	578.381	693.868	581.408
1700057H15Rik	0.242787	-0.124524	-0.118263	RIKEN cDNA 1700057H15 gene	78460	1700057H15Rik	1.11632	0.8654	0.869164	12.897	9.9981	10.0416
1700057H21Rik	-0.244807	0.369058	-0.124251	RIKEN cDNA 1700057H21 gene	73375	1700057H21Rik	5.93247	9.07878	6.44951	26.7861	40.9922	29.1206
1700060C16Rik	0.860456	0.871659	-1.73212	RIKEN cDNA 1700060C16 gene	73425	1700060C16Rik	0.603173	0.607875	0	3.96831	3.99924	0
1700060C20Rik	-0.367695	0.168592	0.199103	RIKEN cDNA 1700060C20 gene	73399	1700060C20Rik	7.05872	10.2368	10.4556	40.6752	58.9888	60.2496
1700061F12Rik	-0.080279	0.260081	-0.179802	RIKEN cDNA 1700061F12 gene	73438	1700061F12Rik	39.0439	49.4324	36.4413	394.847	499.905	368.527
1700061G19Rik	0.00732741	0.0785455	-0.0858729	RIKEN cDNA 1700061G19 gene	78625	1700061G19Rik	74.7006	78.4807	70.0274	2499.04	2625.5	2342.7
1700061I17Rik	-0.232956	0.0219149	0.211041	RIKEN cDNA 1700061I17 gene	433646	1700061I17Rik	4.74515	5.66205	6.45515	124.01	147.972	168.699
1700061J23Rik	-0.0228655	-0.118576	0.141441	RIKEN cDNA 1700061J23 gene	76993	1700061J23Rik	16.7491	15.674	18.7695	83.3345	77.9852	93.3868
1700063A18Rik	-0.707265	1.41453	-0.707265	RIKEN cDNA 1700063A18 gene	73454	1700063A18Rik	0	0.435235	0	0	0.99981	0
1700063D05Rik	-0.11815	0.296077	-0.177927	RIKEN cDNA 1700063D05 gene	78500	1700063D05Rik	27.8017	37.0481	26.6733	209.328	278.947	200.832
1700063O14Rik	0.713754	-0.860009	0.146255	RIKEN cDNA 1700063O14 gene	73452	1700063O14Rik	0.690975	0.23212	0.46626	2.97623	0.99981	2.00832
1700064J06Rik	-1.24853	0.621136	0.627399	RIKEN cDNA 1700064J06 gene	73400	1700064J06Rik	0	0.365449	0.367039	0	0.99981	1.00416
1700064M15Rik	-0.0108058	-0.109888	0.120694	RIKEN cDNA 1700064M15 gene	73457	1700064M15Rik	34.8333	32.5213	38.1575	229.17	213.959	251.04
1700065D16Rik	-0.323053	0.262986	0.0600668	RIKEN cDNA 1700065D16 gene	73410	1700065D16Rik	19.2774	28.9377	25.1408	65.4771	99.981	85.3536
1700065I16Rik	-0.0013762	0.291085	-0.289709	RIKEN cDNA 1700065I16 gene	78462	1700065I16Rik	23.419	28.6819	19.1766	215.281	265.95	176.732
1700065J11Rik	-0.419517	0.252203	0.167314	RIKEN cDNA 1700065J11 gene	73409	1700065J11Rik	9.16106	14.5933	13.7594	30.7544	48.9907	46.1913
1700065J18Rik	-0.20519	0.215127	-0.00993738	RIKEN cDNA 1700065J18 gene	73455	1700065J18Rik	20.1622	26.9815	23.0842	60.5167	80.9846	69.287
1700065L07Rik	-0.025453	0.0720871	-0.0466341	RIKEN cDNA 1700065L07 gene	73408	1700065L07Rik	35.0205	37.4701	34.5101	225.201	240.954	221.919
1700065O20Rik	0.15983	-0.507048	0.347218	RIKEN cDNA 1700065O20 gene	76609	1700065O20Rik	2.1377	1.34647	2.4342	15.8732	9.9981	18.0749
1700066B17Rik	0.135293	0.160705	-0.295998	RIKEN cDNA 1700066B17 gene	73426	1700066B17Rik	20.506	20.8704	15.2072	100.2	101.981	74.3078
1700066B19Rik	-0.138948	0.200308	-0.0613599	RIKEN cDNA 1700066B19 gene	73449	1700066B19Rik	1.36411	1.72574	1.43948	46.6276	58.9888	49.2038
1700066J03Rik	0.153303	0.329933	-0.483236	RIKEN cDNA 1700066J03 gene	67339	1700066J03Rik	22.7616	25.7261	14.6415	106.152	119.977	68.2829
1700066M21Rik	0.00516372	0.0327488	-0.0379125	RIKEN cDNA 1700066M21 gene	73467	1700066M21Rik	10.4328	10.6342	10.1259	434.53	442.916	421.747
1700066N21Rik	-0.251497	0.485531	-0.234034	RIKEN cDNA 1700066N21 gene	73471	1700066N21Rik	3.03657	5.06117	3.07355	25.794	42.9918	26.1081
1700066O22Rik	0.212637	-0.290736	0.0780992	RIKEN cDNA 1700066O22 gene	74916	1700066O22Rik	1.76272	1.24352	1.60577	19.8415	13.9973	18.0749
1700067G17Rik	-0.178721	0.242463	-0.0637424	RIKEN cDNA 1700067G17 gene	73475	1700067G17Rik	23.8215	31.8976	25.7977	141.867	189.964	153.636
1700067K01Rik	0.0625834	0.0191864	-0.0817698	RIKEN cDNA 1700067K01 gene	73453	1700067K01Rik	28.5564	27.7102	25.8374	374.013	362.931	338.402
1700067P10Rik	0.0786657	0.0774757	-0.156141	RIKEN cDNA 1700067P10 gene	68224	1700067P10Rik	105.511	105.424	89.6631	927.592	926.824	788.265
1700069L16Rik	0.163444	0.146633	-0.310077	RIKEN cDNA 1700069L16 gene	381707	1700069L16Rik	6.91984	6.83967	4.9837	51.588	50.9903	37.1539
1700069P05Rik	0.323779	0.334979	-0.658757	RIKEN cDNA 1700069P05 gene	73531	1700069P05Rik	0.456785	0.460345	0.231174	3.96831	3.99924	2.00832
1700071K01Rik	0.0752676	0.201951	-0.277218	RIKEN cDNA 1700071K01 gene	237880	1700071K01Rik	13.4255	14.6577	10.5153	166.669	181.965	130.541
1700071M16Rik	-0.0683601	0.174037	-0.105677	RIKEN cDNA 1700071M16 gene	73504	1700071M16Rik	20.4158	24.151	19.8945	377.981	423.92	405.68
1700072B07Rik	-0.212771	-0.0672603	0.280031	RIKEN cDNA 1700072B07 gene	73529	1700072B07Rik	11.2691	12.465	15.8576	40.6752	44.9915	57.2371
1700072I22Rik	-0.167374	0.191752	-0.0243774	RIKEN cDNA 1700072I22 gene	78629	1700072I22Rik	5.43541	6.97172	6.00176	54.5642	69.9867	60.2496
1700072O05Rik	0.472044	-0.00218753	-0.469856	RIKEN cDNA 1700072O05 gene	73505	1700072O05Rik	10.0347	7.22348	5.22353	69.4454	49.9905	36.1497
1700073E17Rik	-0.0667658	0.104663	-0.0378969	RIKEN cDNA 1700073E17 gene	381827	1700073E17Rik	9.57304	10.7809	9.76653	625.008	703.866	637.641
1700074H08Rik	-0.381381	0.330264	0.0511166	RIKEN cDNA 1700074H08 gene	73480	1700074H08Rik	9.29357	15.2198	12.5423	47.6197	77.9852	64.2662
1700074P13Rik	-0.0225355	0.128226	-0.10569	RIKEN cDNA 1700074P13 gene	73481	1700074P13Rik	224.429	249.151	211.859	4815.54	5345.99	4545.83
1700080E11Rik	-0.132512	0.316952	-0.18444	RIKEN cDNA 1700080E11 gene	73532	1700080E11Rik	144.597	197.452	139.485	1436.53	1961.63	1385.74
1700080N15Rik	-0.0915213	0.0781113	0.01341	RIKEN cDNA 1700080N15 gene	73489	1700080N15Rik	32.2428	36.2658	34.6753	111.113	124.976	119.495
1700080O16Rik	-0.0465704	0.124257	-0.0776871	RIKEN cDNA 1700080O16 gene	74279	1700080O16Rik	24.1734	27.2121	23.6576	449.411	505.904	439.822
1700081H04Rik	-0.286246	0.13999	0.146256	RIKEN cDNA 1700081H04 gene	73477	1700081H04Rik	1.73529	2.33175	2.3419	23.8098	31.9939	32.1331
1700084C01Rik	-0.103317	0.130274	-0.0269566	coiled-coil domain containing 190	78465	1700084C01Rik	1.29519	1.52283	1.36559	23.8098	27.9947	25.104
1700084D21Rik	-0.316352	0.314579	0.00177291	RIKEN cDNA 1700084D21 gene	76720	1700084D21Rik	43.9907	68.1224	54.8436	162.701	251.952	202.84
1700084E18Rik	-0.051903	0.177483	-0.12558	RIKEN cDNA 1700084E18 gene	67350	1700084E18Rik	14.1062	16.5372	13.4039	48.6118	56.9892	46.1913
1700084F23Rik	-0.0290928	0.061185	-0.0320922	RIKEN cDNA 1700084F23 gene	74280	1700084F23Rik	28.1672	29.9861	28.1087	352.187	374.929	351.456
1700084J12Rik	0.222387	-0.11433	-0.108057	RIKEN cDNA 1700084J12 gene	73486	1700084J12Rik	3.536	2.79995	2.81215	27.7787	21.9964	22.0922
1700084M14Rik	-0.0804587	0.167601	-0.0871421	RIKEN cDNA 1700084M14 gene	73487	1700084M14Rik	135.66	161.111	135.033	717.272	851.838	713.957
1700085C21Rik	0.267137	-0.136698	-0.130439	RIKEN cDNA 1700085C21 gene	74283	1700085C21Rik	0.303674	0.229531	0.230529	3.96831	2.99943	3.01248
1700086L19Rik	-0.0844934	0.198455	-0.113961	RIKEN cDNA 1700086L19 gene	74284	1700086L19Rik	194.477	236.616	190.545	1840.3	2235.58	1799.45
1700086O06Rik	0.262419	0.145438	-0.407857	RIKEN cDNA 1700086O06 gene	73516	1700086O06Rik	1.40965	1.29986	0.885805	21.8256	22.9955	15.0624
1700088E04Rik	0.00195122	0.0783801	-0.0803313	RIKEN cDNA 1700088E04 gene	27660	1700088E04Rik	61.8511	65.2161	58.4222	965.291	1017.81	911.777
1700091H14Rik	0.0358203	0.0777692	-0.113589	RIKEN cDNA 1700091H14 gene	73553	1700091H14Rik	36.6159	37.6962	33.0136	644.85	663.874	581.408
1700092C02Rik	0.466115	-0.660187	0.194072	RIKEN cDNA 1700092C02 gene	67357	1700092C02Rik	4.69132	2.14904	3.8851	10.9128	4.99905	9.03744
1700092C10Rik	-0.137909	0.0838591	0.0540497	RIKEN cDNA 1700092C10 gene	73554	1700092C10Rik	25.4818	29.7159	29.1082	138.891	161.969	158.657
1700092E19Rik	-0.00709596	0.103643	-0.0965472	RIKEN cDNA 1700092E19 gene	73576	1700092E19Rik	3.25001	3.5093	3.05462	69.4454	74.9858	65.2704
1700092K14Rik	-0.417023	0.816577	-0.399554	RIKEN cDNA 1700092K14 gene	73536	1700092K14Rik	1.03755	2.43983	1.05019	2.97623	6.99867	3.01248
1700092M07Rik	-0.141305	0.212219	-0.0709143	RIKEN cDNA 1700092M07 gene	74307	1700092M07Rik	421.171	538.121	442.23	1115.09	1424.73	1170.85
1700093K21Rik	-0.0338114	0.128667	-0.0948555	RIKEN cDNA 1700093K21 gene	67358	1700093K21Rik	216.076	241.834	207.124	2676.62	2978.43	2536.51
1700094D03Rik	-0.0698626	0.169423	-0.0995599	RIKEN cDNA 1700094D03 gene	73545	1700094D03Rik	15.9123	18.783	15.5881	684.016	807.418	670.081
1700094J05Rik	-0.105134	0.178589	-0.0734554	RIKEN cDNA 1700094J05 gene	67523	1700094J05Rik	8.48749	10.3321	8.67592	100.2	121.977	102.424
1700094M24Rik	-0.144426	0.21854	-0.0741134	RIKEN cDNA 1700094M24 gene	74304	1700094M24Rik	19.3755	24.9182	20.3432	132.938	170.968	139.578
1700095A21Rik	-0.102836	0.0921618	0.0106738	RIKEN cDNA 1700095A21 gene	67524	1700095A21Rik	42.5353	48.6911	46.0171	547.626	626.881	592.454
1700095B10Rik	-0.0685323	0.0425466	0.0259857	RIKEN cDNA 1700095B10 gene	67360	1700095B10Rik	43.9604	47.4788	46.9369	515.88	549.896	549.275
1700095J12Rik	-0.10673	0.0413808	0.0653489	RIKEN cDNA 1700095J12 gene	73563	1700095J12Rik	26.8431	29.7453	30.2436	219.249	242.954	247.023
1700096J18Rik	0.0912086	0.279289	-0.370497	RIKEN cDNA 1700096J18 gene	67927	1700096J18Rik	36.5761	41.6692	26.5589	136.907	155.97	99.4118
1700096K18Rik	-0.0366692	-0.00897839	0.0456476	RIKEN cDNA 1700096K18 gene	73571	1700096K18Rik	4.66118	4.75151	4.93487	86.3107	87.9833	91.3785
1700096P03Rik	0.0563276	0.372383	-0.428711	RIKEN cDNA 1700096P03 gene	73557	1700096P03Rik	4.83157	6.01493	3.45205	16.8653	20.996	12.0499
1700097N02Rik	-0.114522	0.0707151	0.0438065	RIKEN cDNA 1700097N02 gene	67522	1700097N02Rik	12.1559	13.8213	13.5659	116.073	131.975	129.537
1700099I09Rik	-0.0164132	0.197581	-0.181168	RIKEN cDNA 1700099I09 gene	76624	1700099I09Rik	29.2754	33.9564	26.116	213.297	245.953	194.807
1700100I10Rik	0.0599815	0.0155767	-0.0755581	RIKEN cDNA 1700100I10 gene	74982	1700100I10Rik	24.5264	23.783	22.3271	327.385	321.939	299.24
1700100L14Rik	-0.237268	0.219521	0.0177465	RIKEN cDNA 1700100L14 gene	73584	1700100L14Rik	35.7672	49.0899	42.6827	254.964	349.934	304.26
1700101E01Rik	0.0493084	0.102096	-0.151404	cilia and flagella associated protein 77	329375	1700101E01Rik	15.6707	16.2547	13.6354	169.645	175.967	147.611
1700101I11Rik	-0.135574	0.279828	-0.144254	RIKEN cDNA 1700101I11 gene	100504641	1700101I11Rik	18.4709	24.6341	18.3601	165.677	220.958	164.682
1700101O22Rik	-0.085414	0.109386	-0.0239717	RIKEN cDNA 1700101O22 gene	73575	1700101O22Rik	202.995	232.341	211.827	416.672	476.909	434.801
1700102H20Rik	-0.0991189	0.123163	-0.0240443	RIKEN cDNA 1700102H20 gene	68230	1700102H20Rik	9.41112	10.9788	9.91382	38.691	43.9916	35.1456
1700102P08Rik	-0.0699313	0.235522	-0.165591	RIKEN cDNA 1700102P08 gene	112418	1700102P08Rik	76.1287	94.0804	71.2446	1012.91	1251.76	947.927
1700104L18Rik	-0.845786	0.919762	-0.0739761	RIKEN cDNA 1700104L18 gene	73592	1700104L18Rik	0	0.340003	0.170741	0	1.99962	1.00416
1700105P06Rik	0.161927	0.0248076	-0.186735	RIKEN cDNA 1700105P06 gene	654802	1700105P06Rik	32.9259	29.9406	25.8571	172.621	156.97	135.562
1700106J16Rik	-0.00565744	0.155511	-0.149853	coiled-coil domain containing 182	74297	1700106J16Rik	18.5909	20.7882	16.8226	280.758	313.94	254.052
1700108F19Rik	-0.22381	0.227579	-0.00376901	RIKEN cDNA 1700108F19 gene	73272	1700108F19Rik	19.9616	27.2946	23.2506	197.423	269.949	229.953
1700108J01Rik	0.00587237	0.163432	-0.169305	RIKEN cDNA 1700108J01 gene	68245	1700108J01Rik	192.844	215.098	170.794	761.915	849.839	674.795
1700109G14Rik	-0.0835245	0.158667	-0.0751424	RIKEN cDNA 1700109G14 gene	67355	1700109G14Rik	53.5785	63.372	53.8907	474.213	560.894	476.976
1700109G15Rik	-0.278678	0.317492	-0.0388149	RIKEN cDNA 1700109G15 gene	78471	1700109G15Rik	8.79759	13.2993	10.3889	23.8098	35.9932	28.1165
1700109H08Rik	0.0707356	0.236202	-0.306937	RIKEN cDNA 1700109H08 gene	77036	1700109H08Rik	75.0072	84.1227	57.7314	571.436	640.882	439.822
1700109I08Rik	0.34341	-0.382355	0.0389445	RIKEN cDNA 1700109I08 gene	73591	1700109I08Rik	3.4408	2.08057	2.78616	9.92077	5.99886	8.03328
1700109K24Rik	-0.352799	0.345245	0.00755407	RIKEN cDNA 1700109K24 gene	74303	1700109K24Rik	3.08462	5.00419	3.95985	40.6752	65.9875	52.2163
1700110C19Rik	-0.113262	0.0698921	0.0433696	RIKEN cDNA 1700110C19 gene	76634	1700110C19Rik	10.149	11.5228	11.3129	78.3741	88.9831	87.3619
1700110I01Rik	-0.00198085	0.179145	-0.177164	RIKEN cDNA 1700110I01 gene	73549	1700110I01Rik	0.356326	0.403991	0.315582	7.93661	8.99829	7.02912
1700110I07Rik	0.12163	-0.0801527	-0.0414771	RIKEN cDNA 1700110I07 gene	77001	1700110I07Rik	13.0037	11.3064	11.6136	101.192	87.9833	90.3744
1700110K17Rik	-0.0512363	-0.030085	0.0813212	RIKEN cDNA 1700110K17 gene	73558	1700110K17Rik	38.1544	38.7179	41.8262	286.71	290.945	314.302
1700111N16Rik	0.230176	0.174262	-0.404437	RIKEN cDNA 1700111N16 gene	74305	1700111N16Rik	1.58042	1.52034	1.01797	21.8257	20.996	14.0582
1700112E06Rik	-0.273559	0.240145	0.0334139	RIKEN cDNA 1700112E06 gene	76633	1700112E06Rik	3.39215	4.84301	4.19646	35.7148	50.9903	44.183
1700112H15Rik	0.00399181	-0.247841	0.243849	RIKEN cDNA 1700112H15 gene	73590	1700112H15Rik	0.695881	0.584421	0.821749	5.95246	4.99905	7.02912
1700112J05Rik	-0.144875	0.335812	-0.190937	RIKEN cDNA 1700112J05 gene	68246	1700112J05Rik	36.3071	50.6632	35.1662	322.425	449.915	312.294
1700112J16Rik	-0.172879	0.341467	-0.168588	RIKEN cDNA 1700112J16 gene	76628	1700112J16Rik	16.3146	23.3029	16.3632	68.4533	87.9833	69.287
1700113A16Rik	-0.194242	0.268658	-0.0744151	RIKEN cDNA 1700113A16 gene	76642	1700113A16Rik	5.81677	8.01731	6.32053	67.4612	92.9823	73.3036
1700113B09Rik	-0.64519	0.687946	-0.0427554	RIKEN cDNA 1700113B09 gene	78638	1700113B09Rik	1.17171	2.95212	1.77898	3.96831	9.9981	6.02496
1700113H08Rik	0.0324619	0.0309852	-0.0634472	RIKEN cDNA 1700113H08 gene	76640	1700113H08Rik	73.602	73.5267	68.8681	1247.04	1245.76	1166.83
1700116B05Rik	-0.100432	0.204849	-0.104418	RIKEN cDNA 1700116B05 gene	78639	1700116B05Rik	26.7857	33.098	26.7118	83.3345	102.98	83.3452
1700119H24Rik	-0.130411	-0.119211	0.249622	RIKEN cDNA 1700119H24 gene	76649	1700119H24Rik	1.2177	1.22719	1.58468	6.94454	6.99867	9.03744
1700120C14Rik	0.042202	0.705484	-0.747686	RIKEN cDNA 1700120C14 gene	73600	1700120C14Rik	2.51132	3.97713	1.45252	6.94454	10.9979	4.01664
1700120E14Rik	-0.0263633	0.00171474	0.0246485	RIKEN cDNA 1700120E14 gene	73606	1700120E14Rik	9.84796	10.0415	10.2024	252.98	257.951	262.086
1700120G07Rik	-0.418889	0.401705	0.0171837	RIKEN cDNA 1700120G07 gene	74314	1700120G07Rik	9.89359	17.4734	13.3852	100.2	176.966	135.562
1700120K04Rik	-0.0502074	0.153137	-0.10293	RIKEN cDNA 1700120K04 gene	68232	1700120K04Rik	70.1274	80.7422	67.6109	355.164	408.922	342.418
1700121L16Rik	-0.940108	0.966922	-0.026814	RIKEN cDNA 1700121L16 gene	76643	1700121L16Rik	0	0.375036	0.188334	0	1.99962	1.00416
1700121N20Rik	-0.0892053	0.216443	-0.127238	RIKEN cDNA 1700121N20 gene	76639	1700121N20Rik	4.2867	5.29825	4.17517	52.5801	64.9877	51.2121
1700122C19Rik	0.0606821	-0.02617	-0.0345122	RIKEN cDNA 1700122C19 gene	78640	1700122C19Rik	24.2225	22.8073	22.6758	180.558	175.967	179.745
1700122O11Rik	-0.0453348	0.102066	-0.0567309	RIKEN cDNA 1700122O11 gene	76651	1700122O11Rik	11.8581	13.1337	11.7648	100.2	110.979	99.4118
1700123I01Rik	0.100612	-0.158026	0.057414	RIKEN cDNA 1700123I01 gene	622554	1700123I01Rik	8.0495	6.72839	7.81205	168.653	140.973	163.678
1700123J17Rik	0.351615	-0.134789	-0.216826	RIKEN cDNA 1700123J17 gene	76728	1700123J17Rik	1.12208	0.800943	0.756669	23.8098	16.9968	16.0666
1700123K08Rik	-0.0806571	0.0763921	0.00426505	RIKEN cDNA 1700123K08 gene	76658	1700123K08Rik	14.8638	16.5732	15.765	186.51	207.961	197.819
1700123L14Rik	-0.0178499	0.120372	-0.102522	RIKEN cDNA 1700123L14 gene	78482	1700123L14Rik	441.55	485.947	416.381	9841.4	10830.9	9280.44
1700123M08Rik	-0.103515	0.354197	-0.250682	RIKEN cDNA 1700123M08 gene	100503636	1700123M08Rik	7.88707	10.8318	7.1222	101.192	138.974	91.3785
1700123O12Rik	-0.000396493	0.0108056	-0.0104091	RIKEN cDNA 1700123O12 gene	73624	1700123O12Rik	19.346	19.4968	19.2122	105.16	105.98	104.433
1700123O20Rik	-0.0121297	-0.0976543	0.109784	RIKEN cDNA 1700123O20 gene	58248	1700123O20Rik	11.6039	10.936	12.6271	290.679	273.948	316.31
1700123O21Rik	-1.67493	0.834332	0.840595	RIKEN cDNA 1700123O21 gene	68238	1700123O21Rik	0	0.569328	0.571805	0	3.99924	4.01664
1700124L16Rik	0.0972744	0.165058	-0.262333	RIKEN cDNA 1700124L16 gene	67934	1700124L16Rik	46.0822	48.299	35.9154	99.2077	103.98	77.3203
1700125G02Rik	0.00660937	-0.271693	0.265083	RIKEN cDNA 1700125G02 gene	73628	1700125G02Rik	2.31784	1.9112	2.77263	10.9128	8.99829	13.0541
1700125G22Rik	-0.0485683	0.107684	-0.059116	RIKEN cDNA 1700125G22 gene	76657	1700125G22Rik	10.543	11.749	10.4662	103.176	114.978	102.424
1700125H03Rik	-0.0065687	0.0898038	-0.0832351	RIKEN cDNA 1700125H03 gene	73609	1700125H03Rik	42.4568	45.3898	40.2595	212.306	230.957	192.799
1700125H20Rik	-0.0868362	0.219113	-0.132277	RIKEN cDNA 1700125H20 gene	73634	1700125H20Rik	32.4097	40.0659	31.4048	372.029	459.913	360.493
1700126H18Rik	-0.473662	0.344896	0.128766	RIKEN cDNA 1700126H18 gene	73639	1700126H18Rik	1.32211	2.33173	2.00732	3.96831	6.99867	6.02496
1700128A07Rik	0.0284587	0.283812	-0.312271	RIKEN cDNA 1700128A07 gene	73631	1700128A07Rik	14.3156	17.0875	11.3042	139.883	166.968	110.458
1700128F08Rik	-0.0777132	0.0854932	-0.00778005	RIKEN cDNA 1700128F08 gene	76669	1700128F08Rik	1.98659	2.22453	2.08526	26.7861	29.9943	28.1165
1700129C05Rik	-0.0745422	0.169559	-0.0950164	RIKEN cDNA 1700129C05 gene	67932	1700129C05Rik	309.48	366.534	305.119	3975.25	4708.11	3919.23
1810006J02Rik	0	0	0	RIKEN cDNA 1810006J02 gene	69030	1810006J02Rik	0	0.0453413	0.0455386	0	0.99981	1.00416
1810007C17Rik	0	0	0	RIKEN cDNA 1810007C17 gene	69054	1810007C17Rik	0	0	0	0	0	0
1810007D17Rik	-0.214205	0.103967	0.110237	RIKEN cDNA 1810007D17 gene	69055	1810007D17Rik	0	0.124675	0.125218	0	0.99981	1.00416
1810008I18Rik	0.65711	-0.331687	-0.325423	RIKEN cDNA 1810008I18 gene	100503969	1810008I18Rik	0.273222	0.137676	0.138275	1.98415	0.99981	1.00416
1810009A15Rik	-0.0544986	0.0685023	-0.0140036	RIKEN cDNA 1810009A15 gene	66276	1810009A15Rik	64.2893	70.0109	66.1194	431.553	471.91	443.839
1810009J06Rik	0	0	0	RIKEN cDNA 1810009J06 gene	73626	1810009J06Rik	0	0	0	0	0	0
1810010D01Rik	0.0470864	-0.526676	0.479589	RIKEN cDNA 1810010D01 gene	100040049	1810010D01Rik	0.273425	0.183704	0.369007	2.97623	1.99962	4.01664
1810010H24Rik	-0.481234	-0.0549953	0.53623	RIKEN cDNA 1810010H24 gene	69066	1810010H24Rik	0.446879	0.600483	0.904643	5.95246	7.99848	12.0499
1810011H11Rik	0.215315	0.226515	-0.441831	RIKEN cDNA 1810011H11 gene	69069	1810011H11Rik	0.157696	0.158925	0.0532054	2.97623	2.99943	1.00416
1810011O10Rik	0.0214797	-0.382354	0.360875	RIKEN cDNA 1810011O10 gene	69068	1810011O10Rik	0.236704	0.178912	0.299484	3.96831	2.99943	5.0208
1810012K16Rik	-0.530304	0.650825	-0.120522	RIKEN cDNA 1810012K16 gene	69108	1810012K16Rik	3.1434	7.12779	4.17596	15.8732	35.9932	21.0874
1810013A23Rik	-0.88419	-0.88419	1.76838	RIKEN cDNA 1810013A23 gene	69050	1810013A23Rik	0	0	0.628786	0	0	2.00832
1810013L24Rik	0.0681361	-0.0489403	-0.0191958	RIKEN cDNA 1810013L24 gene	69053	1810013L24Rik	37.9277	34.9714	35.6999	2180.58	2010.62	2052.5
1810014B01Rik	-0.00955453	0.00164593	0.0079086	RIKEN cDNA 1810014B01 gene	66263	1810014B01Rik	0.659628	0.664769	0.667661	13.8891	13.9973	14.0582
1810018F18Rik	0	0	0	RIKEN cDNA 1810018F18 gene	69166	1810018F18Rik	0	0	0	0	0	0
1810019D21Rik	-0.234116	-0.222916	0.457033	RIKEN cDNA 1810019D21 gene	69771	1810019D21Rik	0.398014	0.401116	0.642621	6.94453	6.99867	13.0541
1810020O05Rik	-0.0930688	0.10225	-0.0091812	Riken cDNA 1810020O05 gene	613264	1810020O05Rik	15.101	17.2903	16.0051	189.487	216.959	200.832
1810021B22Rik	-0.360376	0.288254	0.072122	RIKEN cDNA 1810021B22 gene	69120	1810021B22Rik	2.66025	4.17042	3.59019	17.8574	27.9947	24.0998
1810022K09Rik	-0.282918	0.402519	-0.119602	RIKEN cDNA 1810022K09 gene	69126	1810022K09Rik	15.7678	25.3576	17.6577	46.6276	74.9858	52.2163
1810024B03Rik	0.161121	-0.169782	0.00866041	RIKEN cDNA 1810024B03 gene	329509	1810024B03Rik	5.65117	4.4929	5.08444	89.2869	70.9865	80.3328
1810026B05Rik	0.0789692	0.0109473	-0.0899165	RIKEN cDNA 1810026B05 gene	69170	1810026B05Rik	3.00098	2.86277	2.66946	220.169	210.03	195.847
1810026J23Rik	-0.0658737	-0.0255861	0.0914597	RIKEN cDNA 1810026J23 gene	69773	1810026J23Rik	9.94993	10.2317	11.0964	438.498	450.914	489.026
1810030O07Rik	0.0106934	-0.0388545	0.0281611	RIKEN cDNA 1810030O07 gene	69155	1810030O07Rik	2.73452	2.6422	2.76783	96.2315	92.9823	97.4035
1810032O08Rik	-0.195929	0.241262	-0.0453322	RIKEN cDNA 1810032O08 gene	66293	1810032O08Rik	6.7825	9.18327	7.52877	85.3186	91.9825	82.3411
1810034E14Rik	0.474612	0.0333073	-0.507919	RIKEN cDNA 1810034E14 gene	66503	1810034E14Rik	1.08568	0.799569	0.549453	25.794	18.9964	13.0541
1810037I17Rik	-0.0987963	0.241307	-0.14251	RIKEN cDNA 1810037I17 gene	67704	1810037I17Rik	24.9448	31.5763	24.2003	286.71	362.931	278.152
1810041H14Rik	-0.357041	0.435196	-0.0781547	RIKEN cDNA 1810041H14 gene	78312	1810041H14Rik	13.6764	23.6842	16.593	27.7782	46.9911	31.1289
1810041L15Rik	0.249111	-0.216125	-0.0329852	RIKEN cDNA 1810041L15 gene	72301	1810041L15Rik	0.374112	0.270989	0.307668	31.7465	22.9956	26.1081
1810043G02Rik	0.0308763	0.0829516	-0.113828	RIKEN cDNA 1810043G02 gene	67884	1810043G02Rik	15.5624	16.1344	14.0772	345.243	357.932	312.294
1810043H04Rik	-0.0883917	0.0809921	0.00739955	RIKEN cDNA 1810043H04 gene	208501	1810043H04Rik	53.2983	59.9381	56.9573	231.154	259.951	247.023
1810044D09Rik	0.0267042	0.142992	-0.169696	RIKEN cDNA 1810044D09 gene	69798	1810044D09Rik	105.835	114.719	92.3649	446.435	483.908	389.614
1810046K07Rik	-0.260746	-0.124011	0.384757	RIKEN cDNA 1810046K07 gene	69809	1810046K07Rik	0.658518	0.723984	1.03011	10.9128	11.9977	17.0707
1810053B23Rik	-0.315594	0.29914	0.0164535	RIKEN cDNA 1810053B23 gene	69857	1810053B23Rik	1.82764	2.79862	2.30063	26.7861	34.9934	25.104
1810055G02Rik	0.0329655	-0.0915248	0.0585593	RIKEN cDNA 1810055G02 gene	72056	1810055G02Rik	63.3516	58.1142	64.4855	1580.38	1449.72	1608.66
1810058I24Rik	-0.0676526	0.11937	-0.051717	RIKEN cDNA 1810058I24 gene	67705	1810058I24Rik	17.8988	20.3762	18.0976	231.154	256.951	231.961
1810062G17Rik	0.60047	0.196635	-0.797104	RIKEN cDNA 1810062G17 gene	72282	1810062G17Rik	0.753812	0.569766	0.286122	7.93661	5.99886	3.01248
1810062O18Rik	-0.554238	0.654908	-0.10067	RIKEN cDNA 1810062O18 gene	75602	1810062O18Rik	2.06861	4.78264	2.8328	16.8653	38.9926	23.0957
1810063I02Rik	-1.36098	2.72197	-1.36098	RIKEN cDNA 1810063I02 gene	69854	1810063I02Rik	0	1.69469	0	0	1.99962	0
1810064F22Rik	0	0	0	RIKEN cDNA 1810064F22 gene	69862	1810064F22Rik	0.0636307	0.0320635	0.0966085	1.98415	0.999813	3.01248
1810065E05Rik	-0.0961424	-0.0178247	0.113967	RIKEN cDNA 1810065E05 gene	69864	1810065E05Rik	3.88089	4.09739	4.48932	41.6672	43.9916	48.1997
2010001A14Rik	-0.153691	0.470488	-0.316797	RIKEN cDNA 2010001A14 gene	76516	2010001A14Rik	2.02077	3.11468	1.80475	16.8653	25.9951	15.0624
2010001E11Rik	-0.356545	0.0141776	0.342367	major facilitator superfamily domain containing 4B2	72045	2010001E11Rik	0	0.1293	0.162328	0	3.99924	5.0208
2010003K11Rik	0.187312	-0.479556	0.292244	RIKEN cDNA 2010003K11 gene	69861	2010003K11Rik	1.10771	0.697716	1.19128	15.8732	9.9981	17.0707
2010005H15Rik	0	0	0	RIKEN cDNA 2010005H15 gene	76770	2010005H15Rik	0	0	0	0	0	0
2010009K17Rik	1.63005	-0.815025	-0.815025	RIKEN cDNA 2010009K17 gene	72340	2010009K17Rik	0.544554	0	0	2.97623	0	0
2010010A06Rik	0	0	0	RIKEN cDNA 2010010A06 gene	100503117	2010010A06Rik	0	0	0	0	0	0
2010012O05Rik	0.120409	-0.168785	0.0483759	BLOC-1 related complex subunit 7	66439	2010012O05Rik	4.50152	3.68386	4.28228	131.946	107.979	125.52
2010016I18Rik	0	0	0	RIKEN cDNA 2010016I18 gene	69206	2010016I18Rik	0	0.0496548	0	0	0.999818	0
2010106C02Rik	0	0	0	RIKEN cDNA 2010106C02 gene	72104	2010106C02Rik	0	0	0	0	0	0
2010106E10Rik	-0.119364	-0.119364	0.238728	RIKEN cDNA 2010106E10 gene	67715	2010106E10Rik	0.0633038	0	0.128173	0.992077	0	2.00832
2010107E04Rik	-0.0876812	0.169501	-0.0818197	RIKEN cDNA 2010107E04 gene	70257	2010107E04Rik	254.963	304.717	256.001	619.056	739.86	621.575
2010107G12Rik	0.481756	-0.244007	-0.237748	RIKEN cDNA 2010107G12 gene	243753	2010107G12Rik	0.170787	0.103271	0.10372	4.96038	2.99943	3.01248
2010107G23Rik	-0.153827	0.205299	-0.0514718	RIKEN cDNA 2010107G23 gene	69894	2010107G23Rik	1.44197	1.84954	1.54799	32.7385	41.992	35.1456
2010109A12Rik	-0.0334344	0.270373	-0.236939	RIKEN cDNA 2010109A12 gene	75610	2010109A12Rik	32.6266	40.2742	28.3342	167.661	206.961	145.603
2010109I03Rik	-0.121216	0.0924135	0.0288023	RIKEN cDNA 2010109I03 gene	67038	2010109I03Rik	9.47653	10.989	10.515	237.106	274.948	263.09
2010111I01Rik	0.170657	-0.0318712	-0.138786	RIKEN cDNA 2010111I01 gene	72061	2010111I01Rik	5.90822	5.1344	4.76766	326.393	292.944	301.246
2010204K13Rik	0.0215853	-0.0150576	-0.00652769	RIKEN cDNA 2010204K13 gene	68355	2010204K13Rik	5.96751	5.81785	5.85235	30.7544	31.9939	31.1289
2010300C02Rik	0.114734	-0.162042	0.0473085	RIKEN cDNA 2010300C02 gene	72097	2010300C02Rik	1.68681	1.39235	1.60979	104.168	85.9837	99.4118
2010308F09Rik	0	0	0	RIKEN cDNA 2010308F09 gene	72122	2010308F09Rik	0	0	0	0	0	0
2010310C07Rik	0.0126436	-0.0426354	0.0299918	RIKEN cDNA 2010310C07 gene	72131	2010310C07Rik	0.103906	0	0.105163	0.992164	0	1.00416
2010315B03Rik	0.167567	-0.298168	0.130601	RIKEN cDNA 2010315B03 gene	630836	2010315B03Rik	0.745728	0.539983	0.726863	26.7861	19.9962	26.1081
2010320M18Rik	0.179473	0.0302123	-0.209686	RIKEN cDNA 2010320M18 gene	72093	2010320M18Rik	7.01257	6.32332	5.35462	56.5484	50.9903	43.1789
2200002D01Rik	1.37116	-1.75978	0.388622	RIKEN cDNA 2200002D01 gene	72275	2200002D01Rik	0.876003	0	0.443336	3.96831	0	2.00832
2200002J24Rik	0.0235004	0.0821835	-0.105684	RIKEN cDNA 2200002J24 gene	69147	2200002J24Rik	44.0423	45.8707	40.27	266.869	277.947	244.011
2210010C04Rik	0	0	0	RIKEN cDNA 2210010C04 gene	67373	2210010C04Rik	0	0	0.0348586	0	0	1.00416
2210011C24Rik	-0.207398	0.279148	-0.0717503	RIKEN cDNA 2210011C24 gene	70134	2210011C24Rik	7.7704	10.887	8.53645	81.3503	113.978	89.3702
2210013O21Rik	-0.0420731	0.499644	-0.457571	RIKEN cDNA 2210013O21 gene	70123	2210013O21Rik	2.75804	4.01489	2.06787	26.7861	38.9926	20.0832
2210015D19Rik	0.0928845	0.272687	-0.365572	"ubiquitin-conjugating enzyme E2D, pseudogene"	76508	2210015D19Rik	4.9354	5.59047	3.59181	120.041	135.974	87.3619
2210016F16Rik	-0.305685	0.501985	-0.1963	RIKEN cDNA 2210016F16 gene	70153	2210016F16Rik	1.93808	3.39238	2.09074	75.3978	131.975	81.3369
2210016L21Rik	0.00668379	-0.0752257	0.068542	RIKEN cDNA 2210016L21 gene	72357	2210016L21Rik	3.82453	3.61344	3.99208	63.4929	59.9886	66.2745
2210018M11Rik	0.110279	-0.197311	0.0870322	"EMSY, BRCA2-interacting transcriptional repressor"	233545	2210018M11Rik	10.0781	8.14301	9.91701	570.444	460.912	561.325
2210019I11Rik	0	0	0	RIKEN cDNA 2210019I11 gene	70147	2210019I11Rik	0	0	0	0	0	0
2210039B01Rik	-0.0768233	0.119788	-0.0429643	RIKEN cDNA 2210039B01 gene	73644	2210039B01Rik	13.9682	16.0076	14.2999	173.613	198.962	177.736
2210404E10Rik	0.266278	0.277483	-0.543762	RIKEN cDNA 2210404E10 gene	72305	2210404E10Rik	0.175326	0.176693	0	0.992077	0.99981	0
2210404O09Rik	-0.117951	-0.178894	0.296845	RIKEN cDNA 2210404O09 gene	70081	2210404O09Rik	1.35676	1.30064	1.80871	40.6752	38.9926	54.2246
2210406O10Rik	0.251545	-0.539691	0.288146	RIKEN cDNA 2210406O10 gene	76710	2210406O10Rik	0.714815	0.413055	0.733182	9.92077	4.99905	7.02912
2210407C18Rik	0	0	0	RIKEN cDNA 2210407C18 gene	78354	2210407C18Rik	0	0	0	0	0	0
2210408F21Rik	0.447126	-0.637349	0.190223	RIKEN cDNA 2210408F21 gene	73652	2210408F21Rik	1.18335	0.558025	0.990325	8.92869	3.99924	7.02912
2210408I21Rik	0.0570354	-0.140941	0.0839058	RIKEN cDNA 2210408I21 gene	72371	2210408I21Rik	11.7502	10.2435	11.9711	681.557	656.875	707.932
2210409D07Rik	0.124105	1.13531	-1.25941	RIKEN cDNA 2210409D07 gene	70157	2210409D07Rik	0.260904	0.525876	0	0.992077	1.99962	0
2210409E12Rik	0.0454189	-0.0258407	-0.0195782	RIKEN cDNA 2210409E12 gene	72381	2210409E12Rik	6.85883	6.52828	6.55668	17.8574	16.9968	17.0707
2210414B05Rik	-0.0039043	-0.00118018	0.00508448	RIKEN cDNA 2210414B05 gene	70143	2210414B05Rik	0	0.100189	0.100625	0	0.99981	1.00416
2210416O15Rik	0	0	0	RIKEN cDNA 2210416O15 gene	70393	2210416O15Rik	0	0	0	0	0	0
2210417A02Rik	-0.319392	-0.319392	0.638783	RIKEN cDNA 2210417A02 gene	70138	2210417A02Rik	0	0	0.194285	0	0	1.00416
2210420H20Rik	-0.393556	0.0326828	0.360873	RIKEN cDNA 2210420H20 gene	76961	2210420H20Rik	0.471536	0.633615	0.795464	2.97623	3.99924	5.0208
2300002M23Rik	0	0	0	RIKEN cDNA 2300002M23 gene	69542	2300002M23Rik	0	0	0	0	0	0
2300003K06Rik	0	0	0	RIKEN cDNA 2300003K06 gene	100502865	2300003K06Rik	0	0	0	0	0	0
2300005B03Rik	0	0	0	secreted Ly6/Plaur domain containing 2	69462	2300005B03Rik	0	0	0	0	0	0
2300009A05Rik	0.0421821	0.0565718	-0.0987539	RIKEN cDNA 2300009A05 gene	69478	2300009A05Rik	76.2463	77.0106	69.1501	448.419	452.914	406.685
2310001H17Rik	0.64324	0.696063	-1.3393	RIKEN cDNA 2310001H17 gene	76432	2310001H17Rik	0.513876	0.53304	0.130033	3.96831	2.99943	1.00416
2310001K24Rik	-0.204542	-0.193342	0.397884	RIKEN cDNA 2310001K24 gene	69517	2310001K24Rik	0.519779	0.52383	0.789164	1.98415	1.99962	3.01248
2310002D06Rik	0.0362484	-1.08996	1.05372	RIKEN cDNA 2310002D06 gene	69522	2310002D06Rik	0.218285	0	0.441888	0.992077	0	2.00832
2310002F09Rik	0	0	0	RIKEN cDNA 2310002F09 gene	100504720	2310002F09Rik	0	0	0	0	0	0
2310002L09Rik	0	0	0	RIKEN cDNA 2310002L09 gene	71886	2310002L09Rik	0	0	0	0	0	0
2310003N18Rik	0	0	0	RIKEN cDNA 2310003N18 gene	71873	2310003N18Rik	0	0	0	0	0	0
2310005A03Rik	-0.31438	0.446539	-0.132158	RIKEN cDNA 2310005A03 gene	100504268	2310005A03Rik	0.0560487	0.169457	0.113463	0.992077	2.99943	2.00832
2310005E17Rik	0.329752	0.492956	-0.822708	RIKEN cDNA 2310005E17 gene	70090	2310005E17Rik	0.611058	0.684245	0.274889	8.92869	9.9981	4.01664
2310007B03Rik	0	0	0	RIKEN cDNA 2310007B03 gene	71874	2310007B03Rik	0	0.0321328	0.0322726	0	0.99981	1.00416
2310008N11Rik	-0.300429	-0.300429	0.600857	RIKEN cDNA 2310008N11 gene	72316	2310008N11Rik	0	0	0.186773	0	0	1.00416
2310009A05Rik	0.0477986	0.26545	-0.313249	RIKEN cDNA 2310009A05 gene	66364	2310009A05Rik	8.98267	10.4454	6.9939	38.691	44.9915	30.1248
2310009B15Rik	-0.518247	0.340954	0.177293	RIKEN cDNA 2310009B15 gene	69549	2310009B15Rik	2.71539	4.92581	4.39755	14.8812	26.9949	24.0998
2310010G23Rik	-0.671969	-0.671969	1.34394	mitochondrial dynamic related lncRNA	69591	2310010G23Rik	0.0799137	0.0805367	0.404435	0.992077	0.99981	5.0208
2310010J17Rik	-0.0462984	0.167333	-0.121035	RIKEN cDNA 2310010J17 gene	78329	2310010J17Rik	35.0049	40.5918	33.2377	94.2473	108.979	95.3952
2310011J03Rik	-0.324736	0.101467	0.223269	RIKEN cDNA 2310011J03 gene	66374	2310011J03Rik	4.12721	5.5457	6.03424	89.2923	119.981	130.551
2310015A10Rik	0.0405464	-0.234875	0.194329	RIKEN cDNA 2310015A10 gene	69548	2310015A10Rik	1.59732	1.31972	1.77699	110.121	90.9827	122.507
2310015D24Rik	0	0	0	RIKEN cDNA 2310015D24 gene	70100	2310015D24Rik	0	0.0248006	0	0	0.99981	0
2310016D03Rik	0	0	0	RIKEN cDNA 2310016D03 gene	69566	2310016D03Rik	0	0	0	0	0	0
2310020H05Rik	0.267135	-1.72166	1.45453	RIKEN cDNA 2310020H05 gene	69603	2310020H05Rik	0.517856	0.130473	1.17937	3.96831	0.99981	9.03744
2310022A10Rik	0.000175853	-0.00835644	0.00818059	RIKEN cDNA 2310022A10 gene	66367	2310022A10Rik	9.49517	9.43918	9.548	285.718	289.945	298.235
2310022B05Rik	0.0185745	-0.0546146	0.0360401	RIKEN cDNA 2310022B05 gene	69551	2310022B05Rik	5.68073	5.39973	5.74992	261.908	248.953	265.098
2310030A07Rik	-0.0640546	-0.37478	0.438835	RIKEN cDNA 2310030A07 gene	75584	2310030A07Rik	0.818631	0.66001	1.16004	4.96038	3.99924	7.02912
2310030G06Rik	-0.238579	0.258053	-0.0194738	RIKEN cDNA 2310030G06 gene	66952	2310030G06Rik	1.28479	1.81273	1.49551	19.8415	27.9947	23.0957
2310033P09Rik	-0.07916	0.140856	-0.0616958	RIKEN cDNA 2310033P09 gene	67862	2310033P09Rik	7.84479	9.13719	7.94033	121.033	140.973	122.507
2310034C09Rik	0	0	0	RIKEN cDNA 2310034C09 gene	117172	2310034C09Rik	0	0.0908606	0.0912559	0	0.99981	1.00416
2310034G01Rik	0.128792	-0.860008	0.731216	RIKEN cDNA 2310034G01 gene	75579	2310034G01Rik	0.228003	0.11489	0.346169	1.98415	0.99981	3.01248
2310034O05Rik	0.18155	-0.380563	0.199013	RIKEN cDNA 2310034O05 gene	69571	2310034O05Rik	0.147643	0	0.149441	1.98415	0	2.00832
2310035C23Rik	0.267184	-0.238487	-0.0286975	RIKEN cDNA 2310035C23 gene	227446	2310035C23Rik	4.96156	3.49459	4.04156	381.95	269.949	312.294
2310036O22Rik	0.0266487	0.0512939	-0.0779426	RIKEN cDNA 2310036O22 gene	68544	2310036O22Rik	62.0621	63.1314	57.722	635.921	646.877	591.45
2310039H08Rik	-0.0488035	0.0140574	0.0347461	RIKEN cDNA 2310039H08 gene	67101	2310039H08Rik	22.4632	23.4636	23.8025	190.479	198.962	201.836
2310039L15Rik	-0.0836865	0.149908	-0.0662217	RIKEN cDNA 2310039L15 gene	69629	2310039L15Rik	8.19835	9.6393	8.2982	53.5721	62.988	54.2246
2310040G24Rik	0.417426	-0.571487	0.154061	RIKEN cDNA 2310040G24 gene	381792	2310040G24Rik	0.233193	0.117496	0.194283	1.98415	0.99981	1.00416
2310043L19Rik	0	0	0	RIKEN cDNA 2310043L19 gene	75589	2310043L19Rik	0	0	0	0	0	0
2310043O21Rik	0.657109	-0.331686	-0.325423	RIKEN cDNA 2310043O21 gene	69679	2310043O21Rik	0.318858	0.160672	0.161371	1.98415	0.99981	1.00416
2310045N01Rik	0.0379626	0.152281	-0.190243	BLOC-1 related complex subunit 8	72368	2310045N01Rik	33.2875	36.0325	28.4174	592.27	623.88	501.076
2310045n01rik-mef2b	0	0	0	2310045N01Rik-mef2b readthrough	105980076	2310045n01rik-mef2b	0	0	0	0	0	0
2310047M10Rik	0.0906043	0.0119686	-0.102573	BLOC-1 related complex subunit 6	71923	2310047M10Rik	11.0656	10.4786	9.67883	262.9	248.953	229.953
2310050C09Rik	0	0	0	RIKEN cDNA 2310050C09 gene	66533	2310050C09Rik	0	0	0	0	0	0
2310057J18Rik	-0.618222	1.23644	-0.618222	RIKEN cDNA 2310057J18 gene	67719	2310057J18Rik	0	0.361668	0	0	5.99886	0
2310057M21Rik	-0.104888	0.0818119	0.0230761	RIKEN cDNA 2310057M21 gene	68277	2310057M21Rik	6.67457	7.59671	7.29364	199.407	226.957	217.903
2310057N15Rik	0	0	0	RIKEN cDNA 2310057N15 gene	69696	2310057N15Rik	0	0	0.0820648	0	0	1.00416
2310061I04Rik	-0.0722155	0.0901422	-0.0179267	RIKEN cDNA 2310061I04 gene	69662	2310061I04Rik	54.7733	61.2976	56.8737	844.257	944.821	876.631
2310061N02Rik	-0.462382	0.728056	-0.265674	RIKEN cDNA 2310061N02 gene	69661	2310061N02Rik	0	0.228222	0.114608	0	1.99962	1.00416
2310065F04Rik	0.509941	-0.18935	-0.320591	RIKEN cDNA 2310065F04 gene	74184	2310065F04Rik	0.476855	0.293683	0.268146	17.8574	10.9979	10.0416
2310067B10Rik	0.127268	-0.165406	0.0381378	transmembrane protein 94	71947	2310067B10Rik	24.0692	19.6498	22.6272	1713.32	1398.73	1610.67
2310068J16Rik	-0.268757	-0.479947	0.748703	RIKEN cDNA 2310068J16 gene	70281	2310068J16Rik	0.508879	0.439582	1.03015	6.94454	5.99886	14.0582
2310069B03Rik	0.199426	-0.099713	-0.099713	RIKEN cDNA 2310069B03 gene	69652	2310069B03Rik	0.123041	0	0.0415133	2.97623	0	1.00416
2310069G16Rik	-0.676216	0.334979	0.341237	RIKEN cDNA 2310069G16 gene	69659	2310069G16Rik	0.101222	0.204021	0.204908	0.99209	1.99962	2.00832
2310075C17Rik	0	0	0	RIKEN cDNA 2310075C17 gene	70194	2310075C17Rik	0	0	0	0	0	0
2310079G19Rik	-0.330676	0.661353	-0.330676	RIKEN cDNA 2310079G19 gene	69699	2310079G19Rik	0.0986797	0.198898	0	0.992077	1.99962	0
2310081J21Rik	0	0	0	RIKEN cDNA 2310081J21 gene	69211	2310081J21Rik	0	0	0	0	0	0
2400006E01Rik	0.0122066	-0.62684	0.614634	RIKEN cDNA 2400006E01 gene	78648	2400006E01Rik	0.15573	0.0784718	0.23644	1.98415	0.99981	3.01248
2410002F23Rik	0.0437044	9.7691e-05	-0.0438021	RIKEN cDNA 2410002F23 gene	668661	2410002F23Rik	17.1158	16.6062	16.1085	452.387	438.917	425.764
2410003L11Rik	-0.240565	-0.240565	0.481131	RIKEN cDNA 2410003L11 gene	69729	2410003L11Rik	0	0	0.164912	0	0	1.00416
2410004B18Rik	-0.0402421	-0.0211855	0.0614277	RIKEN cDNA 2410004B18 gene	66421	2410004B18Rik	15.816	16.0263	16.9708	181.55	183.965	194.807
2410004I01Rik	0	0	0	RIKEN cDNA 2410004I01 gene	69739	2410004I01Rik	0	0	0	0	0	0
2410004P03Rik	0.343441	-0.382392	0.0389507	RIKEN cDNA 2410004P03 gene	73667	2410004P03Rik	0.214672	0.129801	0.173826	4.96038	2.99943	4.01664
2410006H16Rik	0.0428294	0.204058	-0.246887	RIKEN cDNA 2410006H16 gene	69221	2410006H16Rik	37.6509	42.1027	30.8008	144.843	161.969	118.491
2410012E07Rik	-0.269075	-0.479314	0.74839	RIKEN cDNA 2410012E07 gene	73648	2410012E07Rik	0.115688	0.0582949	0.234194	1.98415	0.99981	4.01664
2410015M20Rik	-0.0650544	0.200593	-0.135538	RIKEN cDNA 2410015M20 gene	224904	2410015M20Rik	179.755	216.097	171.184	1476.21	1774.66	1405.82
2410016O06Rik	-0.0754336	-0.142234	0.217667	RIKEN cDNA 2410016O06 gene	71952	2410016O06Rik	1.77626	1.69589	2.1764	56.5484	53.9897	69.287
2410017I17Rik	0	0	0	RIKEN cDNA 2410017I17 gene	675325	2410017I17Rik	0	0	0.051661	0	0	1.00416
2410018L13Rik	0.197605	-0.41268	0.215076	RIKEN cDNA 2410018L13 gene	69732	2410018L13Rik	1.10888	0.726391	1.12239	19.8415	12.9975	20.0832
2410021H03Rik	-0.116864	0.216266	-0.0994015	RIKEN cDNA 2410021H03 gene	69750	2410021H03Rik	0.477174	0.601117	0.482985	3.96831	4.99905	4.01664
2410089E03Rik	0.0922599	-0.124782	0.0325224	RIKEN cDNA 2410089E03 gene	73692	2410089E03Rik	14.9872	12.8939	14.3793	2284.75	1965.63	2192.08
2410124H12Rik	0	0	0	RIKEN cDNA 2410124H12 gene	76785	2410124H12Rik	0	0	0	0	0	0
2410127L17Rik	0.0870384	-0.106581	0.0195423	carnosine N-methyltransferase 1	67383	2410127L17Rik	21.6115	18.8973	20.6237	607.151	530.899	579.4
2410131K14Rik	-0.33229	0.22488	0.10741	RIKEN cDNA 2410131K14 gene	76792	2410131K14Rik	1.35358	1.99163	1.83589	49.6038	72.9861	67.2787
2410137M14Rik	-0.51352	-0.212818	0.726338	RIKEN cDNA 2410137M14 gene	76797	2410137M14Rik	0.906869	1.11703	2.1418	8.92869	10.9979	21.0874
2410141K09Rik	0.274352	-0.0833524	-0.190999	RIKEN cDNA 2410141K09 gene	76803	2410141K09Rik	3.76649	2.93939	2.72805	53.5721	48.9907	52.2163
2500002B13Rik	-0.678901	-0.432347	1.11125	RIKEN cDNA 2500002B13 gene	78353	2500002B13Rik	1.10313	1.30872	3.81518	7.93661	10.9979	16.0666
2500004C02Rik	0.135498	0.0686967	-0.204194	RIKEN cDNA 2500004C02 gene	72326	2500004C02Rik	4.49087	4.28767	3.54873	113.097	107.979	89.3702
2510002D24Rik	0.128791	-0.0120106	-0.116781	RIKEN cDNA 2510002D24 gene	72307	2510002D24Rik	1.9459	1.76496	1.64133	29.7623	26.9949	25.104
2510003B16Rik	0.600469	-0.803367	0.202898	RIKEN cDNA 2510003B16 gene	76786	2510003B16Rik	3.08891	1.16737	2.3449	15.8732	5.99886	12.0499
2510009E07Rik	0.246063	-0.465198	0.219135	RIKEN cDNA 2510009E07 gene	72190	2510009E07Rik	0.444349	0.271402	0.436132	32.7385	19.9962	32.1331
2510039O18Rik	0.112653	-0.106445	-0.00620815	RIKEN cDNA 2510039O18 gene	77034	2510039O18Rik	12.8923	11.0758	11.8727	484.134	415.921	445.847
2610001J05Rik	0.0290471	-0.0260916	-0.00295549	RIKEN cDNA 2610001J05 gene	66520	2610001J05Rik	3.71406	3.57479	3.63258	88.2948	84.9839	86.3577
2610002M06Rik	-0.0884972	-0.0947823	0.183279	RIKEN cDNA 2610002M06 gene	67028	2610002M06Rik	0.983431	0.979156	1.18729	82.3424	81.9844	99.4118
2610005L07Rik	0.0769626	-0.201343	0.12438	RIKEN cDNA 2610005L07 gene	381598	2610005L07Rik	7.52903	6.20813	7.7806	425.601	350.933	439.822
2610008E11Rik	-0.0549793	0.051077	0.00390227	RIKEN cDNA 2610008E11 gene	72128	2610008E11Rik	1.70892	1.83928	1.78011	102.184	109.979	106.441
2610015P09Rik	0.0572138	0.106079	-0.163293	coiled-coil domain containing 191	212153	2610015P09Rik	11.7472	12.1519	10.0822	600.206	620.882	515.134
2610016A17Rik	-0.435763	0.871526	-0.435763	RIKEN cDNA 2610016A17 gene	100503074	2610016A17Rik	0	0.247476	0	0	0.99981	0
2610020C07Rik	0.0978336	-0.0944896	-0.003344	RIKEN cDNA 2610020C07 gene	69918	2610020C07Rik	1.29931	1.13715	1.21131	37.6989	32.9937	35.1456
2610020H08Rik	0.0152755	0.0794937	-0.0947692	RIKEN cDNA 2610020H08 gene	434234	2610020H08Rik	59.0599	61.7482	54.7225	1490.1	1582.7	1385.74
2610027K06Rik	0.138701	0.512486	-0.651187	RIKEN cDNA 2610027K06 gene	69909	2610027K06Rik	0.440382	0.570624	0.254712	13.8891	17.9967	8.03328
2610028E06Rik	0.283026	-0.0980901	-0.184936	RIKEN cDNA 2610028E06 gene	72395	2610028E06Rik	0.839916	0.644924	0.607247	41.6672	31.9939	30.1248
2610028H24Rik	-0.633995	0.152903	0.481092	RIKEN cDNA 2610028H24 gene	76964	2610028H24Rik	0.0856006	0.172536	0.216608	1.98415	3.99924	5.0208
2610035D17Rik	-0.0373374	-0.00507444	0.0424118	RIKEN cDNA 2610035D17 gene	72386	2610035D17Rik	2.76013	2.82255	2.917	67.4612	68.9869	71.2953
2610035F20Rik	0	0	0	RIKEN cDNA 2610035F20 gene	69248	2610035F20Rik	0	0	0	0	0	0
2610037D02Rik	0.444635	-0.321771	-0.122864	RIKEN cDNA 2610037D02 gene	70040	2610037D02Rik	0.233818	0.137457	0.157777	11.9049	6.99867	8.03328
2610042L04Rik	-0.173569	0.268272	-0.0947029	RIKEN cDNA 2610042L04 gene	554327	2610042L04Rik	0.913051	1.24023	0.964353	22.8178	30.9941	24.0998
2610044O15Rik8	0.0422268	-0.222206	0.179979	RIKEN cDNA 2610044O15 gene	72139	2610044O15Rik8	0.976277	0.812776	1.07409	22.8178	18.9964	25.104
2610100L16Rik	-0.463086	0.0786314	0.384455	Mir124-2 host gene (non-protein coding)	70441	2610100L16Rik	0.517906	0.753918	0.931936	8.92869	12.9975	16.0666
2610203C22Rik	1.04709	-0.52667	-0.520415	RIKEN cDNA 2610203C22 gene	72481	2610203C22Rik	0.38433	0.129109	0.12967	5.95246	1.99962	2.00832
2610206C17Rik	0.0742861	-0.0140426	-0.0602435	RIKEN cDNA 2610206C17 gene	72495	2610206C17Rik	1.32299	1.24442	1.2052	29.7623	27.9947	27.1123
2610301B20Rik	0.0288257	0.0145215	-0.0433472	RIKEN cDNA 2610301B20 gene	67157	2610301B20Rik	31.8368	31.5227	30.2833	905.766	896.83	861.569
2610305D13Rik	0.0110567	0.0222587	-0.0333153	RIKEN cDNA 2610305D13 gene	112422	2610305D13Rik	4.0501	4.08167	3.92743	141.867	142.973	137.57
2610306M01Rik	0.171	0.0344493	-0.20545	RIKEN cDNA 2610306M01 gene	67170	2610306M01Rik	9.07366	8.25423	6.98972	112.105	101.981	86.3577
2610307P16Rik	0.179459	0.117371	-0.29683	RIKEN cDNA 2610307P16 gene	72518	2610307P16Rik	1.28339	1.22933	0.922532	42.6593	40.9922	31.1289
2610316D01Rik	0	0	0	RIKEN cDNA 2610316D01 gene	72511	2610316D01Rik	0	0	0	0	0	0
2610318N02Rik	-0.0682008	0.156561	-0.0883599	RIKEN cDNA 2610318N02 gene	70458	2610318N02Rik	702.504	820.935	692.756	11099.4	12970.5	10945.3
2610507B11Rik	0.100261	-0.128327	0.0280652	RIKEN cDNA 2610507B11 gene	72503	2610507B11Rik	81.4671	69.5297	77.4906	8759.05	7475.58	8331.51
2610507I01Rik	-0.0759721	-0.170375	0.246347	RIKEN cDNA 2610507I01 gene	72203	2610507I01Rik	2.10103	1.96795	2.627	84.3265	78.985	105.437
2610524H06Rik	0.0261525	0.0198677	-0.0460203	RIKEN cDNA 2610524H06 gene	330173	2610524H06Rik	7.46296	7.43052	7.0988	82.3424	81.9844	78.3244
2610528A11Rik	-0.0493757	0.094832	-0.0454563	RIKEN cDNA 2610528A11 gene	70045	2610528A11Rik	38.7078	42.7769	38.8131	318.457	351.933	319.323
2610528J11Rik	0	0	0	RIKEN cDNA 2610528J11 gene	66451	2610528J11Rik	0	0	0	0	0	0
2700029M09Rik	-0.00665269	0.177877	-0.171224	histone PARylation factor 1	72612	2700029M09Rik	22.4059	25.4631	19.9904	326.393	370.93	291.206
2700038G22Rik	0.0880486	-0.386242	0.298194	RIKEN cDNA 2700038G22 gene	67194	2700038G22Rik	1.22101	0.878908	1.41247	20.8336	14.9972	24.0998
2700046A07Rik	-0.204541	-0.608381	0.812923	RIKEN cDNA 2700046A07 gene	78449	2700046A07Rik	0.138399	0.104608	0.280169	3.96831	2.99943	8.03328
2700046G09Rik	0.092121	0.0713114	-0.163432	RIKEN cDNA 2700046G09 gene	67188	2700046G09Rik	14.8108	14.5987	12.4065	316.473	311.941	265.098
2700049A03Rik	0.182053	-0.206744	0.024691	RIKEN cDNA 2700049A03 gene	76967	2700049A03Rik	28.7584	21.9647	25.7866	2370.07	1813.66	2127.81
2700054A10Rik	0.295181	-0.209009	-0.0861715	RIKEN cDNA 2700054A10 gene	72578	2700054A10Rik	3.17579	2.23911	2.43811	195.439	134.974	146.607
2700060E02Rik	-0.0879188	0.214992	-0.127073	RIKEN cDNA 2700060E02 gene	68045	2700060E02Rik	82.2872	101.512	80.084	1598.24	1971.63	1555.44
2700062C07Rik	-0.0532518	0.137717	-0.0844649	RIKEN cDNA 2700062C07 gene	68046	2700062C07Rik	16.9837	19.3874	16.6202	209.328	238.955	204.849
2700069I18Rik	-0.0737858	-0.0737858	0.147572	RIKEN cDNA 2700069I18 gene	72608	2700069I18Rik	0	0	0.116583	0	0	1.00416
2700070H01Rik	-0.536683	1.07337	-0.536683	RIKEN cDNA 2700070H01 gene	72609	2700070H01Rik	0.086543	0.305262	0.0437985	1.98415	6.99867	1.00416
2700081O15Rik	0.0288511	-0.126633	0.097782	RIKEN cDNA 2700081O15 gene	108899	2700081O15Rik	0.767689	0.689255	0.805259	54.5667	48.9917	57.2371
2700089I24Rik	0	0	0	RIKEN cDNA 2700089I24 gene	72647	2700089I24Rik	0	0	0	0	0	0
2700094K13Rik	-0.44778	0.326716	0.121063	RIKEN cDNA 2700094K13 gene	72657	2700094K13Rik	6.97618	11.9334	10.348	48.6118	83.9841	73.3036
2700097O09Rik	0.125874	-0.107392	-0.018482	RIKEN cDNA 2700097O09 gene	72658	2700097O09Rik	4.09791	3.48612	3.70772	56.5484	50.9903	54.2246
2700099C18Rik	0.0953432	0.118173	-0.213516	RIKEN cDNA 2700099C18 gene	77022	2700099C18Rik	15.3793	15.6246	12.4154	245.043	248.953	197.819
2810001G20Rik	-0.21194	0.393111	-0.181172	RIKEN cDNA 2810001G20 gene	66456	2810001G20Rik	10.322	15.7001	10.5445	107.144	162.969	109.453
2810002D19Rik	-0.042076	-0.200797	0.242873	RIKEN cDNA 2810002D19 gene	66457	2810002D19Rik	2.81856	2.52492	3.43404	53.5721	47.9909	65.2704
2810004N23Rik	0.10892	0.102643	-0.211563	RIKEN cDNA 2810004N23 gene	66523	2810004N23Rik	14.098	14.0368	11.2897	247.027	245.953	197.819
2810006K23Rik	0.0183519	-0.211243	0.192892	RIKEN cDNA 2810006K23 gene	72650	2810006K23Rik	3.83821	3.27351	4.33182	84.3265	71.9863	95.3952
2810013P06Rik	0.0504373	0.0071934	-0.0576307	RIKEN cDNA 2810013P06 gene	100503178	2810013P06Rik	3.95163	3.83494	3.66644	107.144	103.98	99.4118
2810021J22Rik	-0.149355	0.272478	-0.123123	RIKEN cDNA 2810021J22 gene	69944	2810021J22Rik	2.33635	3.12984	2.37922	162.701	217.959	165.686
2810025M15Rik	-0.00899325	0.157841	-0.148847	RIKEN cDNA 2810025M15 gene	69953	2810025M15Rik	101.695	114.162	92.2995	1498.04	1681.68	1359.63
2810029C07Rik	0.132219	0.0698624	-0.202082	RIKEN cDNA 2810029C07 gene	100504687	2810029C07Rik	13.042	12.4903	10.3445	339.29	324.938	269.115
2810032G03Rik	-0.408217	0.126544	0.281673	RIKEN cDNA 2810032G03 gene	72669	2810032G03Rik	2.02453	2.93294	3.26589	31.7465	45.9913	51.2121
2810047C21Rik1	-1.29555	0.988675	0.306875	RIKEN cDNA 2810047C21 gene 1	72716	2810047C21Rik1	0.277993	1.35411	0.844135	5.95246	28.9945	18.0749
2810049E08Rik	0	0	0	RIKEN cDNA 2810049E08 gene	72677	2810049E08Rik	0	0	0	0	0	0
2810403A07Rik	0.0460315	-0.112059	0.0660278	RIKEN cDNA 2810403A07 gene	74200	2810403A07Rik	13.5919	12.1812	13.7816	564.492	505.904	572.371
2810403D21Rik	-0.537876	0.473326	0.0645496	RIKEN cDNA 2810403D21 gene	69964	2810403D21Rik	0.166395	0.335384	0.252632	1.98415	3.99924	3.01248
2810404M03Rik	0.226385	0.0151953	-0.24158	RIKEN cDNA 2810404M03 gene	69966	2810404M03Rik	0.448385	0.387326	0.324175	6.94454	5.99886	5.0208
2810405F15Rik	0	0	0	RIKEN cDNA 2810405F15 gene	69974	2810405F15Rik	0	0	0	0	0	0
2810408A11Rik	-0.0732053	0.118362	-0.0451563	RIKEN cDNA 2810408A11 gene	70419	2810408A11Rik	147.919	168.924	150.823	3233.18	3692.3	3296.66
2810408I11Rik	-0.200646	0.267274	-0.0666279	RIKEN cDNA 2810408I11 gene	69941	2810408I11Rik	94.7796	131.091	104.006	719.256	994.811	789.269
2810410L24Rik	0.501277	-0.657448	0.156171	RIKEN cDNA 2810410L24 gene	100042332	2810410L24Rik	0.399535	0.178955	0.314534	8.92869	3.99924	7.02912
2810417H13Rik	-0.120851	0.0888926	0.0319589	RIKEN cDNA 2810417H13 gene	68026	2810417H13Rik	1.86525	2.15713	2.07366	60.5168	69.9868	67.2787
2810428I15Rik	-0.0889666	0.0642535	0.0247131	RIKEN cDNA 2810428I15 gene	66462	2810428I15Rik	8.5154	9.46954	9.21353	57.5405	63.9879	62.2579
2810429I04Rik	-0.0716574	-0.874148	0.945806	RIKEN cDNA 2810429I04 gene	76937	2810429I04Rik	0.174411	0	0.35307	0.992077	0	2.00832
2810433D01Rik	-0.0834881	0.166976	-0.0834881	RIKEN cDNA 2810433D01 gene	77132	2810433D01Rik	0.0590192	0.118959	0	0.992077	1.99962	0
2810442N19Rik	0.0977532	0.108957	-0.20671	RIKEN cDNA 2810442N19 gene	72753	2810442N19Rik	0.465876	0.469508	0.37724	4.96038	4.99905	4.01664
2810454H06Rik	0.284159	-0.145211	-0.138948	RIKEN cDNA 2810454H06 gene	72813	2810454H06Rik	0.967932	0.718773	0.7219	37.6989	27.9947	28.1165
2810459M11Rik	0.0634185	-0.0317093	-0.0317093	RIKEN cDNA 2810459M11 gene	72792	2810459M11Rik	0.106816	0.0861187	0.0864933	4.96038	3.99924	4.01664
2810468N07Rik	-0.0879106	-0.131154	0.219065	RIKEN cDNA 2810468N07 gene	72834	2810468N07Rik	1.57268	1.52624	1.94558	26.7861	25.9951	33.1373
2810471M01Rik	0	0	0	RIKEN cDNA 2810471M01 gene	72818	2810471M01Rik	0	0	0	0	0	0
2810474O19Rik	0.0345537	-0.198625	0.164072	RIKEN cDNA 2810474O19 gene	67246	2810474O19Rik	2.12045	1.80399	2.31962	186.51	156.97	201.836
2900005J15Rik	-0.093814	0.170161	-0.0763469	RIKEN cDNA 2900005J15 gene	67261	2900005J15Rik	1.71499	2.05933	1.73588	46.6276	55.9894	47.1955
2900008C10Rik	-0.0746554	-0.0746554	0.149311	RIKEN cDNA 2900008C10 gene	72937	2900008C10Rik	0.0576942	0.0581484	0.116794	0.992077	0.999886	2.00832
2900009J06Rik	-0.450193	0.882934	-0.432741	RIKEN cDNA 2900009J06 gene	100502745	2900009J06Rik	1.01973	2.56919	1.03214	3.96831	9.9981	4.01664
2900011O08Rik	0.0240842	-0.0893182	0.0652341	RIKEN cDNA 2900011O08 gene	67254	2900011O08Rik	13.1266	12.1343	13.5064	419.649	387.926	431.789
2900026A02Rik	0.20497	-0.330111	0.125141	RIKEN cDNA 2900026A02 gene	243219	2900026A02Rik	1.09065	0.752679	1.03194	91.2711	62.988	86.3577
2900041M22Rik	-0.0813449	-0.0813449	0.16269	RIKEN cDNA 2900041M22 gene	78403	2900041M22Rik	0.0585025	0	0.11843	0.992077	0	2.00832
2900052N01Rik	0.71542	-1.36084	0.64542	RIKEN cDNA 2900052N01 gene	73040	2900052N01Rik	0.476632	0.113023	0.454058	16.8653	3.99924	16.0666
2900055J20Rik	0	0	0	RIKEN cDNA 2900055J20 gene	73001	2900055J20Rik	0	0	0	0	0	0
2900057B20Rik	-0.819546	-0.0933599	0.912906	RIKEN cDNA 2900057B20 gene	73009	2900057B20Rik	0	0.165426	0.332292	0	1.99962	4.01664
2900060B14Rik	0.24684	-0.511148	0.264308	RIKEN cDNA 2900060B14 gene	68204	2900060B14Rik	0.169113	0	0.171173	0.992077	0	1.00416
2900076A07Rik	-0.0159289	-0.326651	0.342579	RIKEN cDNA 2900076A07 gene	100504421	2900076A07Rik	1.53694	1.23914	1.97051	14.8812	11.9977	19.079
2900079G21Rik	0	0	0	RIKEN cDNA 2900079G21 gene	620760	2900079G21Rik	0	0	0	0	0	0
2900092C05Rik	-0.31926	0.237374	0.0818861	RIKEN cDNA 2900092C05 gene	73090	2900092C05Rik	41.8952	61.6209	55.325	403.775	593.887	533.209
2900092D14Rik	0	0	0	RIKEN cDNA 2900092D14 gene	73100	2900092D14Rik	0	0.0510297	0	0	1.99962	0
2900097C17Rik	0.0180068	-0.0749775	0.0569707	RIKEN cDNA 2900097C17 gene	347740	2900097C17Rik	23.5939	22.1212	24.2398	1651.81	1548.71	1697.03
3000002C10Rik	0.135337	-0.1098	-0.0255371	RIKEN cDNA 3000002C10 gene	378954	3000002C10Rik	2.6699	2.25269	2.38818	42.6593	35.9932	38.1581
3010001F23Rik	0	0	0	RIKEN cDNA 3010001F23 gene	75693	3010001F23Rik	0	0.0991561	0	0	0.99981	0
3010026O09Rik	-0.139429	0.163468	-0.0240385	RIKEN cDNA 3010026O09 gene	68067	3010026O09Rik	21.2962	26.2714	23.0695	296.631	365.931	321.331
3100003L05Rik	0	0	0	RIKEN cDNA 3100003L05 gene	73076	3100003L05Rik	0	0	0	0	0	0
3110001I22Rik	0.00803929	0.583135	-0.591174	RIKEN cDNA 3110001I22 gene	66598	3110001I22Rik	1.0906	1.62475	0.71992	22.8178	33.9935	15.0624
3110002H16Rik	-0.132782	0.121465	0.0113175	RIKEN cDNA 3110002H16 gene	76482	3110002H16Rik	3.77919	4.50749	4.17616	108.136	128.976	119.495
3110009E18Rik	0.166159	0.046876	-0.213035	RIKEN cDNA 3110009E18 gene	73103	3110009E18Rik	6.79216	6.25317	5.22227	46.6276	37.9928	31.1289
3110009F21Rik	0	0	0	RIKEN cDNA 3110009F21 gene	67280	3110009F21Rik	0	0	0	0	0	0
3110015C05Rik	-0.34289	0.253276	0.0896137	RIKEN cDNA 3110015C05 gene	73129	3110015C05Rik	0.544621	0.8233	0.735006	5.95246	8.99829	8.03328
3110021A11Rik	-0.97852	0.354612	0.623908	RIKEN cDNA 3110021A11 gene	67289	3110021A11Rik	0.214808	0.541207	0.652273	1.98415	4.99905	6.02496
3110021N24Rik	1.16657	-1.14416	-0.022414	RIKEN cDNA 3110021N24 gene	73133	3110021N24Rik	1.24493	0.250927	0.546041	29.7623	5.99886	13.0541
3110035E14Rik	-0.00898327	-0.165509	0.174492	RIKEN cDNA 3110035E14 gene	76982	3110035E14Rik	1.8354	1.64669	2.08431	81.3503	72.9861	92.3827
3110039I08Rik	-0.0146218	0.105137	-0.090515	RIKEN cDNA 3110039I08 gene	73144	3110039I08Rik	3.4766	3.77751	3.29844	101.192	74.9858	103.428
3110039M20Rik	-0.0329595	0.01335	0.0196095	RIKEN cDNA 3110039M20 gene	67293	3110039M20Rik	0	0.103262	0.103711	0	0.99981	1.00416
3110040N11Rik	-0.131465	0.647562	-0.516097	RIKEN cDNA 3110040N11 gene	67290	3110040N11Rik	3.77377	6.47569	2.89061	36.7068	62.988	28.1165
3110043O21Rik	-0.153582	-0.0519928	0.205574	RIKEN cDNA 3110043O21 gene	73205	3110043O21Rik	5.17378	5.55123	6.63628	230.162	246.953	295.223
3110045C21Rik	0.343408	-0.967315	0.623908	RIKEN cDNA 3110045C21 gene	67303	3110045C21Rik	0.358031	0.144329	0.43487	4.96038	1.99962	6.02496
3110052M02Rik	0.461292	-0.233776	-0.227515	RIKEN cDNA 3110052M02 gene	73229	3110052M02Rik	0.497293	0.307168	0.308504	30.7544	18.9964	19.079
3110056K07Rik	-0.279416	0.0473763	0.23204	RIKEN cDNA 3110056K07 gene	73204	3110056K07Rik	6.63634	8.32344	9.46002	92.2631	113.978	129.537
3110057O12Rik	0.156146	-0.0979413	-0.0582043	abhydrolase domain containing 18	269423	3110057O12Rik	7.46899	6.26288	6.43778	253.972	212.96	218.907
3110062M04Rik	-0.267771	0.0721586	0.195612	RIKEN cDNA 3110062M04 gene	78412	3110062M04Rik	0.831559	1.0525	1.14653	42.6593	50.9903	58.2413
3110070M22Rik	-0.00238316	0.123315	-0.120932	RIKEN cDNA 3110070M22 gene	67304	3110070M22Rik	48.916	53.3691	45.0572	672.628	733.861	619.566
3110079O15Rik	-0.459541	-0.459541	0.919082	RIKEN cDNA 3110079O15 gene	73234	3110079O15Rik	0	0	0.26002	0	0	1.00416
3110082I17Rik	-0.0750211	0.258109	-0.183088	RIKEN cDNA 3110082I17 gene	73212	3110082I17Rik	6.36794	8.02197	5.90837	119.049	149.972	110.458
3110082J24Rik	-0.086386	-0.086386	0.172772	RIKEN cDNA 3110082J24 gene	433868	3110082J24Rik	0	0	0.119678	0	0	1.00416
3110099E03Rik	0	0	0	RIKEN cDNA 3110099E03 gene	100043232	3110099E03Rik	0	0.0827192	0.027693	0	2.99943	1.00416
3200001D21Rik	0	0	0	RIKEN cDNA 3200001D21 gene	71818	3200001D21Rik	0.0321058	0.0970683	0.0649937	0.992077	2.99943	2.00832
3300002I08Rik	-0.25521	-0.244009	0.499219	RIKEN cDNA 3300002I08 gene	69277	3300002I08Rik	0.449338	0.45284	0.758017	2.97623	2.99943	5.0208
3300002P13Rik	-0.537877	0.473328	0.0645491	RIKEN cDNA 3300002P13 gene	70230	3300002P13Rik	0.150131	0.302603	0.227939	1.98415	3.99924	3.01248
3300005D01Rik	0	0	0	RIKEN cDNA 3300005D01 gene	78512	3300005D01Rik	0	0	0	0	0	0
3425401B19Rik	0	0	0	RIKEN cDNA 3425401B19 gene	100504518	3425401B19Rik	0.0500011	0.0377932	0.0379576	3.96831	2.99943	3.01248
3632451O06Rik	0.963403	-0.484831	-0.478571	RIKEN cDNA 3632451O06 gene	67419	3632451O06Rik	0.288665	0.105787	0.106247	10.9128	3.99924	4.01664
3632454L22Rik	-0.0779107	0.0572047	0.020706	RIKEN cDNA 3632454L22 gene	320606	3632454L22Rik	0.128671	0.141304	0.137774	4.96038	5.99886	7.02912
3830403N18Rik	-0.210468	0.248193	-0.0377251	RIKEN cDNA 3830403N18 gene	70691	3830403N18Rik	3.59357	4.93852	4.05067	43.6514	59.9886	49.2038
3830406C13Rik	-0.00813063	0.0669804	-0.0588498	RIKEN cDNA 3830406C13 gene	218734	3830406C13Rik	27.454	28.9212	26.5056	894.853	936.822	863.577
3830408C21Rik	-0.0548212	-0.442163	0.496984	RIKEN cDNA 3830408C21 gene	100040322	3830408C21Rik	1.14241	0.873415	1.67468	28.7702	21.9958	42.1747
3830417A13Rik	-0.075256	0.168237	-0.0929808	RIKEN cDNA 3830417A13 gene	70696	3830417A13Rik	7.66456	9.07373	7.57097	164.685	194.963	162.674
3830432H09Rik	0.282198	0.293403	-0.5756	RIKEN cDNA 3830432H09 gene	320069	3830432H09Rik	0.181227	0.18264	0.0611448	5.95246	5.99886	2.00832
3930402G23Rik	0.22457	-0.112285	-0.112285	RIKEN cDNA 3930402G23 gene	665306	3930402G23Rik	0.1263	0.0763709	0.0767031	4.96038	2.99943	3.01248
4430402I18Rik	-0.0964019	0.210641	-0.114239	RIKEN cDNA 4430402I18 gene	381218	4430402I18Rik	140.305	173.581	138.581	4062.55	5026.05	4012.62
4631405J19Rik	0.121893	0.133093	-0.254986	RIKEN cDNA 4631405J19 gene	433456	4631405J19Rik	0.129853	0.130865	0.0657171	1.98415	1.99962	1.00416
4632404H12Rik	0.191405	0.0326855	-0.22409	RIKEN cDNA 4632404H12 gene	74034	4632404H12Rik	1.31244	1.17571	0.984018	53.5721	47.9909	40.1664
4632415L05Rik	-0.0725549	0.0261065	0.0464485	RIKEN cDNA 4632415L05 gene	70808	4632415L05Rik	1.6396	1.75565	1.78058	95.2394	101.981	103.428
4632427E13Rik	-0.1479	0.278338	-0.130438	RIKEN cDNA 4632427E13 gene	666737	4632427E13Rik	0.429136	0.576641	0.434362	2.97623	3.99924	3.01248
4632428C04Rik	0.0841759	0.0953798	-0.179556	RIKEN cDNA 4632428C04 gene	100043102	4632428C04Rik	0.120058	0.120994	0.0607602	3.96831	3.99924	2.00832
4632428N05Rik	-0.107134	-0.341426	0.44856	V-set immunoregulatory receptor	74048	4632428N05Rik	0.921371	0.783259	1.3543	63.4929	53.9897	93.3868
4732416N19Rik	0.133794	-0.532984	0.39919	RIKEN cDNA 4732416N19 gene	320737	4732416N19Rik	3.06249	1.9291	3.68101	15.8739	9.99914	19.0799
4732456N10Rik	0	0	0	keratin 90	239673	4732456N10Rik	0	0	0	0	0	0
4732471J01Rik	0.174834	0.0172874	-0.192121	RIKEN cDNA 4732471J01 gene	654804	4732471J01Rik	6.03461	5.41032	4.67934	160.729	155.97	127.538
4732490B19Rik	-0.197169	-0.197169	0.394338	RIKEN cDNA 4732490B19 gene	319871	4732490B19Rik	0.0297738	0.0900177	0.150682	0.992077	2.99943	5.0208
4732491K20Rik	-0.0661962	0.114931	-0.0487346	RIKEN cDNA 4732491K20 gene	224523	4732491K20Rik	0.179847	0.203905	0.182037	7.93661	8.99829	8.03328
4831407H17Rik	0	0	0	RIKEN cDNA 4831407H17 gene	77710	4831407H17Rik	0.0679509	0.0684704	0.0686187	0.994907	1.00251	1.00469
4831440E17Rik	0.0174571	-0.149676	0.132219	RIKEN cDNA 4831440E17 gene	320965	4831440E17Rik	0.642009	0.57178	0.695165	42.6593	37.9928	46.1913
4833411C07Rik	0	0	0	RIKEN cDNA 4833411C07 gene	71624	4833411C07Rik	0	0.0673298	0	0	0.99981	0
4833412C05Rik	-0.204029	0.408059	-0.204029	RIKEN cDNA 4833412C05 gene	73904	4833412C05Rik	0	0.152847	0	0	1.99962	0
4833415N18Rik	-0.253696	-0.253696	0.507393	RIKEN cDNA 4833415N18 gene	73761	4833415N18Rik	0.0837187	0.0843713	0.169477	0.992077	0.99981	2.00832
4833417C18Rik	0.685179	0.00450027	-0.689679	RIKEN cDNA 4833417C18 gene	73906	4833417C18Rik	1.25605	0.783614	0.484321	20.8336	12.9975	8.03328
4833418N02Rik	0.0932649	0.0304687	-0.123734	RIKEN cDNA 4833418N02 gene	74597	4833418N02Rik	3.01855	2.88998	2.59702	59.5246	56.9892	51.2121
4833419F23Rik	0	0	0	RIKEN cDNA 4833419F23 gene	73915	4833419F23Rik	0	0.0991561	0.0995874	0	0.99981	1.00416
4833420G17Rik	-0.0108208	0.00787426	0.00294651	RIKEN cDNA 4833420G17 gene	67392	4833420G17Rik	14.5905	14.7808	14.7304	524.809	531.899	530.196
4833422C13Rik	-0.562527	-0.0453719	0.607898	RIKEN cDNA 4833422C13 gene	373852	4833422C13Rik	0.0910851	0.143113	0.225078	2.97623	5.00013	7.02912
4833422M21Rik	-0.583722	0.949692	-0.36597	RIKEN cDNA 4833422M21 gene	75768	4833422M21Rik	0.0574462	0.28947	0.116292	0.992077	4.99905	2.00832
4833423E24Rik	0	0	0	RIKEN cDNA 4833423E24 gene	228151	4833423E24Rik	0	0	0	0	0	0
4833427F10Rik	0.0195696	0.0307691	-0.0503387	RIKEN cDNA 4833427F10 gene	74601	4833427F10Rik	0.104965	0.105783	0.0531218	1.98415	1.99962	1.00416
4833427G06Rik	-0.0323833	0.141798	-0.109415	RIKEN cDNA 4833427G06 gene	235345	4833427G06Rik	80.9116	91.2945	76.7047	688.501	776.853	652.704
4833428L15Rik	0	0	0	RIKEN cDNA 4833428L15 gene	74602	4833428L15Rik	0	0	0.0639764	0	0	1.00416
4833439L19Rik	-0.0869393	0.0590196	0.0279198	RIKEN cDNA 4833439L19 gene	97820	4833439L19Rik	21.8549	24.1817	23.666	787.709	821.844	830.44
4921501E09Rik	0.0822613	-0.138484	0.0562222	RIKEN cDNA 4921501E09 gene	74042	4921501E09Rik	12.7187	10.9142	12.4912	701.398	601.886	688.853
4921504A21Rik	-0.106345	0.160236	-0.0538915	RIKEN cDNA 4921504A21 gene	70832	4921504A21Rik	7.19907	8.66015	7.46563	200.4	239.954	206.857
4921504E06Rik	-0.0675422	0.117623	-0.050081	RIKEN cDNA 4921504E06 gene	70909	4921504E06Rik	17.6484	20.0653	17.8633	472.229	536.898	477.98
4921506M07Rik	0.13659	-0.162321	0.025731	tetratricopeptide repeat domain 6	70846	4921506M07Rik	27.0485	21.9868	25.0479	512.904	416.921	474.967
4921507L20Rik	0.00477434	-0.227478	0.222704	"alkB homolog 3, opposite strand 1"	70852	4921507L20Rik	7.97961	6.79308	9.28079	159.724	135.974	185.77
4921507P07Rik	-0.0232305	0.0580547	-0.0348242	RIKEN cDNA 4921507P07 gene	70821	4921507P07Rik	209.023	221.138	207.35	6617.15	7000.67	6564.19
4921508D12Rik	-0.101177	-0.452543	0.55372	RIKEN cDNA 4921508D12 gene	70845	4921508D12Rik	0.688744	0.539866	1.08443	8.92869	6.99867	14.0582
4921509C19Rik	0.110727	-0.191548	0.080821	RIKEN cDNA 4921509C19 gene	381393	4921509C19Rik	18.3465	14.8785	17.9701	675.604	547.896	661.741
4921509O07Rik	0	0	0	RIKEN cDNA 4921509O07 gene	70917	4921509O07Rik	0.0565011	0.0569415	0.0571892	1.98415	1.99962	2.00832
4921511C10Rik	-0.612007	-0.600805	1.21281	RIKEN cDNA 4921511C10 gene	70924	4921511C10Rik	0.105964	0.10679	0.375391	1.98415	1.99962	7.02912
4921511C20Rik	-0.0152436	0.0307239	-0.0154802	RIKEN cDNA 4921511C20 gene	245598	4921511C20Rik	7.80411	8.05677	7.80283	162.701	167.968	162.674
4921511H03Rik	0.0458676	0.0919679	-0.137836	RIKEN cDNA 4921511H03 gene	70920	4921511H03Rik	61.4253	63.4198	54.0813	769.852	794.849	677.808
4921511I17Rik	-0.524609	0.13867	0.385939	RIKEN cDNA 4921511I17 gene	70858	4921511I17Rik	0.410596	0.650252	0.771822	6.94454	10.9979	13.0541
4921511M17Rik	-0.524783	0.259261	0.265522	RIKEN cDNA 4921511M17 gene	667256	4921511M17Rik	0.0854314	0.172195	0.172944	0.992077	1.99962	2.00832
4921513I03Rik	-0.00321337	0.0701269	-0.0669135	RIKEN cDNA 4921513I03 gene	70874	4921513I03Rik	17.908	18.8419	17.1345	144.843	170.968	150.624
4921515E04Rik	-0.0418454	-0.156171	0.198017	RIKEN cDNA 4921515E04 gene	70886	4921515E04Rik	1.52206	1.4061	1.79737	47.6197	43.9916	56.2329
4921517D22Rik	0.0377485	-0.0270794	-0.0106691	RIKEN cDNA 4921517D22 gene	70900	4921517D22Rik	10.181	9.73364	9.84499	444.45	424.919	429.78
4921518K17Rik	0.391859	-0.111517	-0.280342	RIKEN cDNA 4921518K17 gene	78758	4921518K17Rik	1.04789	0.739238	0.657602	49.6038	34.9934	31.1289
4921524J17Rik	0.033359	0.00927251	-0.0426315	RIKEN cDNA 4921524J17 gene	66714	4921524J17Rik	12.9976	12.7824	12.3307	268.853	263.95	255.057
4921524L21Rik	0.0385876	0.0570951	-0.0956827	RIKEN cDNA 4921524L21 gene	70901	4921524L21Rik	30.8959	31.2948	28.1502	586.317	593.887	534.213
4921525O09Rik	0.0515661	-0.135262	0.0836963	RIKEN cDNA 4921525O09 gene	74050	4921525O09Rik	19.1734	16.8445	19.6052	874.02	767.854	893.702
4921529L05Rik	0.15207	0.0320283	-0.184099	RIKEN cDNA 4921529L05 gene	320178	4921529L05Rik	4.67064	4.29774	3.69981	91.2711	83.9841	72.2995
4921530L21Rik	-0.105104	0.204472	-0.0993684	RIKEN cDNA 4921530L21 gene	66732	4921530L21Rik	69.1898	85.7499	69.4654	980.172	1214.77	984.076
4921531C22Rik	0.0147181	0.0451774	-0.0598955	RIKEN cDNA 4921531C22 gene	66730	4921531C22Rik	14.5942	14.9056	13.8586	369.053	376.928	350.452
4921531P14Rik	0.0135283	0.0247375	-0.0382657	RIKEN cDNA 4921531P14 gene	70960	4921531P14Rik	13.3592	13.4634	12.8881	63.4929	63.9879	61.2537
4921533I20Rik	0	0	0	Riken cDNA 4921533I20 gene	664619	4921533I20Rik	0	0	0	0	0	0
4921534H16Rik	0.0285061	-0.0923982	0.0638921	RIKEN cDNA 4921534H16 gene	66737	4921534H16Rik	4.05541	3.7294	4.15611	158.732	145.972	162.674
4921536K21Rik	-0.0370975	-0.00208207	0.0391796	RIKEN cDNA 4921536K21 gene	67430	4921536K21Rik	39.8774	40.8571	42.0425	1430.57	1465.72	1508.25
4921539E11Rik	-0.0103037	0.0303662	-0.0200625	RIKEN cDNA 4921539E11 gene	70941	4921539E11Rik	51.2498	52.7151	50.9043	1690.5	1730.67	1677.95
4922502D21Rik	-0.0513836	0.188196	-0.136812	RIKEN cDNA 4922502D21 gene	381816	4922502D21Rik	599.141	707.375	564.693	12135.1	14327.3	11437.4
4922502H24Rik	0.179458	0.038658	-0.218116	RIKEN cDNA 4922502H24 gene	78136	4922502H24Rik	6.57814	5.96648	4.99369	19.8415	17.9966	15.0624
4922502N22Rik	0	0	0	RIKEN cDNA 4922502N22 gene	70962	4922502N22Rik	0	0	0.071407	0	0	1.00416
4930401C15Rik	0.063326	0.533954	-0.59728	RIKEN cDNA 4930401C15 gene	73803	4930401C15Rik	0.806105	1.11703	0.509952	7.93661	10.9979	5.0208
4930401O10Rik	0.0985901	0.0483904	-0.14698	RIKEN cDNA 4930401O10 gene	73816	4930401O10Rik	5.48142	5.29397	4.62348	47.6197	45.9913	40.1664
4930401O12Rik	-0.290049	0.124511	0.165538	RIKEN cDNA 4930401O12 gene	73924	4930401O12Rik	3.24096	4.31985	4.44446	30.7544	40.9922	42.1747
4930402F06Rik	0.142924	-0.103654	-0.0392701	RIKEN cDNA 4930402F06 gene	74854	4930402F06Rik	4.28638	3.61296	3.77785	74.4058	61.9882	64.2662
4930402F11Rik	-0.147194	0.0704635	0.076731	RIKEN cDNA 4930402F11 gene	73796	4930402F11Rik	1.08834	1.26557	1.27108	12.897	14.9972	15.0624
4930402H24Rik	0.066388	-0.186108	0.11972	RIKEN cDNA 4930402H24 gene	228602	4930402H24Rik	18.4445	15.4831	19.1391	1300.61	1091.79	1349.59
4930402K13Rik	-0.062671	-0.0225177	0.0851887	RIKEN cDNA 4930402K13 gene	75775	4930402K13Rik	6.26224	6.43898	6.93809	146.827	150.971	162.674
4930404A05Rik	-0.0856693	0.220988	-0.135319	RIKEN cDNA 4930404A05 gene	73820	4930404A05Rik	5.76342	7.12842	5.56845	43.6514	53.9897	42.1747
4930404H11Rik	-0.0235789	0.145168	-0.121589	RIKEN cDNA 4930404H11 gene	73815	4930404H11Rik	3.07418	3.45563	2.87227	25.794	28.9945	24.0998
4930404I05Rik	0.0466003	-0.0343153	-0.012285	RIKEN cDNA 4930404I05 gene	67394	4930404I05Rik	8.35091	7.89543	8.01692	96.2315	90.9827	92.3827
4930404N11Rik	0.0762566	0.107285	-0.183542	RIKEN cDNA 4930404N11 gene	432479	4930404N11Rik	107.725	110.067	89.9724	788.701	805.847	658.729
4930405A10Rik	0.0382629	0.338972	-0.377235	RIKEN cDNA 4930405A10 gene	74896	4930405A10Rik	2.33049	2.87058	1.74731	26.7861	32.9937	20.0832
4930405A21Rik	0.12992	0.0706774	-0.200597	RIKEN cDNA 4930405A21 gene	74846	4930405A21Rik	3.53849	3.39613	2.81399	41.6689	39.9924	33.1373
4930405D11Rik	-0.138794	0.33974	-0.200946	RIKEN cDNA 4930405D11 gene	73922	4930405D11Rik	22.2672	31.0255	21.3283	147.819	205.961	141.586
4930405J17Rik	-0.17969	-0.00802441	0.187715	RIKEN cDNA 4930405J17 gene	73811	4930405J17Rik	7.97857	8.98673	10.2926	50.5959	56.9892	65.2704
4930405L22Rik	-0.245293	0.28048	-0.0351873	RIKEN cDNA 4930405L22 gene	78106	4930405L22Rik	1.23376	1.77625	1.42718	6.94454	9.9981	8.03328
4930405O22Rik	0.0549722	0.164355	-0.219327	RIKEN cDNA 4930405O22 gene	414079	4930405O22Rik	6.29085	6.78636	5.2016	70.4375	75.9856	58.2413
4930406D18Rik	-0.103703	0.209684	-0.105981	RIKEN cDNA 4930406D18 gene	73806	4930406D18Rik	70.3546	87.4241	70.2436	510.92	634.879	510.113
4930407G08Rik	-0.135211	0.378489	-0.243278	RIKEN cDNA 4930407G08 gene	77223	4930407G08Rik	1.6162	2.30746	1.49956	11.9049	16.9968	11.0458
4930407I10Rik	0.0326245	0.00166025	-0.0342847	RIKEN cDNA 4930407I10 gene	328573	4930407I10Rik	112.602	110.211	107.499	7475.3	7316.61	7136.56
4930407I19Rik	-0.0649681	0.456427	-0.391459	RIKEN cDNA 4930407I19 gene	77198	4930407I19Rik	3.05773	4.38889	2.43846	32.7385	46.9911	26.1081
4930412B13Rik	-0.342889	0.668313	-0.325425	RIKEN cDNA 4930412B13 gene	73938	4930412B13Rik	0.311031	0.626911	0.314819	4.96038	9.9981	5.0208
4930412C18Rik	0.446039	-0.424115	-0.0219234	RIKEN cDNA 4930412C18 gene	320152	4930412C18Rik	0.620779	0.339621	0.448814	34.7227	18.9964	25.104
4930412O13Rik	-0.0746756	0.151946	-0.0772702	RIKEN cDNA 4930412O13 gene	381347	4930412O13Rik	11.3533	13.2844	11.3329	646.834	756.856	645.675
4930413E15Rik	-0.0324461	0.0980532	-0.0656071	RIKEN cDNA 4930413E15 gene	74627	4930413E15Rik	3.56154	3.89872	3.48061	57.5405	62.988	56.2329
4930413F20Rik	-0.00115618	0.188385	-0.187228	RIKEN cDNA 4930413F20 gene	71637	4930413F20Rik	2.83973	3.23843	2.49611	37.6989	42.9918	33.1373
4930413G21Rik	0.200046	-0.246544	0.0464976	RIKEN cDNA 4930413G21 gene	73951	4930413G21Rik	18.4284	13.5223	16.5678	328.377	240.954	295.223
4930413M19Rik	-0.0381295	-0.133848	0.171978	RIKEN cDNA 4930413M19 gene	73889	4930413M19Rik	2.34975	2.19891	2.71813	13.8891	12.9975	16.0666
4930414N06Rik	-0.033741	0.0620913	-0.0283503	RIKEN cDNA 4930414N06 gene	73894	4930414N06Rik	78.5886	83.9862	78.8828	476.197	508.903	477.98
4930415F15Rik	0.0269432	0.215272	-0.242215	RIKEN cDNA 4930415F15 gene	73862	4930415F15Rik	53.8313	61.3377	44.6694	440.482	501.905	365.514
4930415L06Rik	0.253871	-0.220353	-0.0335178	RIKEN cDNA 4930415L06 gene	245511	4930415L06Rik	0.580739	0.418047	0.475848	20.8336	14.9972	17.0707
4930415O20Rik	-0.0216918	0.0723116	-0.0506199	RIKEN cDNA 4930415O20 gene	73863	4930415O20Rik	86.9848	92.8413	85.258	470.244	501.905	460.909
4930417O13Rik	-0.110891	0.052315	0.0585763	RIKEN cDNA 4930417O13 gene	73870	4930417O13Rik	4.04899	4.53395	4.55367	53.5721	59.9886	60.2496
4930417O22Rik	0.0618552	-0.202575	0.14072	RIKEN cDNA 4930417O22 gene	73887	4930417O22Rik	1.56318	1.30139	1.65101	22.8178	18.9964	24.0998
4930419G24Rik	0.047083	0.473327	-0.52041	RIKEN cDNA 4930419G24 gene	73874	4930419G24Rik	0.23414	0.314621	0.157995	2.97623	3.99924	2.00832
4930423M02Rik	0.0693957	-0.0595799	-0.00981581	RIKEN cDNA 4930423M02 gene	73872	4930423M02Rik	7.1938	6.57859	6.80947	107.144	97.9814	101.42
4930425K10Rik	0.0101598	0.165749	-0.175909	RIKEN cDNA 4930425K10 gene	73865	4930425K10Rik	4.70974	5.24607	4.13985	37.6989	41.992	33.1373
4930425L21Rik	-0.759877	1.01686	-0.256985	RIKEN cDNA 4930425L21 gene	75024	4930425L21Rik	0.499298	1.71085	0.707531	4.96038	16.9968	7.02912
4930425O10Rik	-0.12827	0.561004	-0.432734	RIKEN cDNA 4930425O10 gene	74635	4930425O10Rik	0.274713	0.442967	0.222447	4.96038	7.99848	4.01664
4930426D05Rik	0.251369	-0.105161	-0.146207	RIKEN cDNA 4930426D05 gene	74644	4930426D05Rik	1.88332	1.47095	1.42969	39.6831	30.9941	30.1248
4930426L09Rik	0.0785168	-0.132675	0.0541586	RIKEN cDNA 4930426L09 gene	74629	4930426L09Rik	1.82116	1.57316	1.79067	34.7227	29.9943	34.1414
4930427A07Rik	-0.0636212	0.063229	0.00039223	RIKEN cDNA 4930427A07 gene	104732	4930427A07Rik	14.2187	15.5255	14.8638	665.684	726.862	695.883
4930428D20Rik	-0.120921	0.0899524	0.0309685	RIKEN cDNA 4930428D20 gene	78110	4930428D20Rik	50.592	58.5546	56.2089	253.972	293.944	282.169
4930428E07Rik	-0.208523	0.255191	-0.0466689	RIKEN cDNA 4930428E07 gene	73867	4930428E07Rik	1.77033	2.44144	1.98051	18.8495	25.9951	21.0874
4930428G15Rik	1.09849	-0.629493	-0.468999	RIKEN cDNA 4930428G15 gene	73856	4930428G15Rik	0.331265	0	0.111767	2.97623	0	1.00416
4930428O21Rik	0.538398	0.227671	-0.766069	RIKEN cDNA 4930428O21 gene	654809	4930428O21Rik	0.434403	0.350231	0.175877	9.92077	7.99848	4.01664
4930429B21Rik	0.0292689	0.00199996	-0.0312688	RIKEN cDNA 4930429B21 gene	67576	4930429B21Rik	2.90485	2.85046	2.78548	75.3978	73.986	72.2995
4930429D17Rik	-0.027983	-0.209425	0.237408	RIKEN cDNA 4930429D17 gene	74624	4930429D17Rik	0.75174	0.6629	0.903563	15.8732	13.9973	19.079
4930429F11Rik	-0.259177	0.201331	0.0578456	RIKEN cDNA 4930429F11 gene	74622	4930429F11Rik	2.45698	3.38087	3.0608	51.588	70.9865	64.2662
4930429F24Rik	-0.062037	0.0534996	0.00853745	RIKEN cDNA 4930429F24 gene	74633	4930429F24Rik	4.05527	4.39339	4.25858	79.3661	85.9837	83.3452
4930430A15Rik	0.102753	-0.00678533	-0.0959677	RIKEN cDNA 4930430A15 gene	67575	4930430A15Rik	45.7797	42.4325	39.8889	1112.12	1030.8	969.014
4930430F08Rik	-0.0816488	0.13794	-0.0562915	RIKEN cDNA 4930430F08 gene	68281	4930430F08Rik	16.4846	19.1947	16.7769	542.666	631.88	552.288
4930430F21Rik	-0.153874	0.44229	-0.288416	RIKEN cDNA 4930430F21 gene	73784	4930430F21Rik	2.21944	3.35511	2.02182	19.8415	29.9943	18.0749
4930430J02Rik	-0.645192	0.687947	-0.0427558	RIKEN cDNA 4930430J02 gene	73772	4930430J02Rik	1.08602	2.73623	1.64888	3.96831	9.9981	6.02496
4930431F12Rik	-0.0730262	0.106448	-0.0334216	RIKEN cDNA 4930431F12 gene	75783	4930431F12Rik	6.29202	7.12553	6.46714	192.463	217.959	197.819
4930431P03Rik	0.0857253	0.0855237	-0.171249	RIKEN cDNA 4930431P03 gene	73895	4930431P03Rik	4.0794	4.07883	3.41381	125.994	125.976	105.437
4930432J09Rik	0.0229059	0.116049	-0.138955	RIKEN cDNA 4930432J09 gene	73877	4930432J09Rik	3.51168	3.74588	3.13899	152.78	162.969	136.566
4930432K21Rik	0.0184999	0.048234	-0.0667339	RIKEN cDNA 4930432K21 gene	74666	4930432K21Rik	33.4087	34.1044	31.4921	1125.02	1146.78	1058.38
4930432M17Rik	0.35372	-0.17686	-0.17686	RIKEN cDNA 4930432M17 gene	619318	4930432M17Rik	0.144451	0	0	1.98415	0	0
4930433B08Rik	-0.397386	0.291885	0.105501	RIKEN cDNA 4930433B08 gene	73959	4930433B08Rik	0.752269	1.21301	1.066	4.96038	7.99848	7.02912
4930433I11Rik	0.0669453	-0.115995	0.0490498	RIKEN cDNA 4930433I11 gene	243944	4930433I11Rik	15.1611	13.3555	14.9742	409.728	360.931	404.676
4930433N12Rik	0.139917	-0.0118951	-0.128022	RIKEN cDNA 4930433N12 gene	114673	4930433N12Rik	13.2488	11.9255	11.0032	232.146	208.96	192.799
4930434J06Rik	0.258037	-0.203833	-0.0542046	RIKEN cDNA 4930434J06 gene	74667	4930434J06Rik	4.61619	3.35156	3.71783	92.2631	66.9873	74.3078
4930435E12Rik	-0.0272782	0.16693	-0.139651	RIKEN cDNA 4930435E12 gene	74663	4930435E12Rik	55.9232	63.9815	51.7326	968.267	1107.79	895.71
4930438E09Rik	-0.315415	0.344879	-0.029463	RIKEN cDNA 4930438E09 gene	73977	4930438E09Rik	5.12091	8.09311	6.24349	43.6514	68.9869	53.2205
4930440C22Rik	-0.260948	0.366926	-0.105978	RIKEN cDNA 4930440C22 gene	74689	4930440C22Rik	2.94104	4.54475	3.27455	59.5246	91.9825	66.2745
4930440I19Rik	-0.2705	0.198908	0.0715918	RIKEN cDNA 4930440I19 gene	78158	4930440I19Rik	8.55077	11.8389	10.8389	106.152	146.972	134.557
4930441H08Rik	-0.252272	0.211444	0.0408275	RIKEN cDNA 4930441H08 gene	78156	4930441H08Rik	4.27306	5.89293	5.23565	18.8495	25.9951	23.0957
4930441J16Rik	-0.0785661	0.364955	-0.286388	RIKEN cDNA 4930441J16 gene	73962	4930441J16Rik	17.6562	24.011	15.2875	82.3424	111.979	71.2953
4930442J19Rik	-0.0886461	0.106499	-0.0178525	RIKEN cDNA 4930442J19 gene	74660	4930442J19Rik	25.2653	28.9247	26.536	474.213	542.897	498.063
4930442L01Rik	0.0363095	0.0159068	-0.0522163	RIKEN cDNA 4930442L01 gene	67583	4930442L01Rik	43.3609	42.752	40.7802	1190.49	1173.78	1119.64
4930443O20Rik	-0.0531204	0.0142978	0.0388226	RIKEN cDNA 4930443O20 gene	74687	4930443O20Rik	8.12921	8.51811	8.66415	149.804	156.97	159.661
4930444F02Rik	0.138332	-0.220156	0.0818235	RIKEN cDNA 4930444F02 gene	73968	4930444F02Rik	42.3206	33.0093	40.695	955.37	747.858	934.873
4930444G20Rik	0.0532908	0.116962	-0.170252	RIKEN cDNA 4930444G20 gene	114671	4930444G20Rik	14.9463	15.6207	12.8009	348.219	363.931	298.235
4930444M15Rik	0.0273998	-0.0329513	0.00555149	RIKEN cDNA 4930444M15 gene	75789	4930444M15Rik	8.53492	8.18525	8.40664	184.526	176.966	181.753
4930444P10Rik	0.0810633	0.238684	-0.319748	RIKEN cDNA 4930444P10 gene	75799	4930444P10Rik	48.7967	54.4301	36.9602	633.937	701.867	494.047
4930445N18Rik	0.177829	-1.37312	1.19529	RIKEN cDNA 4930445N18 gene	73985	4930445N18Rik	0.29301	0.0984313	0.593157	2.97623	0.99981	6.02496
4930447A16Rik	0.1288	-0.860014	0.731214	RIKEN cDNA 4930447A16 gene	74892	4930447A16Rik	0.347013	0.174857	0.526854	1.98417	0.99981	3.01248
4930447C04Rik	0.0348962	-0.0254547	-0.00944145	RIKEN cDNA 4930447C04 gene	75801	4930447C04Rik	12.1262	11.6294	11.7592	307.544	294.944	298.235
4930447F24Rik	-0.392473	0.353416	0.0390567	RIKEN cDNA 4930447F24 gene	76873	4930447F24Rik	0.650462	1.09083	0.877254	9.92077	15.997	12.0498
4930447J18Rik	-0.329342	0.418825	-0.0894826	RIKEN cDNA 4930447J18 gene	73961	4930447J18Rik	1.28678	2.16135	1.51953	11.9049	19.9962	14.0582
4930447K03Rik	-0.0184404	0.146795	-0.128354	RIKEN cDNA 4930447K03 gene	432745	4930447K03Rik	5.70801	6.40067	5.28929	70.4375	78.985	65.2704
4930447M23Rik	0.143087	-0.350182	0.207095	RIKEN cDNA 4930447M23 gene	108871	4930447M23Rik	1.90803	1.35549	1.99459	60.5167	42.9918	63.2621
4930447N08Rik	0.212489	-0.323797	0.111308	RIKEN cDNA 4930447N08 gene	71647	4930447N08Rik	2.66115	1.83498	2.48091	37.6989	25.9951	35.1456
4930448C13Rik	-0.104001	0.216303	-0.112302	RIKEN cDNA 4930448C13 gene	73972	4930448C13Rik	12.4983	15.6053	12.4266	112.105	139.973	111.462
4930448F12Rik	0.659963	-0.221917	-0.438047	RIKEN cDNA 4930448F12 gene	73992	4930448F12Rik	1.32188	0.717331	0.61753	12.897	6.99867	6.02496
4930448H16Rik	-0.51561	0.802253	-0.286642	RIKEN cDNA 4930448H16 gene	74872	4930448H16Rik	3.15722	7.87084	3.70025	18.8495	46.9911	22.0915
4930448I06Rik	0.144004	-0.1249	-0.0191043	RIKEN cDNA 4930448I06 gene	74897	4930448I06Rik	3.06086	2.54036	2.73365	16.8653	13.9973	15.0624
4930448I18Rik	0.713753	0.139993	-0.853746	RIKEN cDNA 4930448I18 gene	73965	4930448I18Rik	0.754844	0.507152	0.254679	5.95246	3.99924	2.00832
4930448K20Rik	-0.113597	-0.0116707	0.125268	RIKEN cDNA 4930448K20 gene	74662	4930448K20Rik	22.5776	24.2304	26.643	412.704	442.916	487.017
4930449E01Rik	0.0412991	0.250436	-0.291735	RIKEN cDNA 4930449E01 gene	74864	4930449E01Rik	17.0767	19.7406	13.5566	101.192	116.978	80.3328
4930449E18Rik	-0.671392	0.187812	0.48358	RIKEN cDNA 4930449E18 gene	78120	4930449E18Rik	1.76557	3.20281	3.93157	4.96038	8.99829	11.0458
4930449I24Rik	-0.0583064	0.171906	-0.113599	RIKEN cDNA 4930449I24 gene	67410	4930449I24Rik	4.21878	4.94866	4.06015	60.5167	70.9865	58.2413
4930451G09Rik	0.0274297	-0.0510372	0.0236075	RIKEN cDNA 4930451G09 gene	74684	4930451G09Rik	26.5318	25.1273	26.4616	932.552	978.814	974.035
4930451I11Rik	-0.229293	0.255841	-0.0265476	RIKEN cDNA 4930451I11 gene	78118	4930451I11Rik	66.0589	92.4637	76.0263	267.861	374.929	308.277
4930452A19Rik	-0.034149	0.26656	-0.232411	RIKEN cDNA 4930452A19 gene	71092	4930452A19Rik	6.19789	7.63425	5.40208	35.7148	43.9916	31.1289
4930452B06Rik	0.0891078	-0.120981	0.0318735	RIKEN cDNA 4930452B06 gene	74430	4930452B06Rik	5.71408	4.93973	5.49183	216.273	186.965	207.861
4930452G13Rik	-0.0733207	0.191311	-0.117991	RIKEN cDNA 4930452G13 gene	73989	4930452G13Rik	32.491	39.0324	31.5004	423.617	508.903	410.701
4930452N14Rik	0.185431	0.196634	-0.382065	RIKEN cDNA 4930452N14 gene	78112	4930452N14Rik	0.487594	0.491395	0.329022	2.97623	2.99943	2.00832
4930453H23Rik	-0.0707187	0.0236238	0.0470949	RIKEN cDNA 4930453H23 gene	100503481	4930453H23Rik	10.3938	11.0962	11.2782	234.13	249.953	254.052
4930453L07Rik	-0.0454139	0.00446314	0.0409508	RIKEN cDNA 4930453L07 gene	74688	4930453L07Rik	9.93782	10.2874	10.5509	182.542	188.964	193.803
4930453N24Rik	-0.118335	0.2554	-0.137065	RIKEN cDNA 4930453N24 gene	67609	4930453N24Rik	508.736	659.171	502.174	8528.88	11050.9	8418.87
4930455B14Rik	0.03744	0.176651	-0.214091	RIKEN cDNA 4930455B14 gene	74859	4930455B14Rik	28.9627	31.8967	24.3288	384.926	423.92	323.339
4930455C13Rik	0.0220807	0.0765524	-0.0986331	RIKEN cDNA 4930455C13 gene	73990	4930455C13Rik	35.0453	36.3938	32.2323	423.617	439.916	389.614
4930455D15Rik	-0.202934	0.186769	0.0161649	RIKEN cDNA 4930455D15 gene	75795	4930455D15Rik	0.944995	1.23806	1.09998	19.8416	25.9951	23.0957
4930455F16Rik	-0.0576129	0.200449	-0.142836	RIKEN cDNA 4930455F16 gene	76397	4930455F16Rik	32.9803	39.4402	31.0885	259.924	313.94	245.015
4930455G09Rik	0.0085931	0.550312	-0.558905	RIKEN cDNA 4930455G09 gene	78917	4930455G09Rik	2.81596	4.09921	1.90017	17.8574	25.9951	12.0499
4930455H04Rik	-0.278674	0.539884	-0.26121	RIKEN cDNA 4930455H04 gene	74654	4930455H04Rik	0.469252	0.827593	0.474967	7.93661	13.9973	8.03328
4930455J16Rik	0.0944688	0.181366	-0.275835	RIKEN cDNA 4930455J16 gene	67585	4930455J16Rik	13.9248	14.7893	10.7725	294.647	312.941	227.944
4930456L15Rik	-0.397385	0.0992405	0.298145	RIKEN cDNA 4930456L15 gene	71650	4930456L15Rik	1.01947	1.43838	1.65101	14.8812	20.996	24.0998
4930459C07Rik	-0.0294256	0.1101	-0.0806744	RIKEN cDNA 4930459C07 gene	74881	4930459C07Rik	2.8585	3.14876	2.75874	42.6593	46.9911	41.1705
4930459L07Rik	0	0	0	RIKEN cDNA 4930459L07 gene	78163	4930459L07Rik	0	0	0	0	0	0
4930461G14Rik	-0.000435424	0.0718416	-0.0714061	RIKEN cDNA 4930461G14 gene	74879	4930461G14Rik	21.3821	22.4806	20.3557	183.534	192.963	174.724
4930463O16Rik	0.34189	-0.419101	0.077211	RIKEN cDNA 4930463O16 gene	75804	4930463O16Rik	4.77455	2.81742	3.97426	150.796	88.9831	125.52
4930465K10Rik	0.0366785	0.0286447	-0.0653232	RIKEN cDNA 4930465K10 gene	67640	4930465K10Rik	19.0344	18.9287	17.7351	299.607	297.943	279.156
4930465M20Rik	0.0563511	-0.00215711	-0.054194	RIKEN cDNA 4930465M20 gene	74968	4930465M20Rik	5.7066	5.4798	5.28567	105.16	100.981	97.4035
4930467D21Rik	-0.364257	0.34492	0.0193372	RIKEN cDNA 4930467D21 gene	75814	4930467D21Rik	1.07647	1.75989	1.40435	44.6435	72.9861	58.2413
4930467E23Rik	0.330088	-0.0804507	-0.249637	RIKEN cDNA 4930467E23 gene	626415	4930467E23Rik	1.9703	1.48234	1.31831	69.8346	52.5398	46.7258
4930467K11Rik	-0.377866	-0.121552	0.499418	RIKEN cDNA 4930467K11 gene	74928	4930467K11Rik	3.46199	4.13508	6.35938	26.7861	31.9939	49.2038
4930469G21Rik	-0.0991061	0.29792	-0.198814	RIKEN cDNA 4930469G21 gene	100502590	4930469G21Rik	81.9986	107.975	76.5229	915.687	1205.77	854.54
4930470H14Rik	0.0929342	-0.197353	0.104419	RIKEN cDNA 4930470H14 gene	75815	4930470H14Rik	52.725	43.1153	53.1464	1199.42	980.814	1209.01
4930470O06Rik	0.0254225	-0.0158434	-0.00957917	RIKEN cDNA 4930470O06 gene	75017	4930470O06Rik	4.08396	3.9688	3.98607	27.7782	26.9949	27.1123
4930470P17Rik	-0.344031	0.266208	0.077823	RIKEN cDNA 4930470P17 gene	67637	4930470P17Rik	3.80812	5.81314	5.10154	67.4612	102.98	90.3744
4930471C04Rik	-0.0377508	0.184949	-0.147199	RIKEN cDNA 4930471C04 gene	78176	4930471C04Rik	9.5725	11.1703	8.87316	94.2473	109.979	87.3619
4930471G03Rik	0.0393627	0.0317848	-0.0711475	RIKEN cDNA 4930471G03 gene	74966	4930471G03Rik	176.947	176.02	163.899	1227.2	1220.77	1136.71
4930471M09Rik	0.0766374	0.439314	-0.515951	RIKEN cDNA 4930471M09 gene	75787	4930471M09Rik	4.25812	5.47513	2.82378	57.5405	73.986	38.1581
4930473A02Rik	0.127468	0.0171069	-0.144575	RIKEN cDNA 4930473A02 gene	321014	4930473A02Rik	5.47987	5.07631	4.53813	98.2156	90.9827	81.3369
4930473O22Rik	-0.019657	0.0117244	0.00793259	RIKEN cDNA 4930473O22 gene	75025	4930473O22Rik	7.51153	7.67671	7.65656	140.875	143.973	143.595
4930474G06Rik	0	0	0	RIKEN cDNA 4930474G06 gene	320624	4930474G06Rik	0	0	0.0274792	0	0	1.00416
4930474H20Rik	-0.130413	-0.11921	0.249623	RIKEN cDNA 4930474H20 gene	74967	4930474H20Rik	0.732455	0.738165	0.953198	13.8891	13.9973	18.0749
4930474M22Rik	-0.269218	0.387704	-0.118486	RIKEN cDNA 4930474M22 gene	74917	4930474M22Rik	10.0769	15.8884	11.1867	61.5088	96.9816	68.2829
4930474N05Rik	0.0837701	0.0173883	-0.101158	RIKEN cDNA 4930474N05 gene	218921	4930474N05Rik	20.0312	19.1304	17.6213	189.487	180.966	166.69
4930474N09Rik	-0.148803	0.165683	-0.0168804	RIKEN cDNA 4930474N09 gene	67639	4930474N09Rik	14.9531	18.5952	16.3849	216.273	268.949	236.982
4930477N07Rik	-0.104951	0.335835	-0.230884	RIKEN cDNA 4930477N07 gene	74905	4930477N07Rik	6.80944	9.24275	6.24025	41.6672	61.9882	40.1664
4930478L05Rik	-0.0912833	-0.0912833	0.182567	RIKEN cDNA 4930478L05 gene	75818	4930478L05Rik	0.0796323	0	0.120903	1.98415	0	3.01248
4930478P22Rik	-0.0247786	0.210593	-0.185814	RIKEN cDNA 4930478P22 gene	74429	4930478P22Rik	8.34249	9.82086	7.46138	230.162	270.949	205.853
4930479D17Rik	-0.126103	0.199972	-0.0738691	RIKEN cDNA 4930479D17 gene	74925	4930479D17Rik	15.273	19.1462	15.8361	122.025	152.971	126.524
4930480E11Rik	0.319797	-0.109574	-0.210223	RIKEN cDNA 4930480E11 gene	74910	4930480E11Rik	5.93176	4.40484	4.10801	113.097	83.9841	78.3244
4930480G23Rik	-0.293702	0.30246	-0.0087576	RIKEN cDNA 4930480G23 gene	74988	4930480G23Rik	3.41316	5.15964	4.15847	53.5721	80.9846	65.2704
4930480K15Rik	0.331793	-0.0289745	-0.302818	RIKEN cDNA 4930480K15 gene	78800	4930480K15Rik	0.736037	0.573189	0.474092	21.8257	16.9968	14.0582
4930480K23Rik	0.373655	-0.845774	0.472119	RIKEN cDNA 4930480K23 gene	75016	4930480K23Rik	1.00378	0.431076	1.07468	28.7702	19.9962	32.1331
4930480M12Rik	0	0	0	RIKEN cDNA 4930480M12 gene	74930	4930480M12Rik	0	0	0	0	0	0
4930481A15Rik	0.225134	-0.309598	0.0844635	RIKEN cDNA 4930481A15 gene	74931	4930481A15Rik	1.1807	0.815022	1.07101	27.7782	20.996	21.0874
4930482G09Rik	-0.155529	0.0246002	0.130929	RIKEN cDNA 4930482G09 gene	75001	4930482G09Rik	17.1816	19.4665	20.9554	159.724	180.966	194.807
4930483J18Rik	0.137657	0.0108335	-0.148491	RIKEN cDNA 4930483J18 gene	67638	4930483J18Rik	20.5218	18.7948	16.8297	271.829	248.953	222.923
4930483K19Rik	0.0356075	-0.0209348	-0.0146727	RIKEN cDNA 4930483K19 gene	74953	4930483K19Rik	7.03595	6.76553	6.79496	108.136	103.98	104.433
4930483O08Rik	0.850231	-0.425116	-0.425116	RIKEN cDNA 4930483O08 gene	74970	4930483O08Rik	0.242057	0	0.0816684	2.97623	0	1.00416
4930484H19Rik	-0.113462	0.0931358	0.0203267	RIKEN cDNA 4930484H19 gene	75813	4930484H19Rik	5.65392	6.52442	6.20332	129.962	149.972	142.591
4930486F22Rik	0.105828	-0.0822799	-0.0235483	RIKEN cDNA 4930486F22 gene	78170	4930486F22Rik	5.73615	5.03494	5.24414	30.7544	26.9949	28.1165
4930486I03Rik	-0.140268	0.109447	0.0308208	RIKEN cDNA 4930486I03 gene	75028	4930486I03Rik	20.3617	24.2095	22.9254	176.59	209.96	198.824
4930486L24Rik	-0.146297	-0.341545	0.487842	RIKEN cDNA 4930486L24 gene	214639	4930486L24Rik	0.855806	0.74748	1.32822	14.8812	12.9975	23.0957
4930487D11Rik	0.490517	0.065626	-0.556143	RIKEN cDNA 4930487D11 gene	78172	4930487D11Rik	10.9638	8.16688	5.30744	22.8178	16.9968	11.0458
4930487H11Rik	0.25131	-0.239986	-0.0113244	RIKEN cDNA 4930487H11 gene	74992	4930487H11Rik	1.63883	1.16584	1.36607	16.8653	11.9977	14.0583
4930488B22Rik	0.667027	-0.544163	-0.122864	RIKEN cDNA 4930488B22 gene	74971	4930488B22Rik	0.307683	0.132892	0.17796	6.94454	2.99943	4.01664
4930488L21Rik	0.0109521	0.00885691	-0.0198091	RIKEN cDNA 4930488L21 gene	75809	4930488L21Rik	52.6442	52.5678	51.5336	1297.64	1295.75	1270.26
4930500F04Rik	0.0823779	0.109012	-0.19139	RIKEN cDNA 4930500F04 gene	70969	4930500F04Rik	16.6104	16.9199	13.7394	92.2631	93.9822	76.3161
4930500L23Rik	0.199324	-0.0996622	-0.0996622	RIKEN cDNA 4930500L23 gene	74973	4930500L23Rik	0.123028	0	0	0.992077	0	0
4930502A04Rik	0.0305423	-0.0785491	0.0480068	RIKEN cDNA 4930502A04 gene	74951	4930502A04Rik	2.51908	2.33562	2.54976	24.8019	22.9956	25.104
4930502E09Rik	0.167283	-0.352033	0.18475	RIKEN cDNA 4930502E09 gene	74995	4930502E09Rik	1.57044	1.0957	1.58957	12.897	8.99829	13.0541
4930502E18Rik	-0.208908	0.0104036	0.198504	RIKEN cDNA 4930502E18 gene	75013	4930502E18Rik	3.87105	4.50659	5.13419	57.5405	66.9873	76.3161
4930503B20Rik	-0.0431504	0.20791	-0.16476	RIKEN cDNA 4930503B20 gene	75015	4930503B20Rik	309.767	368.648	284.726	3735.17	4445.16	3433.22
4930503E14Rik	0.00118978	0.031008	-0.0321978	RIKEN cDNA 4930503E14 gene	74954	4930503E14Rik	14.1978	14.4943	13.873	229.17	233.956	223.928
4930503E24Rik	0	0	0	RIKEN cDNA 4930503E24 gene	75030	4930503E24Rik	0	0.0595319	0	0	0.99981	0
4930503F20Rik	-0.217606	0.1489	0.0687056	RIKEN cDNA 4930503F20 gene	218902	4930503F20Rik	8.67326	11.1818	10.5772	51.588	64.9877	60.2496
4930503H13Rik	-0.174842	0.0842902	0.0905522	RIKEN cDNA 4930503H13 gene	74941	4930503H13Rik	2.4684	2.95408	2.96693	15.8732	18.9964	19.079
4930503L19Rik	-0.0701872	0.124039	-0.053852	RIKEN cDNA 4930503L19 gene	269033	4930503L19Rik	40.9061	46.8011	41.3719	1268.87	1451.72	1283.32
4930503O07Rik	0.393966	0.0425978	-0.436564	RIKEN cDNA 4930503O07 gene	74942	4930503O07Rik	1.59891	1.25329	0.899103	8.92869	6.99867	5.0208
4930504C09Rik	0.116676	-0.509553	0.392876	RIKEN cDNA 4930504C09 gene	75076	4930504C09Rik	4.16159	2.69616	5.03969	55.5563	35.9932	67.2787
4930504O13Rik	-0.00909395	0.142822	-0.133728	RIKEN cDNA 4930504O13 gene	403200	4930504O13Rik	116.9	129.881	107.225	687.509	763.855	630.612
4930505A04Rik	-0.0338515	0.142628	-0.108777	RIKEN cDNA 4930505A04 gene	75087	4930505A04Rik	137.032	154.863	130.097	1471.25	1662.68	1396.79
4930505G20Rik	-1.27344	-0.366411	1.63985	RIKEN cDNA 4930505G20 gene	75088	4930505G20Rik	0	0.187518	0.753335	0	0.99981	4.01664
4930505K13Rik	-0.321466	0.642932	-0.321466	RIKEN cDNA 4930505K13 gene	75073	4930505K13Rik	0	0.195125	0	0	0.99981	0
4930505K14Rik	-0.424476	0.131047	0.293429	RIKEN cDNA 4930505K14 gene	78015	4930505K14Rik	5.12172	7.5274	8.42416	23.8098	34.9934	39.1622
4930506A18Rik	0.108838	0.0465193	-0.155357	RIKEN cDNA 4930506A18 gene	75044	4930506A18Rik	7.66197	7.33805	6.37984	92.2631	87.9833	76.3161
4930506C21Rik	-0.214864	-0.0967495	0.311613	RIKEN cDNA 4930506C21 gene	75060	4930506C21Rik	2.24708	2.43879	3.23671	25.794	27.9947	37.1539
4930507D05Rik	0.0803752	0.0326829	-0.113058	RIKEN cDNA 4930507D05 gene	74706	4930507D05Rik	4.19253	4.0562	3.66646	124.01	119.977	108.449
4930507D10Rik	-0.0608057	0.258275	-0.197469	RIKEN cDNA 4930507D10 gene	75043	4930507D10Rik	15.9638	19.9154	14.521	225.201	280.947	204.849
4930509E16Rik	0.570004	-0.46942	-0.100583	RIKEN cDNA 4930509E16 gene	75115	4930509E16Rik	1.95901	0.953101	1.23075	28.7702	13.9973	18.0749
4930509J09Rik	-0.259044	0.237587	0.0214573	RIKEN cDNA 4930509J09 gene	74693	4930509J09Rik	0.504611	0.711963	0.612909	9.92077	13.9973	12.0499
4930509K18Rik	0.293454	-0.22586	-0.0675938	RIKEN cDNA 4930509K18 gene	75819	4930509K18Rik	0.540142	0.376859	0.420554	12.897	8.99829	10.0416
4930511A02Rik	0.115529	0.109029	-0.224558	RIKEN cDNA 4930511A02 gene	74712	4930511A02Rik	6.32262	6.2942	4.99483	162.701	161.969	128.532
4930511A08Rik	0.356477	0.0351063	-0.391584	RIKEN cDNA 4930511A08 gene	78178	4930511A08Rik	11.9432	9.55825	7.11102	33.7306	26.9949	20.0833
4930511E03Rik	0.479087	-0.239544	-0.239544	RIKEN cDNA 4930511E03 gene	78773	4930511E03Rik	0.164562	0.0995068	0.0666265	4.96038	2.99943	2.00832
4930511M06Rik	0.0443769	-0.0556494	0.0112725	RIKEN cDNA 4930511M06 gene	75084	4930511M06Rik	26.6168	24.8339	26.013	499.015	450.914	488.022
4930512B01Rik	0.0882968	-0.0441484	-0.0441484	RIKEN cDNA 4930512B01 gene	74724	4930512B01Rik	0.109615	0.0552346	0	1.98415	0.99981	0
4930512J16Rik	-0.0176969	0.423185	-0.405489	RIKEN cDNA 4930512J16 gene	75131	4930512J16Rik	1.97572	2.68191	1.51004	48.6118	65.9875	37.1539
4930512M02Rik	0.0636894	0.265944	-0.329633	RIKEN cDNA 4930512M02 gene	100503589	4930512M02Rik	14.3241	16.4798	10.906	112.105	128.976	85.3536
4930513D17Rik	0.00953677	0.0345447	-0.0440814	RIKEN cDNA 4930513D17 gene	75095	4930513D17Rik	6.94814	7.06963	6.69465	103.176	104.98	99.4118
4930513N10Rik	0.0314576	0.0463266	-0.0777842	RIKEN cDNA 4930513N10 gene	319960	4930513N10Rik	20.1646	20.3735	18.6941	778.78	786.851	721.991
4930513O06Rik	0.0256924	0.28558	-0.311273	RIKEN cDNA 4930513O06 gene	75125	4930513O06Rik	11.2455	13.4652	8.90312	100.2	119.977	79.3286
4930515B02Rik	-0.270453	0.308434	-0.0379808	RIKEN cDNA 4930515B02 gene	75128	4930515B02Rik	9.56721	14.2905	11.24	55.5563	82.9842	65.2704
4930515G01Rik	-0.108041	0.0286929	0.0793476	RIKEN cDNA 4930515G01 gene	67642	4930515G01Rik	5.6046	6.16177	6.38196	87.3028	95.9818	99.4118
4930515G16Rik	0.323777	-0.665019	0.341242	myc induced nuclear antigen pseudogene	75070	4930515G16Rik	0.506001	0.254973	0.512164	1.98415	0.99981	2.00832
4930515L03Rik	-0.204544	0.391623	-0.187079	RIKEN cDNA 4930515L03 gene	75069	4930515L03Rik	0.47204	0.71358	0.477789	1.98415	2.99943	2.00832
4930515L19Rik	0.111301	-0.462459	0.351159	RIKEN cDNA 4930515L19 gene	75133	4930515L19Rik	0.706925	0.474957	0.834791	5.95246	3.99924	7.02912
4930517E11Rik	0	0	0	RIKEN cDNA 4930517E11 gene	74702	4930517E11Rik	0	0.0536503	0	0	0.99981	0
4930517M08Rik	-0.138565	-0.12736	0.265924	RIKEN cDNA 4930517M08 gene	75117	4930517M08Rik	1.12354	1.1323	1.48714	12.897	12.9975	17.0707
4930518J21Rik	-0.116866	-0.105663	0.222529	RIKEN cDNA 4930518J21 gene	75123	4930518J21Rik	3.60101	3.62908	4.55609	19.8415	19.9962	25.104
4930518P08Rik	0.0996343	-0.304201	0.204567	RIKEN cDNA 4930518P08 gene	71654	4930518P08Rik	1.08743	0.82193	1.16947	15.8732	11.9977	17.0707
4930519D14Rik	-0.110976	0.204487	-0.0935106	RIKEN cDNA 4930519D14 gene	75090	4930519D14Rik	8.2259	10.2364	8.32609	114.089	141.973	115.478
4930519F09Rik	0.0681666	0.235769	-0.303936	RIKEN cDNA 4930519F09 gene	114676	4930519F09Rik	6.5169	7.31972	5.03532	129.962	145.972	100.416
4930519F16Rik	0.184254	-0.226776	0.0425212	RIKEN cDNA 4930519F16 gene	75106	4930519F16Rik	4.64335	3.4922	4.20887	66.4691	49.9905	60.2496
4930519F24Rik	-0.459149	0.366498	0.092651	RIKEN cDNA 4930519F24 gene	108970	4930519F24Rik	5.16579	9.15548	7.5726	28.7702	50.9903	42.1747
4930519G04Rik	-0.194047	0.210368	-0.016321	RIKEN cDNA 4930519G04 gene	67593	4930519G04Rik	13.9146	18.4167	15.7388	379.965	502.905	429.78
4930519H02Rik	-0.069237	0.177818	-0.108581	RIKEN cDNA 4930519H02 gene	75058	4930519H02Rik	22.5889	26.8081	21.9812	256.948	304.942	250.036
4930519K11Rik	-0.1479	-0.136701	0.284601	RIKEN cDNA 4930519K11 gene	78019	4930519K11Rik	1.52959	1.54151	2.06429	5.95246	5.99886	8.03328
4930520O04Rik	0.0838733	0.00855176	-0.0924251	RIKEN cDNA 4930520O04 gene	75116	4930520O04Rik	9.09229	8.62977	8.04641	123.018	115.978	111.462
4930520P13Rik	-0.120697	-0.0391057	0.159802	RIKEN cDNA 4930520P13 gene	75086	4930520P13Rik	4.40892	4.66545	5.35514	19.8415	20.996	24.0998
4930521E06Rik	0	0	0	RIKEN cDNA 4930521E06 gene	75066	4930521E06Rik	0.0948956	0	0.0960514	0.992077	0	1.00416
4930522H14Rik	-0.0201736	0.190081	-0.169907	RIKEN cDNA 4930522H14 gene	67646	4930522H14Rik	69.7199	80.6584	62.8467	702.39	809.846	634.629
4930522O17Rik	0.0218355	0.418859	-0.440695	RIKEN cDNA 4930522O17 gene	78180	4930522O17Rik	56.6387	74.5812	41.1034	210.32	276.947	152.632
4930523C07Rik	0.0091779	-0.0364766	0.0272987	RIKEN cDNA 4930523C07 gene	67647	4930523C07Rik	8.54933	8.28302	8.65739	327.385	313.94	331.373
4930523O13Rik	-0.266986	0.119433	0.147553	RIKEN cDNA 4930523O13 gene	74726	4930523O13Rik	12.3134	16.0954	16.4122	200.4	261.95	267.106
4930524B15Rik	0.0238573	-0.041005	0.0171478	RIKEN cDNA 4930524B15 gene	67592	4930524B15Rik	25.1732	24.0665	25.0564	656.755	627.881	653.708
4930524B17Rik	0.842202	-0.34823	-0.493972	RIKEN cDNA 4930524B17 gene	74725	4930524B17Rik	0.921262	0.403671	0.364884	22.8178	9.9981	9.03744
4930524C18Rik	-0.224061	0.546135	-0.322074	RIKEN cDNA 4930524C18 gene	75822	4930524C18Rik	0.513024	0.874963	0.479328	12.897	21.9958	12.0499
4930524N10Rik	-0.0888277	0.128826	-0.0399983	RIKEN cDNA 4930524N10 gene	75071	4930524N10Rik	8.47895	9.85967	8.77084	90.279	104.98	93.3868
4930524O05Rik	0.267138	0.278339	-0.545477	RIKEN cDNA 4930524O05 gene	75096	4930524O05Rik	2.7405	2.76186	1.5603	15.8732	15.997	9.03744
4930524O08Rik	-0.000318333	-0.0657373	0.0660557	RIKEN cDNA 4930524O08 gene	74700	4930524O08Rik	3.10248	2.96494	3.24855	57.5405	54.9896	60.2496
4930525C09Rik	-0.0151864	0.205056	-0.189869	RIKEN cDNA 4930525C09 gene	78127	4930525C09Rik	26.8297	31.2547	23.7701	117.065	140.973	102.424
4930525D18Rik	-0.0722651	0.110125	-0.0378601	RIKEN cDNA 4930525D18 gene	75100	4930525D18Rik	46.2369	52.4679	47.3528	503.975	571.891	516.138
4930525G20Rik	0.113161	-0.196098	0.0829369	RIKEN cDNA 4930525G20 gene	320163	4930525G20Rik	11.8032	9.52585	11.5585	488.102	393.925	477.98
4930526H09Rik	0.535205	-0.502915	-0.0322898	RIKEN cDNA 4930526H09 gene	102636142	4930526H09Rik	0.205355	0.0689853	0.138571	2.97623	0.99981	2.00832
4930526I15Rik	0.198452	-0.09165	-0.106802	RIKEN cDNA 4930526I15 gene	75135	4930526I15Rik	20.4814	16.7506	16.5756	292.663	241.954	247.023
4930526L06Rik	0.363876	-0.00824975	-0.355626	RIKEN cDNA 4930526L06 gene	75138	4930526L06Rik	2.45016	1.8931	1.488	29.7623	22.9956	18.0749
4930527F14Rik	-0.0270443	-0.378411	0.405456	RIKEN cDNA 4930527F14 gene	67651	4930527F14Rik	3.39042	2.65755	4.57561	26.7861	20.996	36.1497
4930527G23Rik	-0.103008	0.0483731	0.0546346	RIKEN cDNA 4930527G23 gene	78199	4930527G23Rik	8.6363	9.59175	9.63347	48.6118	53.9897	54.2246
4930528A17Rik	0.0545854	0.11123	-0.165815	RIKEN cDNA 4930528A17 gene	67735	4930528A17Rik	4.34974	4.52392	3.7335	124.01	128.976	106.441
4930528D03Rik	0.0212126	-0.0598866	0.0386741	RIKEN cDNA 4930528D03 gene	75223	4930528D03Rik	22.8711	21.6209	23.1496	352.187	332.937	356.477
4930528G23Rik	0.111301	-0.240068	0.128767	RIKEN cDNA 4930528G23 gene	75831	4930528G23Rik	0.395332	0.309877	0.400147	8.92869	6.99867	9.03744
4930528H21Rik	-0.488098	0.252462	0.235636	RIKEN cDNA 4930528H21 gene	78034	4930528H21Rik	8.69242	14.5235	14.3551	37.6989	62.988	62.2579
4930528P14Rik	-0.177778	0.203791	-0.0260123	RIKEN cDNA 4930528P14 gene	78193	4930528P14Rik	8.97903	11.6975	9.97506	40.6752	52.9899	45.1872
4930529C04Rik	-0.0936831	0.00324973	0.0904334	RIKEN cDNA 4930529C04 gene	619677	4930529C04Rik	0.983434	1.05178	1.1173	48.6118	51.9901	55.2288
4930529K09Rik	-0.21782	0.204578	0.013242	RIKEN cDNA 4930529K09 gene	75155	4930529K09Rik	14.9506	20.0361	17.5475	93.2552	124.976	109.453
4930529L06Rik	0.0275686	0.212802	-0.24037	RIKEN cDNA 4930529L06 gene	78023	4930529L06Rik	26.2663	29.8648	21.8143	38.691	43.9916	32.1331
4930532I03Rik	0.203724	-0.0988341	-0.10489	RIKEN cDNA 4930532I03 gene	75833	4930532I03Rik	3.62753	2.94125	2.92893	61.5088	51.9901	53.2205
4930532M18Rik	-0.365017	0.205611	0.159406	RIKEN cDNA 4930532M18 gene	75233	4930532M18Rik	4.54866	6.75553	6.5426	18.8495	27.9947	27.1123
4930533B01Rik	0.150293	-0.0608946	-0.0893988	RIKEN cDNA 4930533B01 gene	75166	4930533B01Rik	7.91676	6.8387	6.70491	97.2235	83.9842	82.3411
4930533N22Rik	0.0818379	-0.139621	0.0577831	RIKEN cDNA 4930533N22 gene	75205	4930533N22Rik	7.10965	6.09793	6.99209	139.883	119.977	137.57
4930533P14Rik	0	0	0	RIKEN cDNA 4930533P14 gene	75159	4930533P14Rik	0	0	0	0	0	0
4930538K18Rik	-0.141381	0.168162	-0.0267818	RIKEN cDNA 4930538K18 gene	75180	4930538K18Rik	49.3638	61.1773	53.4449	954.378	1182.78	1033.28
4930539C22Rik	-0.0697466	-0.0585457	0.128292	RIKEN cDNA 4930539C22 gene	75208	4930539C22Rik	1.30483	1.315	1.49682	14.8812	14.9972	17.0707
4930539E08Rik	0.103809	-0.0740181	-0.0297913	RIKEN cDNA 4930539E08 gene	207819	4930539E08Rik	2.60135	2.29968	2.37127	169.645	149.972	154.641
4930539J05Rik	-0.0203422	-0.10077	0.121112	RIKEN cDNA 4930539J05 gene	319587	4930539J05Rik	87.7102	82.9543	96.7458	386.91	365.931	426.768
4930539M17Rik	0.115524	-0.178126	0.0626021	RIKEN cDNA 4930539M17 gene	75149	4930539M17Rik	2.1717	1.77175	2.09348	20.8336	16.9968	20.0832
4930539N22Rik	0.407165	-0.203582	-0.203582	RIKEN cDNA 4930539N22 gene	75203	4930539N22Rik	0.152705	0.0769474	0	1.98416	0.99981	0
4930540M03Rik	-0.27734	-0.121749	0.399089	RIKEN cDNA 4930540M03 gene	78025	4930540M03Rik	5.49343	6.11901	8.77948	18.8495	20.996	30.1248
4930542C21Rik	0.29778	0.0459436	-0.343723	RIKEN cDNA 4930542C21 gene	75175	4930542C21Rik	2.66518	2.23829	1.7085	29.7623	24.9953	19.079
4930542D17Rik	-0.065237	0.115741	-0.0505035	RIKEN cDNA 4930542D17 gene	75211	4930542D17Rik	60.8776	69.014	61.5025	1048.63	1188.77	1059.39
4930543E12Rik	0.0694373	-0.107432	0.0379948	RIKEN cDNA 4930543E12 gene	75239	4930543E12Rik	4.9085	4.34216	4.80268	89.2869	78.985	87.3619
4930543N07Rik	-0.0774925	0.218439	-0.140947	RIKEN cDNA 4930543N07 gene	75187	4930543N07Rik	4.01581	4.93012	3.84301	54.5642	66.9873	52.2163
4930544D05Rik	0.0122809	0.208187	-0.220468	RIKEN cDNA 4930544D05 gene	668433	4930544D05Rik	215.809	247.197	183.656	1445.46	1655.69	1230.1
4930544G11Rik	-0.0718894	0.181524	-0.109635	RIKEN cDNA 4930544G11 gene	67653	4930544G11Rik	153.309	182.748	149.35	2827.42	3370.36	2754.41
4930544M13Rik	-0.0338881	0.137775	-0.103887	RIKEN cDNA 4930544M13 gene	75161	4930544M13Rik	0.938655	1.05726	0.894199	16.8653	18.9964	16.0666
4930545E07Rik	0.186578	0.266493	-0.453072	RIKEN cDNA 4930545E07 gene	75162	4930545E07Rik	4.15007	4.38644	2.6638	40.6752	42.9918	26.1081
4930545H06Rik	-0.147903	0.500734	-0.352831	RIKEN cDNA 4930545H06 gene	75148	4930545H06Rik	7.42272	11.6365	6.43982	62.5008	97.9814	54.2246
4930545L23Rik	0.153068	0.0122663	-0.165334	RIKEN cDNA 4930545L23 gene	78805	4930545L23Rik	7.55272	6.85043	6.05696	257.94	233.956	206.857
4930546C10Rik	-0.00955663	0.586611	-0.577054	RIKEN cDNA 4930546C10 gene	78931	4930546C10Rik	0.189091	0.285848	0.127596	5.95246	8.99829	4.01664
4930546K05Rik	0.47095	-0.432118	-0.0388318	RIKEN cDNA 4930546K05 gene	78194	4930546K05Rik	0.981076	0.524629	0.689038	48.6118	25.9951	34.1414
4930547E08Rik	0.575408	-0.583316	0.0079077	RIKEN cDNA 4930547E08 gene	78031	4930547E08Rik	1.77338	0.794312	1.19665	8.92869	3.99924	6.02496
4930547E14Rik	0.04253	0.203105	-0.245635	RIKEN cDNA 4930547E14 gene	75145	4930547E14Rik	21.1751	23.6681	17.3412	109.128	121.977	89.3702
4930548G14Rik	0.204124	-0.351714	0.14759	RIKEN cDNA 4930548G14 gene	75281	4930548G14Rik	2.71857	1.84934	2.6141	39.6831	26.9949	38.1581
4930548H24Rik	-0.11385	0.150115	-0.0362647	RIKEN cDNA 4930548H24 gene	67656	4930548H24Rik	10.2533	12.3119	10.8198	186.51	223.957	196.815
4930548J01Rik	-0.0173149	0.060231	-0.0429161	RIKEN cDNA 4930548J01 gene	78043	4930548J01Rik	21.4681	22.6536	21.0905	168.653	177.966	165.686
4930548K13Rik	0.193002	-0.210829	0.017827	RIKEN cDNA 4930548K13 gene	75360	4930548K13Rik	1.48854	1.12511	1.31834	7.93661	5.99886	7.02912
4930549C01Rik	-0.12988	0.134442	-0.0045617	RIKEN cDNA 4930549C01 gene	67663	4930549C01Rik	31.26	37.5455	34.0968	217.265	260.95	236.982
4930549C15Rik	0.0682648	-0.0974119	0.0291472	RIKEN cDNA 4930549C15 gene	75243	4930549C15Rik	1.63103	1.45408	1.5874	25.794	22.9956	25.104
4930549G23Rik	-0.0836875	0.190551	-0.106863	RIKEN cDNA 4930549G23 gene	75286	4930549G23Rik	31.8091	38.4685	31.3022	178.574	215.959	175.728
4930550C14Rik	-0.0506679	0.0727974	-0.0221295	RIKEN cDNA 4930550C14 gene	75311	4930550C14Rik	33.5015	36.4948	34.1708	514.888	560.894	525.175
4930550C17Rik	-0.0661943	1.11493	-1.04874	RIKEN cDNA 4930550C17 gene	75245	4930550C17Rik	0.221043	0.501223	0.111867	3.96831	8.99829	2.00832
4930550L24Rik	-0.100084	0.117229	-0.017145	RIKEN cDNA 4930550L24 gene	75352	4930550L24Rik	13.6547	15.8745	14.4627	277.782	322.939	294.219
4930552N02Rik	-0.153515	0.174443	-0.0209275	RIKEN cDNA 4930552N02 gene	75367	4930552N02Rik	2.50243	3.14114	2.74331	36.6395	45.9913	40.1664
4930552P12Rik	0.255731	-0.470032	0.214301	RIKEN cDNA 4930552P12 gene	77594	4930552P12Rik	0.728122	0.440279	0.70751	24.8019	14.9972	24.0998
4930553C11Rik	0.0712917	0.00080605	-0.0720977	RIKEN cDNA 4930553C11 gene	75315	4930553C11Rik	24.6421	23.4671	22.3107	216.273	205.961	195.811
4930553E22Rik	0.0574144	0.0197082	-0.0771226	RIKEN cDNA 4930553E22 gene	75247	4930553E22Rik	11.8927	11.5859	10.8338	59.5246	57.989	54.2246
4930554C24Rik	0.00103056	0.59719	-0.598221	RIKEN cDNA 4930554C24 gene	75253	4930554C24Rik	0.151493	0.22901	0.0766688	1.98415	2.99943	1.00416
4930554G24Rik	0.0742939	-0.06651	-0.00778393	RIKEN cDNA 4930554G24 gene	75280	4930554G24Rik	1.43064	1.29761	1.35152	29.7623	26.9949	28.1165
4930554H23Rik	0.387992	0.206553	-0.594545	RIKEN cDNA 4930554H23 gene	77631	4930554H23Rik	0.228614	0.201597	0.115699	7.93661	6.99867	4.01664
4930554I06Rik	-0.223639	0.156797	0.0668424	RIKEN cDNA 4930554I06 gene	75354	4930554I06Rik	12.4278	16.1777	15.1998	71.4295	92.9823	87.3619
4930555B11Rik	-0.223267	0.308769	-0.085502	RIKEN cDNA 4930555B11 gene	75279	4930555B11Rik	1.1545	1.66937	1.27018	22.8178	32.9937	25.104
4930555B12Rik	-0.998298	1.9966	-0.998298	RIKEN cDNA 4930555B12 gene	78086	4930555B12Rik	0	0.797173	0	0	0.99981	0
4930555G01Rik	0.0101651	-0.0907431	0.0805779	RIKEN cDNA 4930555G01 gene	108978	4930555G01Rik	7.67458	7.15613	8.05844	212.304	197.962	222.923
4930555G21Rik	0.713752	-0.860005	0.146253	RIKEN cDNA 4930555G21 gene	75252	4930555G21Rik	0.596403	0.200351	0.402444	2.97623	0.99981	2.00832
4930555K05Rik	0.473134	-0.437663	-0.0354708	RIKEN cDNA 4930555K05 gene	75361	4930555K05Rik	7.03131	3.73989	4.94232	35.7148	18.9964	25.104
4930556C24Rik	-0.51643	0.314955	0.201475	RIKEN cDNA 4930556C24 gene	75310	4930556C24Rik	6.06471	10.7915	9.97518	63.4929	112.979	104.433
4930556G01Rik	0.314254	-0.411507	0.0972526	RIKEN cDNA 4930556G01 gene	75332	4930556G01Rik	1.93923	1.17261	1.66842	19.8415	11.9977	17.0707
4930556J02Rik	-0.189602	0.139341	0.0502612	RIKEN cDNA 4930556J02 gene	75349	4930556J02Rik	19.4078	24.378	22.9183	136.907	171.967	161.67
4930556M19Rik	0.0129546	0.0448104	-0.057765	RIKEN cDNA 4930556M19 gene	75259	4930556M19Rik	13.7864	14.0942	13.1269	320.441	332.937	302.252
4930556N09Rik	0.112969	0.2591	-0.372069	RIKEN cDNA 4930556N09 gene	75301	4930556N09Rik	4.19089	4.63763	2.9943	50.5959	55.9894	36.1497
4930556N13Rik	0.416867	-0.131249	-0.285617	RIKEN cDNA 4930556N13 gene	75285	4930556N13Rik	2.24843	1.53773	1.38169	27.7793	18.9986	17.0707
4930557A04Rik	-0.012226	0.0856894	-0.0734634	RIKEN cDNA 4930557A04 gene	385317	4930557A04Rik	108.45	116.066	103.943	560.523	599.886	537.225
4930557F10Rik	-0.221358	0.302869	-0.0815108	RIKEN cDNA 4930557F10 gene	75322	4930557F10Rik	33.323	47.9239	36.7149	214.289	307.942	234.973
4930557J02Rik	-0.301847	0.0717905	0.230057	RIKEN cDNA 4930557J02 gene	75357	4930557J02Rik	0.53574	0.694113	0.774592	6.94519	8.99829	10.0416
4930557K07Rik	-0.0420728	-0.0853241	0.127397	RIKEN cDNA 4930557K07 gene	78202	4930557K07Rik	11.2343	10.9025	12.6346	26.7861	25.9951	30.1248
4930558C23Rik	-0.0709756	0.266035	-0.195059	RIKEN cDNA 4930558C23 gene	67654	4930558C23Rik	130.343	164.641	119.601	1029.78	1300.75	944.914
4930558F17Rik	0	0	0	RIKEN cDNA 4930558F17 gene	75330	4930558F17Rik	0	0	0	0	0	0
4930558G05Rik	1.32378	-1.66502	0.341242	RIKEN cDNA 4930558G05 gene	75274	4930558G05Rik	1.39529	0.17577	0.70614	7.93661	0.99981	4.01664
4930558J18Rik	0.105214	0.10829	-0.213504	RIKEN cDNA 4930558J18 gene	75323	4930558J18Rik	6.42838	6.4421	5.15416	176.59	176.966	141.586
4930558K02Rik	0.0407959	0.191098	-0.231894	RIKEN cDNA 4930558K02 gene	75368	4930558K02Rik	21.21	23.5389	17.5571	245.043	271.948	202.84
4930559C10Rik	-0.23558	0.19066	0.0449192	RIKEN cDNA 4930559C10 gene	75295	4930559C10Rik	2.23666	3.00546	2.71668	14.8812	19.9962	18.0749
4930562C15Rik	-0.0108626	-0.0270738	0.0379364	RIKEN cDNA 4930562C15 gene	78809	4930562C15Rik	29.3633	29.0352	30.3735	1581.37	1563.7	1635.78
4930562F07Rik	-0.094937	0.102503	-0.00756637	RIKEN cDNA 4930562F07 gene	75255	4930562F07Rik	18.4008	21.0995	19.5496	164.685	190.964	177.736
4930563D23Rik	-0.0523237	0.0992064	-0.0468827	RIKEN cDNA 4930563D23 gene	75328	4930563D23Rik	113.8	126.403	114.23	4185.57	4649.12	4201.4
4930563E18Rik	0.71177	0.433466	-1.14524	RIKEN cDNA 4930563E18 gene	75370	4930563E18Rik	0.54398	0.448544	0.150165	10.9128	8.99829	3.01248
4930563E22Rik	0.0657621	0.0873093	-0.153071	RIKEN cDNA 4930563E22 gene	75304	4930563E22Rik	2.98522	3.03014	2.56508	137.899	139.973	118.491
4930563F08Rik	0.0742906	0.348526	-0.422817	RIKEN cDNA 4930563F08 gene	75369	4930563F08Rik	2.13405	2.58082	1.51203	9.92077	11.9977	7.02912
4930563H07Rik	-0.220072	0.440144	-0.220072	RIKEN cDNA 4930563H07 gene	75347	4930563H07Rik	0	0.158032	0	0	0.99981	0
4930563M20Rik	0.0470898	-0.111638	0.0645484	RIKEN cDNA 4930563M20 gene	78213	4930563M20Rik	1.68872	1.51278	1.70928	8.92869	7.99848	9.03744
4930563M21Rik	-0.0634725	0.190005	-0.126532	RIKEN cDNA 4930563M21 gene	75258	4930563M21Rik	39.63	47.242	37.9351	347.227	413.921	332.377
4930564B18Rik	-0.0189698	0.167318	-0.148348	glutamate rich 6B	75272	4930564B18Rik	6.20986	7.06578	5.67721	61.5088	69.9867	56.2329
4930564C03Rik	-0.0493541	0.160754	-0.1114	RIKEN cDNA 4930564C03 gene	75341	4930564C03Rik	47.0389	54.4134	45.0588	684.533	791.85	655.716
4930564D02Rik	0.325918	-0.56977	0.243852	RIKEN cDNA 4930564D02 gene	75269	4930564D02Rik	1.873	1.00672	1.76943	14.8812	7.99848	14.0582
4930565D16Rik	-0.809736	0.464502	0.345233	RIKEN cDNA 4930565D16 gene	75309	4930565D16Rik	0.367079	0.887858	0.81741	4.96038	11.9977	11.0458
4930565N06Rik	-0.385982	0.532107	-0.146125	RIKEN cDNA 4930565N06 gene	68306	4930565N06Rik	1.44851	2.73712	1.71051	47.6197	89.9829	56.2329
4930567H12Rik	-0.059814	0.0437539	0.0160601	RIKEN cDNA 4930567H12 gene	75930	4930567H12Rik	10.7353	11.5343	11.315	120.041	128.976	126.524
4930567H17Rik	-0.00939596	0.197726	-0.18833	RIKEN cDNA 4930567H17 gene	619303	4930567H17Rik	5.75911	6.64822	5.08734	54.5642	62.988	48.1997
4930567J20Rik	-0.216503	-0.00826492	0.224768	RIKEN cDNA 4930567J20 gene	78221	4930567J20Rik	5.40223	6.24107	7.33515	40.6752	46.9911	55.2288
4930567K12Rik	-0.472339	0.586176	-0.113837	RIKEN cDNA 4930567K12 gene	75845	4930567K12Rik	0.92877	1.93443	1.19077	14.8812	30.9943	19.0791
4930567K20Rik	0.0333967	0.107727	-0.141124	RIKEN cDNA 4930567K20 gene	78056	4930567K20Rik	86.3855	90.9529	76.5429	310.52	326.938	275.14
4930568D16Rik	-0.237793	0.125926	0.111867	RIKEN cDNA 4930568D16 gene	75859	4930568D16Rik	7.30013	9.39336	9.30227	111.113	142.973	141.586
4930568E12Rik	-0.0535908	-0.0423877	0.0959785	RIKEN cDNA 4930568E12 gene	78219	4930568E12Rik	8.42269	8.48835	9.34277	72.4216	72.9861	80.3328
4930568G15Rik	-0.0640552	0.210183	-0.146128	RIKEN cDNA 4930568G15 gene	75857	4930568G15Rik	2.51787	3.045	2.37863	29.7623	35.9932	28.1165
4930570G19Rik	0.109474	0.0155842	-0.125058	RIKEN cDNA 4930570G19 gene	329782	4930570G19Rik	20.3867	19.1022	17.3279	191.471	185.965	171.711
4930571K23Rik	-0.0607453	0.0702343	-0.00948899	RIKEN cDNA 4930571K23 gene	75861	4930571K23Rik	378.579	414.558	392.271	10967.4	12009.7	11364.1
4930571O06Rik	0.832467	-0.419361	-0.413105	RIKEN cDNA 4930571O06 gene	78048	4930571O06Rik	3.7101	1.55793	1.5647	11.9049	4.99905	5.0208
4930572K03Rik	-0.0482558	0.1349	-0.0866443	RIKEN cDNA 4930572K03 gene	75916	4930572K03Rik	14.4794	16.4394	14.0992	156.748	177.966	152.632
4930572O03Rik	0.487363	-1.11149	0.624126	RIKEN cDNA 4930572O03 gene	381715	4930572O03Rik	8.03091	2.65132	8.82947	115.081	37.9928	126.524
4930572O13Rik	-0.0796436	-0.00704108	0.0866847	RIKEN cDNA 4930572O13 gene	75862	4930572O13Rik	5.37239	5.64967	6.02889	45.6355	47.9909	51.2121
4930573O16Rik	0.280683	-0.386187	0.105504	RIKEN cDNA 4930573O16 gene	78049	4930573O16Rik	2.60569	1.64125	2.30775	7.93661	4.99905	7.02912
4930577N17Rik	-0.262554	-0.25135	0.513904	RIKEN cDNA 4930577N17 gene	67746	4930577N17Rik	0.601067	0.605753	1.02958	12.897	12.9975	22.0915
4930578C19Rik	0	0	0	RIKEN cDNA 4930578C19 gene	75905	4930578C19Rik	0.083671	0.0421616	0	1.98415	0.99981	0
4930578E11Rik	-0.116464	0.143315	-0.0268508	RIKEN cDNA 4930578E11 gene	78058	4930578E11Rik	4.03354	4.82934	4.29203	116.073	138.974	123.512
4930578I06Rik	-0.0566591	0.16889	-0.112231	RIKEN cDNA 4930578I06 gene	67750	4930578I06Rik	146.559	171.36	141.021	1808.56	2114.6	1740.21
4930578M01Rik	0.371592	-0.0892732	-0.282319	RIKEN cDNA 4930578M01 gene	75951	4930578M01Rik	4.07472	2.96049	2.58971	42.6593	30.9941	27.1123
4930578N18Rik	-0.0458556	0.0197963	0.0260593	RIKEN cDNA 4930578N18 gene	78215	4930578N18Rik	5.62033	5.882	5.90759	25.794	26.9949	27.1123
4930579F01Rik	-0.00140316	0.0590112	-0.0576081	RIKEN cDNA 4930579F01 gene	67741	4930579F01Rik	49.7577	51.8856	47.8565	1086.32	1112.79	1045.33
4930579G18Rik	0.21111	-0.200898	-0.0102119	RIKEN cDNA 4930579G18 gene	75913	4930579G18Rik	3.1309	2.35311	2.68562	58.5325	43.9916	50.208
4930579G24Rik	0.0323494	0.116346	-0.148696	RIKEN cDNA 4930579G24 gene	75939	4930579G24Rik	22.6487	24.0065	19.9776	594.254	629.88	524.171
4930579H20Rik	-0.120697	0.960895	-0.840198	RIKEN cDNA 4930579H20 gene	75855	4930579H20Rik	0.508451	1.07607	0.308786	9.92077	20.996	6.02496
4930579J19Rik	0.205263	0.186718	-0.391981	RIKEN cDNA 4930579J19 gene	75854	4930579J19Rik	5.04389	4.97947	3.33409	48.6118	47.9909	32.1331
4930579K19Rik	0.0949182	0.493139	-0.588057	RIKEN cDNA 4930579K19 gene	75881	4930579K19Rik	0.914225	1.20484	0.569452	12.897	16.9968	8.03328
4930579P08Rik	0.0320264	-0.335276	0.30325	RIKEN cDNA 4930579P08 gene	75878	4930579P08Rik	1.69467	1.31376	2.04518	25.794	19.9962	31.1289
4930581F22Rik	0.0803973	-0.0433344	-0.037063	RIKEN cDNA 4930581F22 gene	78934	4930581F22Rik	15.3061	14.0481	14.1093	500.007	458.913	460.909
4930583K01Rik	0.0168888	0.00846373	-0.0253525	RIKEN cDNA 4930583K01 gene	67745	4930583K01Rik	7.25941	7.21714	7.04994	73.4137	72.9861	71.2953
4930583P06Rik	-0.129734	0.123825	0.00590942	RIKEN cDNA 4930583P06 gene	75946	4930583P06Rik	10.3162	12.2984	11.3332	81.3503	96.9816	89.3703
4930584F24Rik	0.1002	0.0564827	-0.156682	RIKEN cDNA 4930584F24 gene	75942	4930584F24Rik	39.9092	38.718	33.3998	584.333	566.892	489.026
4930586N03Rik	-0.053218	0.226473	-0.173255	RIKEN cDNA 4930586N03 gene	75887	4930586N03Rik	4.32912	5.25527	3.9835	43.6514	52.9899	40.1664
4930587E11Rik	-0.0621421	0.126283	-0.0641409	RIKEN cDNA 4930587E11 gene	75893	4930587E11Rik	11.1956	12.7576	11.1801	54.5642	66.9873	57.2371
4930590J08Rik	0.0205613	-0.0330217	0.0124604	RIKEN cDNA 4930590J08 gene	381798	4930590J08Rik	52.4169	50.5058	52.1234	2485.15	2394.55	2471.24
4930590L20Rik	-1.16226	-0.214481	1.37674	RIKEN cDNA 4930590L20 gene	75910	4930590L20Rik	0	0.19289	0.581186	0	0.99981	3.01248
4930591A17Rik	-0.305878	0.442288	-0.13641	RIKEN cDNA 4930591A17 gene	68175	4930591A17Rik	6.76811	11.3681	7.61171	53.5721	89.9829	60.2496
4930591E09Rik	-0.342888	-0.331688	0.674576	RIKEN cDNA 4930591E09 gene	75877	4930591E09Rik	0.470379	0.474045	0.952215	1.98415	1.99962	4.01664
4930592A05Rik	-0.325387	0.270747	0.0546398	RIKEN cDNA 4930592A05 gene	75880	4930592A05Rik	1.16337	1.75862	1.51397	13.8897	20.9966	18.0756
4930592I03Rik	0.0750563	-0.0151031	-0.0599531	RIKEN cDNA 4930592I03 gene	75853	4930592I03Rik	28.8506	27.1028	26.2732	336.314	315.94	306.269
4930593A02Rik	-0.00817373	0.0783176	-0.0701439	RIKEN cDNA 4930593A02 gene	71301	4930593A02Rik	5.08313	5.39719	4.86941	55.5563	58.9888	53.2205
4930593C16Rik	-0.282491	0.484781	-0.202291	RIKEN cDNA 4930593C16 gene	78060	4930593C16Rik	7.88967	13.4286	8.34068	44.6435	75.9856	47.1955
4930594C11Rik	-0.0706515	0.0787489	-0.00809737	RIKEN cDNA 4930594C11 gene	77633	4930594C11Rik	4.94618	5.48585	5.16536	187.503	207.961	195.811
4930594O21Rik	-0.233448	0.271587	-0.0381386	RIKEN cDNA 4930594O21 gene	75947	4930594O21Rik	3.01297	4.27588	3.44976	39.6831	51.9901	43.1789
4930595D18Rik	0.0236206	0.0348267	-0.0584473	RIKEN cDNA 4930595D18 gene	78062	4930595D18Rik	3.2535	3.27887	3.07359	29.7623	29.9943	28.1165
4930595M18Rik	0.0259076	0.0593039	-0.0852115	RIKEN cDNA 4930595M18 gene	245492	4930595M18Rik	3.52797	3.61059	3.26644	127.978	130.975	118.491
4930596D02Rik	-0.109974	0.0918171	0.0181571	RIKEN cDNA 4930596D02 gene	239036	4930596D02Rik	30.5511	35.1376	33.3886	435.522	500.905	475.972
4930596I21Rik	0.208895	0.149709	-0.358604	RIKEN cDNA 4930596I21 gene	78229	4930596I21Rik	5.43653	5.21801	3.66849	20.8336	19.9962	14.0582
4930597A21Rik	0.128792	-0.86001	0.731217	RIKEN cDNA 4930597A21 gene	75389	4930597A21Rik	0.269367	0.135733	0.408971	1.98415	0.99981	3.01248
4930597G03Rik	0.100213	-0.110977	0.0107638	RIKEN cDNA 4930597G03 gene	75377	4930597G03Rik	0.997144	0.861357	0.937197	13.8891	11.9977	13.0541
4930598F16Rik	-0.251187	0.262516	-0.0113296	RIKEN cDNA 4930598F16 gene	75381	4930598F16Rik	1.43408	2.04745	1.69347	11.9049	16.9968	14.0582
4930599N23Rik	-0.00918431	0.0415451	-0.0323608	RIKEN cDNA 4930599N23 gene	75379	4930599N23Rik	3.54723	3.67418	3.4907	35.7148	36.993	35.1456
4931402G19Rik	0.0196017	0.269318	-0.288919	RIKEN cDNA 4931402G19 gene	70933	4931402G19Rik	2.89216	3.4387	2.33533	88.2948	104.98	71.2953
4931403E22Rik	-0.282898	0.017814	0.265084	RIKEN cDNA 4931403E22 gene	70942	4931403E22Rik	1.29017	1.58917	1.88628	8.92869	10.9979	13.0541
4931403G20Rik	0.0218902	0.0152173	-0.0371075	RIKEN cDNA 4931403G20 gene	70934	4931403G20Rik	17.9215	17.8388	17.2034	412.704	407.923	392.626
4931406B18Rik	0.0777228	-0.0339333	-0.0437894	RIKEN cDNA 4931406B18 gene	74054	4931406B18Rik	5.21316	4.82491	4.79206	291.671	269.949	268.111
4931406C07Rik	-0.0506811	0.0419989	0.00868223	RIKEN cDNA 4931406C07 gene	70984	4931406C07Rik	11.7198	12.4974	12.2121	444.45	460.912	459.905
4931406H21Rik	0.144872	0.014717	-0.159589	RIKEN cDNA 4931406H21 gene	77592	4931406H21Rik	1.37063	1.25239	1.10986	74.4058	67.9871	60.2496
4931406P16Rik	0.186976	-0.342579	0.155603	RIKEN cDNA 4931406P16 gene	233103	4931406P16Rik	8.23555	5.70533	8.05839	685.525	474.91	670.779
4931408C20Rik	0.115537	-0.136289	0.0207521	RIKEN cDNA 4931408C20 gene	210940	4931408C20Rik	11.4565	9.62154	10.728	702.39	589.888	657.725
4931408D14Rik	-0.0178191	0.246159	-0.22834	RIKEN cDNA 4931408D14 gene	77059	4931408D14Rik	13.9378	16.7363	12.0454	601.199	718.864	515.134
4931409K22Rik	-0.0281169	0.136397	-0.10828	RIKEN cDNA 4931409K22 gene	231045	4931409K22Rik	56.5965	63.4327	53.5375	2239.12	2513.52	2150.91
4931414P19Rik	0.203022	0.0125912	-0.215613	RIKEN cDNA 4931414P19 gene	74359	4931414P19Rik	1.28971	1.13023	0.964874	45.6355	39.9924	34.1414
4931417E11Rik	0.0836147	-0.00740706	-0.0762076	RIKEN cDNA 4931417E11 gene	66740	4931417E11Rik	45.9354	43.1268	41.1184	609.135	571.891	545.259
4931419H13Rik	0.124448	-0.365894	0.241446	RIKEN cDNA 4931419H13 gene	70970	4931419H13Rik	10.9179	7.77198	11.8402	125.002	88.9831	135.562
4931420L22Rik	0.222441	-0.351317	0.128876	RIKEN cDNA 4931420L22 gene	70972	4931420L22Rik	3.15336	2.11863	2.95534	26.7861	17.9966	25.104
4931423N10Rik	0.0320613	0.0255263	-0.0575876	RIKEN cDNA 4931423N10 gene	70981	4931423N10Rik	23.3433	23.2378	21.9369	568.46	565.893	534.213
4931428F04Rik	-0.0227626	0.0776799	-0.0549174	RIKEN cDNA 4931428F04 gene	74356	4931428F04Rik	27.97	29.9867	27.3535	1373.03	1471.72	1343.57
4931428L18Rik	0.0105337	0.0362355	-0.0467692	RIKEN cDNA 4931428L18 gene	70988	4931428L18Rik	7.41483	7.54811	7.12609	98.2156	99.981	94.391
4931429I11Rik	-0.0355355	0.0305044	0.00503103	juvenile hydrocephalus	70989	4931429I11Rik	28.8839	30.2368	29.7076	1229.18	1286.76	1264.24
4931429L15Rik	-0.0378588	0.0291057	0.00875307	RIKEN cDNA 4931429L15 gene	74361	4931429L15Rik	51.7382	54.1963	53.4371	1409.74	1476.72	1456.03
4931429P17Rik	0	0	0	RIKEN cDNA 4931429P17 gene	70971	4931429P17Rik	0.0738252	0.0744006	0	1.98415	1.99962	0
4931430N09Rik	0.0396281	0.0187628	-0.0583909	RIKEN cDNA 4931430N09 gene	74363	4931430N09Rik	6.19137	6.10247	5.78469	180.559	177.966	168.699
4931431B13Rik	0.104333	0.178266	-0.282599	RIKEN cDNA 4931431B13 gene	70973	4931431B13Rik	11.0911	11.6743	8.48197	44.6435	46.9911	34.1414
4931431C16Rik	0.233862	-0.289271	0.0554085	RIKEN cDNA 4931431C16 gene	74364	4931431C16Rik	3.32349	2.31268	2.9368	125.002	86.9835	110.458
4931431F19Rik	-0.0316606	0.0966408	-0.0649802	RIKEN cDNA 4931431F19 gene	70980	4931431F19Rik	50.8612	55.5916	49.7	1290.69	1410.73	1261.22
4931440F15Rik	0.0777274	-0.1097	0.0319728	RIKEN cDNA 4931440F15 gene	216622	4931440F15Rik	17.247	15.1458	16.7086	786.717	690.869	762.157
4931440J10Rik	-0.189711	0.350182	-0.160471	RIKEN cDNA 4931440J10 gene	71000	4931440J10Rik	11.8293	17.1982	12.0715	121.033	175.967	123.512
4931440P22Rik	0.0477002	-0.163489	0.115789	RIKEN cDNA 4931440P22 gene	71004	4931440P22Rik	1.12898	0.975241	1.18354	27.7782	23.9954	29.1206
4932411E22Rik	-0.0792626	-0.0460278	0.12529	RIKEN cDNA 4932411E22 gene	214604	4932411E22Rik	1.76322	1.80431	2.03181	64.485	65.9875	74.3078
4932411N23Rik	0.0213198	-0.0216322	0.000312377	RIKEN cDNA 4932411N23 gene	237029	4932411N23Rik	3.69887	3.59037	3.6454	188.495	182.965	185.77
4932412D23Rik	-0.0224037	0.0836904	-0.0612867	RIKEN cDNA 4932412D23 gene	75722	4932412D23Rik	34.1723	36.78	33.2636	282.742	314.94	269.115
4932413F04Rik	-0.298384	0.203799	0.0945842	RIKEN cDNA 4932413F04 gene	319215	4932413F04Rik	1.92905	2.73222	2.53302	73.4137	103.98	96.3993
4932414J04Rik	-0.0682039	0.0523456	0.0158583	RIKEN cDNA 4932414J04 gene	237694	4932414J04Rik	2.96791	3.22656	3.14598	125.994	136.974	133.553
4932414N04Rik	0.057466	-0.113215	0.0557491	RIKEN cDNA 4932414N04 gene	75721	4932414N04Rik	45.5713	40.4866	45.5171	2328.4	2068.61	2325.63
4932415M13Rik	0.114265	-0.132098	0.0178331	RIKEN cDNA 4932415M13 gene	211496	4932415M13Rik	15.9968	13.4856	14.9625	679.573	572.891	635.633
4932416H05Rik	-0.0686423	0.0474715	0.0211709	RIKEN cDNA 4932416H05 gene	654409	4932416H05Rik	20.2359	21.9319	21.5357	868.067	940.821	923.827
4932416K20Rik	-0.0371873	-0.00437205	0.0415594	RIKEN cDNA 4932416K20 gene	442809	4932416K20Rik	10.5579	10.8008	11.1502	525.801	537.898	555.3
4932418E24Rik	0.0820371	-0.0676834	-0.0143537	coiled-coil domain containing 187	329366	4932418E24Rik	58.8953	53.0897	55.0889	2575.43	2321.56	2408.98
4932429P05Rik	0.0623457	-0.00637833	-0.0559674	RIKEN cDNA 4932429P05 gene	245509	4932429P05Rik	3.85949	3.67995	3.55561	165.677	157.97	152.632
4932435O22Rik	0.106074	-0.0271185	-0.0789559	RIKEN cDNA 4932435O22 gene	319819	4932435O22Rik	1.75385	1.59918	1.54274	83.3345	75.9856	73.3036
4932438A13Rik	0.0683896	-0.114022	0.0456327	RIKEN cDNA 4932438A13 gene	229227	4932438A13Rik	17.2011	15.1581	16.9319	4005.01	3529.33	3942.33
4932438H23Rik	-0.13309	0.078157	0.0549329	RIKEN cDNA 4932438H23 gene	74387	4932438H23Rik	7.5556	8.74703	8.60735	269.845	312.941	307.273
4932441J04Rik	-1.20454	1.39162	-0.187079	RIKEN cDNA 4932441J04 gene	319216	4932441J04Rik	0.127488	0.770889	0.258081	0.992077	5.99886	2.00832
4932443I19Rik	0.688147	0.0212779	-0.709425	RIKEN cDNA 4932443I19 gene	403185	4932443I19Rik	0.923035	0.581394	0.350354	7.93661	4.99905	3.01248
4932702P03Rik	1.01008	-1.30065	0.290574	RIKEN cDNA 4932702P03 gene	73326	4932702P03Rik	0.684454	0.137958	0.415674	4.96038	0.99981	3.01248
4933400A11Rik	0.0197245	-0.080103	0.0603786	RIKEN cDNA 4933400A11 gene	66747	4933400A11Rik	28.0755	26.1985	28.8779	428.577	399.925	440.826
4933400B14Rik	0.118874	-0.0625682	-0.0563059	RIKEN cDNA 4933400B14 gene	71052	4933400B14Rik	0.688735	0.607341	0.609983	7.93661	6.99867	7.02912
4933400C23Rik	-0.386855	0.77371	-0.386855	RIKEN cDNA 4933400C23 gene	331003	4933400C23Rik	0.0443633	0.223545	0.0898072	0.992077	4.99905	2.00832
4933400F21Rik	0.0824186	-0.0214077	-0.0610109	RIKEN cDNA 4933400F21 gene	74403	4933400F21Rik	15.6009	14.5176	14.1245	789.693	734.86	714.962
4933400L20Rik	-0.128152	0.0529741	0.0751781	RIKEN cDNA 4933400L20 gene	71058	4933400L20Rik	8.02475	9.09821	9.23932	79.3661	89.9829	91.3785
4933401B06Rik	0.0733917	0.025941	-0.0993326	RIKEN cDNA 4933401B06 gene	71011	4933401B06Rik	16.4888	15.9553	14.6283	249.011	240.954	220.915
4933401D09Rik	-0.428108	-0.0543354	0.482443	RIKEN cDNA 4933401D09 gene	71008	4933401D09Rik	0.416445	0.539603	0.782818	6.94454	8.99829	13.0541
4933401H06Rik	-0.00510208	0.177954	-0.172852	RIKEN cDNA 4933401H06 gene	71038	4933401H06Rik	30.1767	34.2592	26.8642	329.37	373.929	293.215
4933402C06Rik	-0.0402649	0.114138	-0.0738734	RIKEN cDNA 4933402C06 gene	71029	4933402C06Rik	9.62765	10.7152	9.40596	114.089	126.976	111.462
4933402D24Rik	0.15111	-0.023701	-0.127409	RIKEN cDNA 4933402D24 gene	74426	4933402D24Rik	5.33114	4.72277	4.39519	123.018	108.979	101.42
4933402E13Rik	-0.181424	0.077608	0.103816	RIKEN cDNA 4933402E13 gene	74437	4933402E13Rik	14.227	17.0251	17.3372	373.021	446.915	450.868
4933402J07Rik	-0.0836284	0.168117	-0.0844888	RIKEN cDNA 4933402J07 gene	330820	4933402J07Rik	328.749	391.424	328.553	4007.99	4772.09	4005.59
4933402J10Rik	-0.0257614	0.0843725	-0.0586111	RIKEN cDNA 4933402J10 gene	71057	4933402J10Rik	70.1791	75.7463	68.5992	835.329	912.827	825.419
4933402J15Rik	0	0	0	RIKEN cDNA 4933402J15 gene	74425	4933402J15Rik	0.0458237	0	0.0927636	0.992077	0	2.00832
4933402N03Rik	-0.0436811	0.0879547	-0.0442736	RIKEN cDNA 4933402N03 gene	233918	4933402N03Rik	28.0054	30.6809	27.9939	398.815	436.917	398.651
4933402N22Rik	-0.0945547	0.163738	-0.0691838	RIKEN cDNA 4933402N22 gene	545732	4933402N22Rik	13.4207	16.052	13.6588	180.558	215.959	183.761
4933402P03Rik	-0.0341251	0.11589	-0.0817648	RIKEN cDNA 4933402P03 gene	108803	4933402P03Rik	274.336	304.398	265.425	5756.03	6386.79	5569.07
4933403O08Rik	0.205146	-0.086721	-0.118425	RIKEN cDNA 4933403O08 gene	71030	4933403O08Rik	4.81563	3.93362	3.84812	94.2473	76.9854	75.312
4933404G15Rik	-0.0588863	0.112462	-0.0535758	RIKEN cDNA 4933404G15 gene	74066	4933404G15Rik	23.0766	25.9868	23.1617	473.221	532.899	474.967
4933404K08Rik	0.0877897	-0.306259	0.21847	RIKEN cDNA 4933404K08 gene	74061	4933404K08Rik	2.65722	2.02212	2.90915	48.6118	36.993	53.2205
4933404K13Rik	-0.190879	0.200173	-0.00929444	RIKEN cDNA 4933404K13 gene	71018	4933404K13Rik	8.81535	11.56	9.99774	82.3424	107.979	93.3868
4933404O12Rik	0.0911889	-0.118396	0.0272066	RIKEN cDNA 4933404O12 gene	66752	4933404O12Rik	13.2457	11.4547	12.6711	741.081	640.878	708.937
4933405D12Rik	-0.352513	0.260141	0.0923722	RIKEN cDNA 4933405D12 gene	74057	4933405D12Rik	3.42284	5.23376	4.65919	28.7702	43.9916	39.1622
4933405E24Rik	-0.318892	0.213143	0.105749	RIKEN cDNA 4933405E24 gene	71056	4933405E24Rik	3.49622	5.05542	4.69276	45.6355	65.9875	61.2537
4933405L10Rik	-0.0787045	0.241482	-0.162777	RIKEN cDNA 4933405L10 gene	71046	4933405L10Rik	37.3171	46.5901	35.2046	510.92	637.879	481.997
4933405O20Rik	0.0364284	-0.0342713	-0.00215709	RIKEN cDNA 4933405O20 gene	243996	4933405O20Rik	44.7161	42.5776	43.536	754.97	718.864	735.045
4933406C10Rik	0.105901	-0.196837	0.0909364	RIKEN cDNA 4933406C10 gene	74076	4933406C10Rik	10.5049	8.51645	10.3965	223.217	180.966	220.915
4933406D12Rik	-0.333173	0.163453	0.16972	RIKEN cDNA 4933406D12 gene	74065	4933406D12Rik	1.24867	1.76176	1.76943	9.92077	13.9973	14.0582
4933406F09Rik	-0.054113	0.165405	-0.111292	RIKEN cDNA 4933406F09 gene	68308	4933406F09Rik	136.007	158.359	130.722	2203.4	2565.51	2117.77
4933406G16Rik	-0.0561402	-0.217776	0.273916	RIKEN cDNA 4933406G16 gene	74059	4933406G16Rik	3.41205	3.05041	4.28916	61.5088	54.9896	77.3203
4933406I18Rik	-0.0246227	0.248576	-0.223953	RIKEN cDNA 4933406I18 gene	71045	4933406I18Rik	3.26994	3.95167	2.84797	39.6831	47.9909	35.1456
4933406J08Rik	0.26097	-0.236843	-0.0241267	RIKEN cDNA 4933406J08 gene	74401	4933406J08Rik	2.58988	1.8341	2.12548	73.4137	51.9901	60.2496
4933406J10Rik	0.0853003	0.318894	-0.404195	RIKEN cDNA 4933406J10 gene	77800	4933406J10Rik	4.60741	5.41721	3.28174	53.5721	62.988	38.1581
4933406K04Rik	-0.0171112	-0.0340055	0.0511167	RIKEN cDNA 4933406K04 gene	71033	4933406K04Rik	21.0704	20.8251	22.0908	360.124	355.932	377.564
4933406M09Rik	-0.0426476	0.0920778	-0.0494302	RIKEN cDNA 4933406M09 gene	240755	4933406M09Rik	28.1221	30.8748	27.9902	654.771	718.864	651.7
4933407E24Rik	-0.0716031	0.0739028	-0.00229963	RIKEN cDNA 4933407E24 gene	108809	4933407E24Rik	3.2786	3.62652	3.43994	81.3503	89.9829	85.3536
4933407G14Rik	1.27935	-0.639673	-0.639673	RIKEN cDNA 4933407G14 gene	71125	4933407G14Rik	0.378166	0.063519	0	5.95246	0.99981	0
4933407I05Rik	-0.154819	0.271414	-0.116595	RIKEN cDNA 4933407I05 gene	74072	4933407I05Rik	7.76017	10.4275	7.96852	68.4533	91.9825	70.2912
4933407K13Rik	0.0940445	0.189079	-0.283124	RIKEN cDNA 4933407K13 gene	74396	4933407K13Rik	2.46287	2.63057	1.89628	116.073	123.976	89.3702
4933407L21Rik	-0.124923	0.438825	-0.313902	RIKEN cDNA 4933407L21 gene	71141	4933407L21Rik	1.05933	1.5658	0.929272	14.8812	21.9958	13.0541
4933408B17Rik	0.0371412	0.0534509	-0.090592	RIKEN cDNA 4933408B17 gene	271508	4933408B17Rik	8.72272	8.82189	7.98363	279.766	282.946	256.061
4933408J17Rik	0.0366201	-0.0214404	-0.0151797	RIKEN cDNA 4933408J17 gene	74454	4933408J17Rik	2.58053	2.47874	2.48952	63.4929	60.9884	61.2537
4933408N05Rik	-0.171626	0.0164573	0.155168	RIKEN cDNA 4933408N05 gene	71122	4933408N05Rik	2.22702	2.53713	2.79318	45.6355	51.9901	57.2371
4933409G03Rik	-0.0707308	0.150127	-0.0793957	RIKEN cDNA 4933409G03 gene	227998	4933409G03Rik	91.6652	106.829	91.1163	1547.64	1803.66	1538.37
4933409K07Rik	0.17034	-0.827631	0.657291	RIKEN cDNA 4933409K07 gene	108816	4933409K07Rik	0.199719	0.0774138	0.279902	12.897	4.99905	18.0749
4933411E08Rik	0.0454452	0.0399677	-0.0854128	RIKEN cDNA 4933411E08 gene	71067	4933411E08Rik	7.73977	7.71044	7.06864	172.621	171.967	157.653
4933411G06Rik	-0.0944946	0.238636	-0.144141	RIKEN cDNA 4933411G06 gene	71090	4933411G06Rik	32.3026	40.693	31.2099	392.862	494.906	379.572
4933411K16Rik	-0.026667	0.0578684	-0.0312014	RIKEN cDNA 4933411K16 gene	66765	4933411K16Rik	983.094	1042.42	980.009	17503.2	18559.5	17448.3
4933412E12Rik	0.0487417	0.0140141	-0.0627558	RIKEN cDNA 4933412E12 gene	71086	4933412E12Rik	12.6766	12.3751	11.7338	257.94	249.953	242.002
4933412E24Rik	0.0501373	0.0103208	-0.0604581	RIKEN cDNA 4933412E24 gene	71088	4933412E24Rik	11.1567	10.853	10.3334	256.948	249.953	237.986
4933412O06Rik	-0.310535	0.3318	-0.0212651	RIKEN cDNA 4933412O06 gene	71071	4933412O06Rik	5.94821	9.28428	7.26884	81.3503	126.976	99.4118
4933413G19Rik	0.183244	-0.0742375	-0.109007	RIKEN cDNA 4933413G19 gene	71149	4933413G19Rik	19.4178	16.2439	15.8571	256.629	214.682	209.569
4933413J09Rik	0.0767899	-0.249041	0.172251	RIKEN cDNA 4933413J09 gene	71106	4933413J09Rik	1.51038	1.20504	1.6137	71.4295	56.9892	76.3161
4933413L06Rik	0.00866896	0.0017235	-0.0103925	RIKEN cDNA 4933413L06 gene	71100	4933413L06Rik	7.42297	7.38732	7.32554	79.3661	78.985	78.3244
4933415F23Rik	-0.0109511	0.106613	-0.0956618	RIKEN cDNA 4933415F23 gene	66755	4933415F23Rik	260.09	282.172	245.258	6094.33	6611.74	5746.81
4933416C03Rik	-0.0117788	0.170318	-0.158539	RIKEN cDNA 4933416C03 gene	619332	4933416C03Rik	69.9054	79.3099	63.1439	2129.99	2416.54	1923.97
4933416E03Rik	0.196994	0.141084	-0.338078	RIKEN cDNA 4933416E03 gene	71081	4933416E03Rik	1.58896	1.52856	1.09658	21.8257	20.996	15.0624
4933416I08Rik	0	0	0	RIKEN cDNA 4933416I08 gene	71159	4933416I08Rik	0.00065581	0.000430561	0.000414363	0.0103227	0.00677716	0.00652221
4933416M06Rik	-0.0750203	0.132578	-0.0575574	RIKEN cDNA 4933416M06 gene	71174	4933416M06Rik	2.96109	3.41936	2.99715	47.6197	54.9896	48.1997
4933416M07Rik	-0.190451	0.0112739	0.179177	RIKEN cDNA 4933416M07 gene	71082	4933416M07Rik	8.61744	9.91068	11.1339	168.653	193.963	217.903
4933417A18Rik	-0.0464968	0.124204	-0.0777067	RIKEN cDNA 4933417A18 gene	66761	4933417A18Rik	100.45	113.067	98.3003	1255.97	1413.73	1229.09
4933417D19Rik	-0.0955649	0.191904	-0.0963396	RIKEN cDNA 4933417D19 gene	71186	4933417D19Rik	25.891	31.5999	25.8771	394.847	481.909	394.635
4933417E11Rik	-0.353457	0.274413	0.0790441	RIKEN cDNA 4933417E11 gene	71134	4933417E11Rik	1.12472	1.73801	1.51789	14.8812	22.9956	20.0832
4933417G07Rik	0.087838	-0.19314	0.105302	RIKEN cDNA 4933417G07 gene	71182	4933417G07Rik	5.2812	4.3466	5.34552	59.5246	48.9907	60.2496
4933417O13Rik	0.004827	0.026521	-0.031348	RIKEN cDNA 4933417O13 gene	71153	4933417O13Rik	6.91318	7.01792	6.74199	135.915	137.974	132.549
4933421I07Rik	-0.0903787	0.2122	-0.121821	RIKEN cDNA 4933421I07 gene	71162	4933421I07Rik	11.9813	14.7771	11.723	208.336	256.951	203.844
4933421O10Rik	0.0678484	-0.0627299	-0.0051185	RIKEN cDNA 4933421O10 gene	100504166	4933421O10Rik	11.1539	10.1887	10.6038	604.175	551.895	574.379
4933422A05Rik	-0.257322	0.18684	0.0704822	RIKEN cDNA 4933422A05 gene	71133	4933422A05Rik	5.78942	7.87664	7.26631	99.2077	134.974	124.516
4933424G05Rik	0.0396303	-0.212202	0.172572	RIKEN cDNA 4933424G05 gene	74456	4933424G05Rik	0.519595	0.436371	0.56975	11.9049	9.9981	13.0541
4933424G06Rik	-0.029627	0.0906979	-0.0610709	RIKEN cDNA 4933424G06 gene	71166	4933424G06Rik	30.3347	32.9732	29.6807	416.672	452.914	407.689
4933425B07Rik	-0.000104483	0.199547	-0.199442	RIKEN cDNA 4933425B07 gene	74458	4933425B07Rik	1.66641	1.91374	1.45136	42.6593	48.9907	37.1539
4933425L06Rik	-0.214595	0.308105	-0.0935096	RIKEN cDNA 4933425L06 gene	66763	4933425L06Rik	3.21245	4.61514	3.49371	93.2552	133.975	101.42
4933427D06Rik	0.165092	-0.293199	0.128107	RIKEN cDNA 4933427D06 gene	232217	4933427D06Rik	1.49148	1.08557	1.45373	53.5721	38.9926	52.2163
4933427D14Rik	0.0578416	-0.0991427	0.0413011	RIKEN cDNA 4933427D14 gene	74477	4933427D14Rik	20.1412	18.0646	19.9116	1235.14	1107.79	1221.06
4933427E11Rik	-0.0598085	0.315144	-0.255336	RIKEN cDNA 4933427E11 gene	66769	4933427E11Rik	26.9349	34.9291	23.521	404.767	524.9	353.464
4933427E13Rik	-0.285051	0.282547	0.00250395	RIKEN cDNA 4933427E13 gene	71234	4933427E13Rik	1.75953	2.60772	2.14763	33.7306	49.9905	41.1705
4933427G17Rik	-0.0376622	0.119817	-0.082155	RIKEN cDNA 4933427G17 gene	74466	4933427G17Rik	49.1647	54.8352	47.6716	1227.2	1368.74	1189.93
4933427I22Rik	-0.104286	-0.0897822	0.194068	RIKEN cDNA 4933427I22 gene	71235	4933427I22Rik	2.84056	2.86926	3.49315	49.6038	41.992	46.1913
4933428C19Rik	-0.0381331	0.165718	-0.127584	RIKEN cDNA 4933428C19 gene	71293	4933428C19Rik	1.5183	1.74873	1.42702	13.8891	15.997	13.0541
4933428G20Rik	0.113238	0.0105505	-0.123788	RIKEN cDNA 4933428G20 gene	100141474	4933428G20Rik	16.5523	15.4151	14.0445	300.599	279.947	255.057
4933429K18Rik	-0.000929026	-0.196178	0.197108	RIKEN cDNA 4933429K18 gene	71232	4933429K18Rik	6.16307	5.38296	7.06988	74.4058	64.9877	85.3536
4933429O19Rik	-0.110201	0.225132	-0.114932	RIKEN cDNA 4933429O19 gene	66770	4933429O19Rik	6.1333	7.73819	6.11322	129.962	163.969	129.537
4933430H16Rik	0.0124742	0.0236745	-0.0361487	RIKEN cDNA 4933430H16 gene	71285	4933430H16Rik	3.61574	3.64392	3.49591	66.4691	66.9873	64.2662
4933430I17Rik	0.0653775	0.14173	-0.207108	RIKEN cDNA 4933430I17 gene	214106	4933430I17Rik	15.5513	16.3965	12.8748	365.084	384.927	302.252
4933430M04Rik	-0.740747	-0.425239	1.16599	RIKEN cDNA 4933430M04 gene	71316	4933430M04Rik	0	0.124445	0.374959	0	0.99981	3.01248
4933430N04Rik	0.0876793	0.195743	-0.283423	RIKEN cDNA 4933430N04 gene	71249	4933430N04Rik	5.09558	5.49192	3.93986	71.4295	76.9854	55.2288
4933431E20Rik	0.0781188	0.137956	-0.216075	RIKEN cDNA 4933431E20 gene	329735	4933431E20Rik	4.49277	4.68303	3.66398	347.227	361.931	283.173
4933431G14Rik	0.0366001	0.203078	-0.239678	RIKEN cDNA 4933431G14 gene	71265	4933431G14Rik	11.1262	12.4871	9.18711	218.257	234.955	175.728
4933432G23Rik	-0.0281394	0.0562787	-0.0281394	RIKEN cDNA 4933432G23 gene	71196	4933432G23Rik	0	0.106026	0	0	0.99981	0
4933432I03Rik	0	0	0	RIKEN cDNA 4933432I03 gene	71264	4933432I03Rik	0	0	0.0787215	0	0	1.00416
4933432I09Rik	-0.204737	0.122132	0.0826046	RIKEN cDNA 4933432I09 gene	66779	4933432I09Rik	9.78491	12.2731	11.9414	182.542	218.958	217.903
4933432K03Rik	-0.0324036	0.0363707	-0.00396707	RIKEN cDNA 4933432K03 gene	75793	4933432K03Rik	132.923	139.413	135.569	779.772	817.845	795.294
4933433C11Rik	0.0240092	0.0439684	-0.0679776	sperm tail PG rich repeat containing 3	74472	4933433C11Rik	71.4891	72.485	67.0732	1303.59	1321.75	1223.07
4933433F19Rik	0.192838	-0.403143	0.210304	RIKEN cDNA 4933433F19 gene	71314	4933433F19Rik	0.15115	0	0.152991	1.98415	0	2.00832
4933433G08Rik	0.00932578	0.110725	-0.120051	RIKEN cDNA 4933433G08 gene	66785	4933433G08Rik	5.03931	5.40624	4.60707	123.018	131.975	112.466
4933433G15Rik	0.12307	-0.263605	0.140535	RIKEN cDNA 4933433G15 gene	71274	4933433G15Rik	27.3979	20.9564	27.7316	386.91	295.944	391.622
4933433G19Rik	-0.0567473	0.121565	-0.0648178	RIKEN cDNA 4933433G19 gene	71226	4933433G19Rik	4.43313	5.01635	4.4084	56.5484	63.9879	56.2329
4933433H22Rik	0.0449131	-0.0847487	0.0398356	RIKEN cDNA 4933433H22 gene	74473	4933433H22Rik	5.43079	4.96399	5.41171	127.978	116.978	127.528
4933434E20Rik	0.00614874	0.0886436	-0.0947923	RIKEN cDNA 4933434E20 gene	99650	4933434E20Rik	67.4846	71.4559	62.9243	1366.61	1592.13	1317.15
4933436E23Rik	-0.191073	-0.191073	0.382146	RIKEN cDNA 4933436E23 gene	71209	4933436E23Rik	0	0.0740696	0.148784	0	0.99981	2.00832
4933436H12Rik	-0.0937676	0.357348	-0.26358	RIKEN cDNA 4933436H12 gene	71244	4933436H12Rik	5.77251	7.89158	5.13152	114.089	155.97	101.42
4933436I01Rik	-0.149783	0.0491571	0.100625	RIKEN cDNA 4933436I01 gene	66780	4933436I01Rik	18.0671	20.7384	21.4916	328.377	376.928	390.618
4933438B17Rik	0.0455551	-0.0886747	0.0431196	RIKEN cDNA 4933438B17 gene	71247	4933438B17Rik	5.07497	4.62409	5.06641	72.4216	65.9875	72.2995
4933438K21Rik	0.0971792	-0.184168	0.0869886	RIKEN cDNA 4933438K21 gene	71270	4933438K21Rik	21.2397	17.4765	21.0902	470.244	386.927	466.934
4933439C10Rik	-0.0897125	0.0803467	0.00936576	RIKEN cDNA 4933439C10 gene	74476	4933439C10Rik	7.53873	8.48186	8.07465	187.503	210.96	200.832
4933439K11Rik	0.111359	-0.106919	-0.00444064	RIKEN cDNA 4933439K11 gene	71319	4933439K11Rik	3.07366	2.64209	2.83659	33.7306	28.9945	31.1289
4933440J02Rik	-0.0494175	0.25129	-0.201873	RIKEN cDNA 4933440J02 gene	71321	4933440J02Rik	1.2766	1.57245	1.14858	17.8574	21.9958	16.0666
4933440M02Rik	0.185242	-0.0520148	-0.133228	RIKEN cDNA 4933440M02 gene	71208	4933440M02Rik	30.9819	26.2837	24.845	686.517	581.89	549.275
5031410I06Rik	-0.0650599	0.10277	-0.03771	RIKEN cDNA 5031410I06 gene	381622	5031410I06Rik	10.6122	11.9214	10.8153	432.546	485.908	440.826
5031414D18Rik	0.372017	-0.282336	-0.089681	RIKEN cDNA 5031414D18 gene	271221	5031414D18Rik	1.25495	0.797345	0.911258	45.6355	28.9949	33.1373
5031425E22Rik	0.223553	-0.28648	0.0629272	RIKEN cDNA 5031425E22 gene	269630	5031425E22Rik	4.41806	3.10239	3.95256	153.772	107.979	137.57
5031425F14Rik	0	0	0	RIKEN cDNA 5031425F14 gene	319684	5031425F14Rik	0	0	0	0	0	0
5031426D15Rik	-0.188313	0.0222754	0.166038	RIKEN cDNA 5031426D15 gene	68144	5031426D15Rik	0.0574103	0.115716	0.127841	4.96038	9.99812	11.0458
5031434C07Rik	-0.0307448	-0.0307448	0.0614897	RIKEN cDNA 5031434C07 gene	100503613	5031434C07Rik	0	0.0707361	0.106602	0	1.99962	3.01248
5031434O11Rik	0.785028	-0.587523	-0.197505	RIKEN cDNA 5031434O11 gene	100039684	5031434O11Rik	0.258928	0	0.131041	1.98415	0	1.00416
5031439G07Rik	-0.0444902	0.152467	-0.107976	RIKEN cDNA 5031439G07 gene	223739	5031439G07Rik	21.0401	24.1178	20.1343	1508.95	1729.67	1443.98
5033403F01Rik	-0.390162	-0.00973016	0.399892	RIKEN cDNA 5033403F01 gene	75958	5033403F01Rik	1.37281	1.78703	2.37378	23.8099	30.9941	41.1706
5033403H07Rik	0.280685	0.0992371	-0.379922	RIKEN cDNA 5033403H07 gene	75954	5033403H07Rik	1.92905	1.70107	1.22034	7.93661	6.99867	5.0208
5033404E19Rik	0	0	0	RIKEN cDNA 5033404E19 gene	114668	5033404E19Rik	0	0	0	0	0	0
5033406O09Rik	0.296734	-0.151503	-0.145232	RIKEN cDNA 5033406O09 gene	77675	5033406O09Rik	1.44386	1.05826	1.06287	32.7385	23.9954	24.0998
5033428I22Rik	0.938547	-0.894561	-0.0439859	RIKEN cDNA 5033428I22 gene	75996	5033428I22Rik	0.356304	0	0.180322	3.96831	0	2.00832
5330411J11Rik	0.189423	-0.258807	0.0693844	RIKEN cDNA 5330411J11 gene	76676	5330411J11Rik	0.509653	0.373546	0.468964	10.9128	7.99848	10.0416
5330413P13Rik	0	0	0	RIKEN cDNA 5330413P13 gene	414081	5330413P13Rik	0.0779392	0.0785467	0.0591663	3.96831	3.99924	3.01248
5330417C22Rik	0.102606	-0.142585	0.0399789	RIKEN cDNA 5330417C22 gene	229722	5330417C22Rik	78.8113	66.4934	75.4633	3655.8	3084.41	3500.5
5330426P16Rik	0.0066104	-0.271693	0.265083	Dppa2 upstream binding RNA	68190	5330426P16Rik	0.455626	0.375691	0.545025	10.9128	8.99829	13.0541
5330434G04Rik	0	0	0	RIKEN cDNA 5330434G04 gene	100043213	5330434G04Rik	0	0	0	0	0	0
5330439B14Rik	0	0	0	RIKEN cDNA 5330439B14 gene	321015	5330439B14Rik	0	0.0565805	0.0568272	0	0.99981	1.00417
5430401F13Rik	0.990443	-0.998352	0.00790883	RIKEN cDNA 5430401F13 gene	71392	5430401F13Rik	0.668	0.168302	0.338068	3.96831	0.99981	2.00832
5430402E10Rik	0.109763	-0.0548816	-0.0548816	RIKEN cDNA 5430402E10 gene	71351	5430402E10Rik	0.112089	0	0	0.992077	0	0
5430402O13Rik	0.127632	0.202632	-0.330263	RIKEN cDNA 5430402O13 gene	73183	5430402O13Rik	8.05454	8.48434	5.86409	90.279	92.9819	64.266
5430403N17Rik	0	0	0	RIKEN cDNA 5430403N17 gene	330737	5430403N17Rik	0.0568376	0	0.0287649	1.98415	0	1.00416
5430405H02Rik	0.0258182	-0.238089	0.21227	RIKEN cDNA 5430405H02 gene	74487	5430405H02Rik	5.31966	4.43037	6.05357	102.184	85.9837	117.486
5430416N02Rik	-0.00669873	0.304057	-0.297358	RIKEN cDNA 5430416N02 gene	100503199	5430416N02Rik	8.19256	10.1617	6.69765	51.588	63.9879	42.1747
5430416O09Rik	-0.127861	0.0759863	0.0518747	RIKEN cDNA 5430416O09 gene	71406	5430416O09Rik	0.722495	0.832145	0.818353	41.6672	47.9909	47.1955
5430419D17Rik	0	0	0	RIKEN cDNA 5430419D17 gene	71395	5430419D17Rik	0.0245095	0.0247006	0.049616	0.992077	0.99981	2.00832
5430421F17Rik	0	0	0	RIKEN cDNA 5430421F17 gene	74489	5430421F17Rik	0	0.0321706	0	0	0.99981	0
5430421N21Rik	0	0	0	keratin 83	100126226	5430421N21Rik	0	0.0433003	0	0	0.99981	0
5430425K12Rik	0.11172	0.122922	-0.234642	RIKEN cDNA 5430425K12 gene	71416	5430425K12Rik	0.127135	0.128126	0.0643416	1.98415	1.99962	1.00416
5430427M07Rik	-0.240618	-0.240618	0.481236	RIKEN cDNA 5430427M07 gene	71349	5430427M07Rik	0.0814728	0.0821079	0.16493	0.992077	0.99981	2.00832
5430427O19Rik	0	0	0	RIKEN cDNA 5430427O19 gene	71398	5430427O19Rik	0	0.0556022	0.0186147	0	2.99943	1.00416
5430428K19Rik	0	0	0	RIKEN cDNA 5430428K19 gene	71422	5430428K19Rik	0	0	0	0	0	0
5430431A17Rik	-0.676221	1.33498	-0.658757	RIKEN cDNA 5430431A17 gene	71368	5430431A17Rik	0.112656	0.454136	0.114028	0.992077	3.99924	1.00416
5430434I15Rik	0	0	0	RIKEN cDNA 5430434I15 gene	71342	5430434I15Rik	0	0	0	0	0	0
5430437J10Rik	0	0	0	RIKEN cDNA 5430437J10 gene	71432	5430437J10Rik	0.0693038	0	0	0.992077	0	0
5430440P10Rik	0	0	0	RIKEN cDNA 5430440P10 gene	71362	5430440P10Rik	0	0	0	0	0	0
5530400C23Rik	0	0	0	RIKEN cDNA 5530400C23 gene	232426	5530400C23Rik	0	0	0	0	0	0
5530401A14Rik	0	0	0	RIKEN cDNA 5530401A14 gene	71388	5530401A14Rik	0	0.0823133	0.0413357	0	1.99962	1.00416
5530601H04Rik	-0.0553892	0.093315	-0.0379259	RIKEN cDNA 5530601H04 gene	71445	5530601H04Rik	0.189273	0.209823	0.191578	9.92077	10.9979	10.0416
5730403I07Rik	-0.220921	0.200657	0.0202644	RIKEN cDNA 5730403I07 gene	70487	5730403I07Rik	5.66202	7.58366	6.6923	153.772	205.961	181.753
5730405O15Rik	-0.927479	1.85496	-0.927479	RIKEN cDNA 5730405O15 gene	70489	5730405O15Rik	0.0975274	0.688014	0.0987152	0.992077	6.99867	1.00416
5730408K05Rik	-1.4024	2.8048	-1.4024	RIKEN cDNA 5730408K05 gene	67531	5730408K05Rik	0	1.84712	0	0	4.99905	0
5730409E04Rik	-0.189797	0.10634	0.0834565	RIKEN cDNA 5730409E04Rik gene	230757	5730409E04Rik	1.03352	1.26901	1.24904	40.6752	49.9905	49.2038
5730412P04Rik	-1.60073	0.665916	0.934814	RIKEN cDNA 5730412P04 gene	70491	5730412P04Rik	0.125818	0.60544	0.729487	1.98415	4.99905	8.03328
5730416F02Rik	0	0	0	RIKEN cDNA 5730416F02 gene	70550	5730416F02Rik	0	0	0	0	0	0
5730420D15Rik	-0.166733	-0.166733	0.333467	RIKEN cDNA 5730420D15 gene	70523	5730420D15Rik	0	0.0704004	0.141441	0	0.99981	2.00832
5730422E09Rik	-0.0526504	-0.71952	0.772171	RIKEN cDNA 5730422E09 gene	433966	5730422E09Rik	0.353264	0.222511	0.625742	7.93661	4.99905	14.0582
5730435O14Rik	0	0	0	RIKEN cDNA 5730435O14 gene	70538	5730435O14Rik	0	0	0	0	0	0
5730455P16Rik	-0.00115825	0.0864926	-0.0853343	RIKEN cDNA 5730455P16 gene	70591	5730455P16Rik	2.26618	2.40813	2.13774	145.835	154.971	137.57
5730457N03Rik	0	0	0	"even skipped homeotic gene 1, opposite strand"	70593	5730457N03Rik	0.0738536	0.0248098	0.0498354	2.97623	0.99981	2.00832
5730460C07Rik	0	0	0	RIKEN cDNA 5730460C07 gene	70594	5730460C07Rik	0	0	0	0	0	0
5730480H06Rik	-0.157617	0.783197	-0.625579	RIKEN cDNA 5730480H06 gene	70592	5730480H06Rik	0.915222	1.75687	0.661692	20.8336	39.9924	15.0624
5730488B01Rik	0.87538	-0.829624	-0.0457559	RIKEN cDNA 5730488B01 gene	70602	5730488B01Rik	0.728631	0.223486	0.384785	22.8178	6.99867	12.0499
5730507C01Rik	-0.129355	-0.0806833	0.210038	RIKEN cDNA 5730507C01 gene	236366	5730507C01Rik	2.23886	2.31568	2.83266	75.3978	77.9852	95.3952
5730508B09Rik	0.210255	-0.101761	-0.108494	RIKEN cDNA 5730508B09 gene	70617	5730508B09Rik	13.3049	10.7173	10.6674	276.789	222.958	221.919
5730522E02Rik	0	0	0	RIKEN cDNA 5730522E02 gene	70626	5730522E02Rik	0	0	0	0	0	0
5730559C18Rik	0.138723	-0.0648587	-0.073864	RIKEN cDNA 5730559C18 gene	67313	5730559C18Rik	10.4819	9.1024	9.04576	437.506	379.928	377.564
5830411N06Rik	-0.506749	0.25024	0.256509	RIKEN cDNA 5830411N06 gene	244234	5830411N06Rik	0	0.168996	0.169732	0	6.99867	7.02912
5830415F09Rik	-0.115283	0.132681	-0.0173986	tRNA methyltransferase O	74753	5830415F09Rik	7.73545	9.18608	8.2785	155.756	184.965	166.69
5830416I19Rik	0	0	0	RIKEN cDNA 5830416I19 gene	74757	5830416I19Rik	0	0	0	0	0	0
5830416P10Rik	-0.498721	0.149909	0.348813	myocardial infarction associated transcript 1	381232	5830416P10Rik	0.118139	0.185204	0.212582	8.92869	13.9973	16.0666
5830417I10Rik	0.0338503	-0.207622	0.173772	RIKEN cDNA 5830417I10 gene	100302730	5830417I10Rik	4.62034	3.90826	5.0909	660.723	558.894	728.016
5830418P13Rik	0.518767	-0.0549997	-0.463767	RIKEN cDNA 5830418P13 gene	100529079	5830418P13Rik	0.202871	0.136301	0.102671	5.95246	3.99924	3.01248
5830428M24Rik	0	0	0	RIKEN cDNA 5830428M24 gene	76062	5830428M24Rik	0	0.0810636	0.0814171	0	0.99981	1.00416
5830432E09Rik	-0.278677	-0.26747	0.546147	RIKEN cDNA 5830432E09 gene	67765	5830432E09Rik	0.206843	0.208456	0.366385	3.96831	3.99924	7.02912
5830444B04Rik	-0.0244646	-0.0461332	0.0705979	RIKEN cDNA 5830444B04 gene	641454	5830444B04Rik	0.813091	0.80097	0.868472	23.8098	24.9952	22.0915
5830454E08Rik	-0.274692	0.281943	-0.00725113	RIKEN cDNA 5830454E08 gene	76100	5830454E08Rik	4.56885	6.72002	5.49939	36.7068	53.9897	44.183
5830473C10Rik	0.231597	-0.480655	0.249058	RIKEN cDNA 5830473C10 gene	622307	5830473C10Rik	0.163836	0.0990676	0.165831	4.96038	2.99943	5.0208
5930403L14Rik	0	0	0	RIKEN cDNA 5930403L14 gene	320939	5930403L14Rik	0.0488139	0.0491944	0.0864647	3.96831	3.99924	7.02912
5930412G12Rik	0.627408	-0.168745	-0.458662	RIKEN cDNA 5930412G12 gene	319616	5930412G12Rik	0.212295	0.122257	0.0920918	6.94454	3.99924	3.01248
5930430L01Rik	-0.0965138	-0.407378	0.503892	RIKEN cDNA 5930430L01 gene	319982	5930430L01Rik	0.264954	0.213595	0.401708	14.8812	11.9977	21.0874
5930438M14Rik	0	0	0	RIKEN cDNA 5930438M14 gene	328324	5930438M14Rik	0	0.0300998	0.0604615	0	0.99981	2.00832
6030407O03Rik	0	0	0	RIKEN cDNA 6030407O03 gene	109198	6030407O03Rik	0	0.0842178	0	0	1.99962	0
6030408B16Rik	0.0947572	-0.408611	0.313854	RIKEN cDNA 6030408B16 gene	77717	6030408B16Rik	2.27122	1.60225	2.64371	59.5246	41.992	69.287
6030419C18Rik	-0.216321	-0.0795874	0.295908	RIKEN cDNA 6030419C18 gene	319477	6030419C18Rik	0.758835	0.834273	1.08229	21.8257	23.9954	31.1289
6030440G07Rik	0.779711	-0.389855	-0.389855	RIKEN cDNA 6030440G07 gene	77878	6030440G07Rik	0.224944	0.0755658	0	2.97623	0.99981	0
6030443J06Rik	0.163542	-0.0849049	-0.0786368	RIKEN cDNA 6030443J06 gene	320719	6030443J06Rik	1.37777	1.15981	1.16486	84.3265	70.9865	71.2953
6030458C11Rik	-0.042067	-0.139228	0.181295	RIKEN cDNA 6030458C11 gene	77877	6030458C11Rik	2.52253	2.35824	2.94493	128.97	126.976	150.624
6030466F02Rik	-0.0427821	0.0855641	-0.0427821	RIKEN cDNA 6030466F02 gene	234863	6030466F02Rik	0	0.109304	0.0548895	0	1.99962	1.00416
6030468B19Rik	0	0	0	RIKEN cDNA 6030468B19 gene	77727	6030468B19Rik	0.0762651	0.0768596	0	0.992077	0.99981	0
6030469F06Rik	0	0	0	RIKEN cDNA 6030469F06 gene	100043065	6030469F06Rik	0	0	0	0	0	0
6030471H07Rik	-0.408707	-0.408707	0.817413	RIKEN cDNA 6030471H07 gene	78238	6030471H07Rik	0	0	0.233937	0	0	1.00416
6030498E09Rik	0.170632	0.641268	-0.8119	RIKEN cDNA 6030498E09 gene	77883	6030498E09Rik	0.544268	0.754203	0.275449	7.93661	10.9979	4.01664
6230400D17Rik	-0.311852	0.021277	0.290575	RIKEN cDNA 6230400D17 gene	76133	6230400D17Rik	0.301618	0.379961	0.457937	3.96831	4.99905	6.02496
6330403A02Rik	0	0	0	RIKEN cDNA 6330403A02 gene	381310	6330403A02Rik	0.0420546	0.0317868	0.0744918	3.96831	2.99943	7.02912
6330403K07Rik	0	0	0	RIKEN cDNA 6330403K07 gene	103712	6330403K07Rik	0.0478587	0	0	0.992077	0	0
6330407A03Rik	0	0	0	RIKEN cDNA 6330407A03 gene	70720	6330407A03Rik	0	0	0	0	0	0
6330408A02Rik	-0.192112	0.0820777	0.110034	RIKEN cDNA 6330408A02 gene	321008	6330408A02Rik	1.1681	1.4126	1.44024	54.566	65.9875	67.2787
6330409D20Rik	0	0	0	RIKEN cDNA 6330409D20 gene	70730	6330409D20Rik	0.0729384	0	0	0.992122	0	0
6330410L21Rik	-0.477246	0.396456	0.08079	RIKEN cDNA 6330410L21 gene	319224	6330410L21Rik	0.200422	0.367245	0.295074	10.9128	19.9962	16.0666
6330415B21Rik	0.270647	-0.135324	-0.135324	RIKEN cDNA 6330415B21 gene	70753	6330415B21Rik	0.132498	0.0333827	0.0670559	3.96831	0.99981	2.00832
6330415G19Rik	-0.683679	1.02797	-0.344286	RIKEN cDNA 6330415G19 gene	320020	6330415G19Rik	0.187539	0.614254	0.237279	3.96831	12.9975	5.0208
6330416G13Rik	-0.171929	0.0828335	0.0890951	RIKEN cDNA 6330416G13 gene	230279	6330416G13Rik	1.69567	2.02317	2.03197	86.3107	102.98	103.428
6330418K02Rik	0.509049	0.0348256	-0.543875	RIKEN cDNA 6330418K02 gene	69004	6330418K02Rik	2.60275	1.8736	1.2545	20.8336	14.9972	10.0416
6330549D23Rik	0.779301	-0.135497	-0.643804	RIKEN cDNA 6330549D23 gene	229613	6330549D23Rik	0.483413	0.256411	0.180269	18.8495	9.9981	7.02912
6430411K18Rik	-0.2887	-0.2887	0.577401	RIKEN cDNA 6430411K18 gen	76880	6430411K18Rik	0	0	0.182273	0	0	3.01248
6430503K07Rik	0	0	0	RIKEN cDNA 6430503K07 gene	78068	6430503K07Rik	0	0	0	0	0	0
6430531B16Rik	-0.100142	0.203341	-0.103199	RIKEN cDNA 6430531B16 gene	381933	6430531B16Rik	49.3229	60.8704	49.2185	702.39	866.835	700.903
6430548M08Rik	0.018063	-0.181703	0.16364	RIKEN cDNA 6430548M08 gene	234797	6430548M08Rik	4.0825	3.5546	4.51595	318.457	276.947	346.435
6430550D23Rik	-0.206782	-0.00690333	0.213685	RIKEN cDNA 6430550D23 gene	320095	6430550D23Rik	4.63803	5.32725	6.20736	115.081	126.976	147.611
6430562O15Rik	0.220459	0.094158	-0.314617	RIKEN cDNA 6430562O15 gene	320893	6430562O15Rik	0.96764	0.88653	0.66779	21.8257	19.9962	15.0624
6430571L13Rik	-0.0691749	-0.108598	0.177773	RIKEN cDNA 6430571L13 gene	235599	6430571L13Rik	0.824495	0.80227	0.978423	28.7702	27.9947	34.1414
6430573F11Rik	-0.34289	0.253275	0.0896145	RIKEN cDNA 6430573F11 gene	319582	6430573F11Rik	0.246992	0.373376	0.333334	5.95246	8.99829	8.03328
6430584L05Rik	-0.153469	-0.153469	0.306938	RIKEN cDNA 6430584L05 gene	330324	6430584L05Rik	0	0	0.137593	0	0	6.02496
6430706D22Rik	0.126705	-0.0415174	-0.0851876	RIKEN cDNA 6430706D22 gene	78605	6430706D22Rik	13.7405	12.2282	11.8636	701.032	623.875	605.275
6430710C18Rik	0.209751	0.685875	-0.895626	RIKEN cDNA 6430710C18 gene	76218	6430710C18Rik	1.07731	1.49854	0.500713	13.8891	18.9964	7.02912
6530402F18Rik	0	0	0	RIKEN cDNA 6530402F18 gene	76220	6530402F18Rik	0.0816793	0.082316	0.0595338	4.96038	4.99905	3.61549
6530403H02Rik	0.167371	-0.450776	0.283405	RIKEN cDNA 6530403H02 gene	320739	6530403H02Rik	1.78193	1.16094	1.93117	98.2156	63.9879	106.441
6530411M01Rik	-0.204541	0.391619	-0.187078	RIKEN cDNA 6530411M01 gene	67791	6530411M01Rik	0.131385	0.198613	0.132985	1.98415	2.99943	2.00832
6720468P15Rik	0.291612	0.455302	-0.746914	RIKEN cDNA 6720468P15 gene	78073	6720468P15Rik	1.75865	1.96995	0.856154	36.7068	35.9932	19.079
6720483E21Rik	-0.370581	0.18216	0.188421	RIKEN cDNA 6720483E21 gene	77741	6720483E21Rik	0.0727762	0.146687	0.147325	0.992077	1.99962	2.00832
6720489N17Rik	-0.400971	0.065839	0.335132	RIKEN cDNA 6720489N17 gene	211378	6720489N17Rik	0.0548544	0.138205	0.166567	1.98415	4.99905	6.02496
6820408C15Rik	0.0197055	0.0923885	-0.112094	RIKEN cDNA 6820408C15 gene	228778	6820408C15Rik	40.8452	42.9557	37.2791	900.806	947.82	823.411
6820431F20Rik	0.0900231	-0.214825	0.124802	RIKEN cDNA 6820431F20 gene	547150	6820431F20Rik	21.107	17.0867	21.622	1396.84	1130.79	1430.93
7420426K07Rik	0	0	0	RIKEN cDNA 7420426K07 gene	546157	7420426K07Rik	0	0	0	0	0	0
7420461P10Rik	-0.676222	0.334979	0.341243	RIKEN cDNA 7420461P10 gene	100038657	7420461P10Rik	0.867583	1.74869	1.7563	6.94454	13.9973	14.0582
7420700N18Rik	0	0	0	RIKEN cDNA 7420700N18 gene	74517	7420700N18Rik	0.0429654	0	0	0.992077	0	0
7420701I03Rik	0	0	0	RIKEN cDNA 7420701I03 gene	71457	7420701I03Rik	0	0	0	0	0	0
7530416G11Rik	-0.163236	0.326472	-0.163236	RIKEN cDNA 7530416G11 gene	328577	7530416G11Rik	0.0696651	0.140416	0	0.992077	1.99962	0
7630403G23Rik	0	0	0	RIKEN cDNA 7630403G23 gene	77119	7630403G23Rik	0	0	0	0	0	0
8030411F24Rik	-0.240594	0.280285	-0.0396903	RIKEN cDNA 8030411F24 gene	78609	8030411F24Rik	9.87769	14.1728	11.3536	58.5325	83.9841	67.2787
8030423F21Rik	-0.0081633	0.0163266	-0.0081633	RIKEN cDNA 8030423F21 gene	211001	8030423F21Rik	0.0756943	0.101712	0	2.97623	3.99924	0
8030423J24Rik	-1.01108	0.0024088	1.00867	RIKEN cDNA 8030423J24 gene	77166	8030423J24Rik	0	0.201879	0.405515	0	1.99962	4.01664
8030442B05Rik	0.455624	-0.227812	-0.227812	RIKEN cDNA 8030442B05 gene	77543	8030442B05Rik	0.160596	0.0809238	0	1.98415	0.99981	0
8030443G20Rik	0.304367	-0.626204	0.321836	RIKEN cDNA 8030443G20 gene	77173	8030443G20Rik	0.190603	0.0960446	0.192925	1.98415	0.99981	2.00832
8030451O07Rik	0	0	0	RIKEN cDNA 8030451O07 gene	319533	8030451O07Rik	0	0	0	0	0	0
8030455M16Rik	0.621757	-0.310879	-0.310879	RIKEN cDNA 8030455M16 gene	77171	8030455M16Rik	0.190876	0	0	1.98415	0	0
8030462N17Rik	0.198911	-0.415285	0.216375	RIKEN cDNA 8030462N17 gene	212163	8030462N17Rik	4.13428	2.7009	4.18463	197.423	128.976	199.828
8430408G22Rik	-0.907563	0.949658	-0.0420952	RIKEN cDNA 8430408G22 gene	213393	8430408G22Rik	0.0600001	0.362309	0.182193	0.992077	5.99873	3.01248
8430419L09Rik	-0.0907692	0.0196766	0.0710926	"family with sequence similarity 234, member B"	74525	8430419L09Rik	10.7715	11.6285	12.0504	640.882	691.869	716.97
8430422H06Rik	0	0	0	RIKEN cDNA 8430422H06 gene	74529	8430422H06Rik	0	0	0	0	0	0
8430423G03Rik	0	0	0	RIKEN cDNA 8430423G03 gene	71473	8430423G03Rik	0	0	0	0	0	0
8430426J06Rik	-0.0741978	0.24427	-0.170072	RIKEN cDNA 8430426J06 gene	78102	8430426J06Rik	17.2207	21.4743	16.1135	159.724	200.962	151.628
8430429K09Rik	0.195624	0.170179	-0.365803	RIKEN cDNA 8430429K09 gene	71523	8430429K09Rik	7.30863	7.18086	4.95256	148.812	152.971	107.447
8430430B14Rik	1.00874	-0.504369	-0.504369	RIKEN cDNA 8430430B14 gene	78148	8430430B14Rik	0.285424	0	0	0.992077	0	0
8430431K14Rik	0	0	0	RIKEN cDNA 8430431K14 gene	78103	8430431K14Rik	0	0	0.0255002	0	0	1.00416
8430436N08Rik	0	0	0	RIKEN cDNA 8430436N08 gene	71510	8430436N08Rik	0	0.0769474	0	0	0.99981	0
8430437L04Rik	0	0	0	RIKEN cDNA 8430437L04 gene	74541	8430437L04Rik	0	0	0	0	0	0
9030025P20Rik	0.116332	-0.442776	0.326444	RIKEN cDNA 9030025P20 gene	100041574	9030025P20Rik	1.70687	1.15849	1.97447	48.6118	32.9937	56.2329
9030204H09Rik	-0.34289	-0.331684	0.674575	RIKEN cDNA 9030204H09 gene	77665	9030204H09Rik	0.148119	0.149274	0.299846	0.992077	0.99981	2.00832
9030404E10Rik	0.522257	-0.0514994	-0.470758	RIKEN cDNA 9030404E10 gene	71528	9030404E10Rik	0.199034	0.133724	0	2.97623	1.99962	0
9030612E09Rik	0.116133	-0.387235	0.271102	RIKEN cDNA 9030612E09 gene	74530	9030612E09Rik	0.40127	0.283079	0.446773	9.92077	6.99867	11.0458
9030617O03Rik	-0.689399	0.321804	0.367595	RIKEN cDNA 9030617O03 gene	217830	9030617O03Rik	0.397303	0.8008	0.826625	17.8574	35.9932	37.1539
9030619P08Rik	0	0	0	RIKEN cDNA 9030619P08 gene	105892	9030619P08Rik	0	0	0	0	0	0
9030624G23Rik	0.0665661	-0.106654	0.0400884	RIKEN cDNA 9030624G23 gene	66808	9030624G23Rik	3.23389	2.86801	3.17508	99.2077	87.9833	97.4035
9030624J02Rik	-0.0512644	0.0296211	0.0216433	RIKEN cDNA 9030624J02 gene	71517	9030624J02Rik	9.60132	10.155	10.099	481.157	508.903	506.096
9030625G05Rik	0.153249	0.228584	-0.381833	RIKEN cDNA 9030625G05 gene	71545	9030625G05Rik	1.73938	1.83262	1.20038	21.8257	22.9956	15.0624
9130008F23Rik	0	0	0	RIKEN cDNA 9130008F23 gene	71583	9130008F23Rik	0.03414	0	0	0.992077	0	0
9130011E15Rik	0.0830801	-0.0295907	-0.0534893	RIKEN cDNA 9130011E15 gene	71617	9130011E15Rik	3.9185	3.62412	3.56458	156.748	144.972	142.591
9130015A21Rik	0.300826	0.312028	-0.612854	RIKEN cDNA 9130015A21 gene	71581	9130015A21Rik	0.369098	0.371975	0.195928	3.96831	3.99924	2.00832
9130015L21Rik	0	0	0	RIKEN cDNA 9130015L21 gene	71613	9130015L21Rik	0	0	0	0	0	0
9130019O22Rik	-0.350343	-0.0172131	0.367556	RIKEN cDNA 9130019O22 gene	78921	9130019O22Rik	0.145405	0.183173	0.23916	7.93661	9.9981	13.0541
9130019P16Rik	-0.127406	-0.00657834	0.133984	RIKEN cDNA 9130019P16 gene	100042056	9130019P16Rik	0.592652	0.644425	0.710372	37.6989	40.9922	45.1872
9130023H24Rik	0.215506	-0.0963696	-0.119136	RIKEN cDNA 9130023H24 gene	100043133	9130023H24Rik	6.20876	5.00174	4.92343	311.512	250.952	247.023
9130024F11Rik	0.100022	-0.26251	0.162488	RIKEN cDNA 9130024F11 gene	329160	9130024F11Rik	0.128568	0.0764013	0.134257	3.96831	3.99924	7.02912
9130204L05Rik	-0.252559	0.722119	-0.469559	RIKEN cDNA 9130204L05 gene	229550	9130204L05Rik	4.62243	9.08401	3.97692	19.8415	38.9926	17.0707
9130209A04Rik	-0.168739	0.337477	-0.168739	RIKEN cDNA 9130209A04 gene	77668	9130209A04Rik	0	0.142032	0	0	0.99981	0
9130221F21Rik	0	0	0	RIKEN cDNA 9130221F21 gene	330350	9130221F21Rik	0	0.0277206	0.0556825	0	0.99981	2.00832
9130221H12Rik	-0.0954287	0.047589	0.0478397	RIKEN cDNA 9130221H12 gene	77124	9130221H12Rik	21.888	24.169	24.1732	435.522	480.909	480.992
9130227L01Rik	0	0	0	RIKEN cDNA 9130227L01 gene	329159	9130227L01Rik	0.0784173	0.0395143	0.0396862	1.98415	0.99981	1.00416
9130230L23Rik	-0.537872	0.473324	0.0645482	RIKEN cDNA 9130230L23 gene	231253	9130230L23Rik	0.106726	0.215115	0.162038	1.98415	3.99924	3.01248
9130401M01Rik	0.16181	0.0474819	-0.209292	RIKEN cDNA 9130401M01 gene	75758	9130401M01Rik	4.34927	4.01791	3.36282	71.4295	65.9875	55.2288
9130409I23Rik	0	0	0	RIKEN cDNA 9130409I23 gene	619326	9130409I23Rik	0	0	0	0	0	0
9130409J20Rik	0	0	0	RIKEN cDNA 9130409J20 gene	71576	9130409J20Rik	0	0.0774735	0.0778106	0	0.99981	1.00416
9230009I02Rik	-0.867975	1.22334	-0.355364	RIKEN cDNA 9230009I02 gene	619293	9230009I02Rik	0	0.426136	0.142663	0	5.99886	2.00832
9230102K24Rik	0	0	0	RIKEN cDNA 9230102K24 gene	109335	9230102K24Rik	0	0	0	0	0	0
9230102O04Rik	-0.170653	0.269393	-0.0987397	RIKEN cDNA 9230102O04 gene	77682	9230102O04Rik	6.49308	8.80882	6.82494	51.588	69.9867	54.2246
9230104L09Rik	0.420974	0.358175	-0.779149	RIKEN cDNA 9230104L09 gene	77705	9230104L09Rik	14.6495	14.0255	6.37602	99.2077	94.982	43.1789
9230105E05Rik	-0.0619583	0.201308	-0.13935	RIKEN cDNA 9230105E05 gene	320626	9230105E05Rik	3.58854	4.30694	3.40111	109.128	130.975	103.428
9230110C19Rik	-0.0570514	0.0922533	-0.0352019	RIKEN cDNA 9230110C19 gene	234912	9230110C19Rik	31.5789	35.0221	32.0608	651.794	722.863	661.741
9230110F15Rik	0.345435	-0.172717	-0.172717	RIKEN cDNA 9230110F15 gene	77080	9230110F15Rik	0.143212	0.0721644	0.0724784	1.98415	0.99981	1.00416
9230112D13Rik	0	0	0	RIKEN cDNA 9230112D13 gene	78243	9230112D13Rik	0	0	0	0	0	0
9230112J17Rik	-0.112597	0.225194	-0.112597	RIKEN cDNA 9230112J17 gene	100504561	9230112J17Rik	0.0313467	0.126382	0.0951975	0.992077	3.99924	3.01248
9230114K14Rik	0.238559	-0.387667	0.149108	RIKEN cDNA 9230114K14 gene	414108	9230114K14Rik	0.976375	0.632563	0.917676	27.7782	17.9966	26.1081
9230116L04Rik	0.479567	-0.239783	-0.239783	RIKEN cDNA 9230116L04 gene	321017	9230116L04Rik	0.164644	0.0511022	0.049713	3.4154	1.06007	1.03125
9230116N13Rik	-0.0858281	0.832264	-0.746435	RIKEN cDNA 9230116N13 gene	320054	9230116N13Rik	0.282056	0.532977	0.178432	7.93661	14.9972	5.0208
9230117E06Rik	0	0	0	RIKEN cDNA 9230117E06 gene	78082	9230117E06Rik	0	0	0	0	0	0
9330020H09Rik	0.033161	0.0682114	-0.101372	RIKEN cDNA 9330020H09 gene	100048895	9330020H09Rik	1.24265	1.27321	1.13201	59.5246	60.9884	54.2246
9330102E08Rik	0.0702984	0.00457873	-0.0748771	RIKEN cDNA 9330102E08 gene	330427	9330102E08Rik	52.9559	50.5977	47.8864	2866.11	2738.48	2591.74
9330111N05Rik	-0.612008	0.399196	0.212812	RIKEN cDNA 9330111N05 gene	319983	9330111N05Rik	0.221776	0.44701	0.392835	3.96831	7.99848	7.02912
9330117O12Rik	0	0	0	RIKEN cDNA 9330117O12 gene	328957	9330117O12Rik	0.0815768	0.0411064	0.0825704	1.98415	0.99981	2.00832
9330133O14Rik	-0.135431	0.0392713	0.0961596	RIKEN cDNA 9330133O14 gene	100689703	9330133O14Rik	0.63777	0.719871	0.748824	24.8019	27.9947	29.1206
9330136K24Rik	0.0606327	-0.290736	0.230104	RIKEN cDNA 9330136K24 gene	319870	9330136K24Rik	0.264429	0.20727	0.297389	8.92869	6.99867	10.0416
9330151L19Rik	0.0648184	-0.15139	0.0865714	RIKEN cDNA 9330151L19 gene	414085	9330151L19Rik	9.57722	8.24431	9.72272	333.338	286.946	338.402
9330158H04Rik	0	0	0	RIKEN cDNA 9330158H04 gene	319472	9330158H04Rik	0.0460621	0	0.0233115	1.98415	0	1.00416
9330159F19Rik	0.0470174	-0.248999	0.201982	RIKEN cDNA 9330159F19 gene	212448	9330159F19Rik	0.122775	0.0866122	0.136697	9.92077	6.99867	11.0458
9330159M07Rik	-0.069372	0.0926832	-0.0233112	RIKEN cDNA 9330159M07 gene	319673	9330159M07Rik	7.0874	7.92995	7.31733	264.885	296.944	274.136
9330162012Rik	0.192352	-0.402164	0.209812	cDNA RIKEN 9330162012 gene	493800	9330162012Rik	1.84705	1.22324	1.86954	34.7227	22.9956	35.1456
9330162B11Rik	0	0	0	RIKEN cDNA 9330162B11 gene	320272	9330162B11Rik	0	0	0	0	0	0
9330175E14Rik	0	0	0	RIKEN cDNA 9330175E14 gene	320377	9330175E14Rik	0	0.0503977	0.050617	0	0.99981	1.00416
9330175M20Rik	0	0	0	RIKEN cDNA 9330175M20 gene	442821	9330175M20Rik	0	0	0	0	0	0
9330178D15Rik	0	0	0	RIKEN cDNA 9330178D15 gene	329780	9330178D15Rik	0	0	0	0	0	0
9330179D12Rik	0	0	0	RIKEN cDNA 9330179D12 gene	77558	9330179D12Rik	0	0	0.0615317	0	0	1.00416
9330182L06Rik	-0.446256	-0.0724847	0.518741	RIKEN cDNA 9330182L06 gene	231014	9330182L06Rik	0.211388	0.273903	0.412642	13.8891	17.9966	27.1123
9330182O14Rik	-0.557791	0.983282	-0.425491	RIKEN cDNA 9330182O14 gene	328531	9330182O14Rik	0.036095	0.291011	0.109604	0.992077	7.99848	3.01248
9330188P03Rik	0.584993	-0.602489	0.0174963	RIKEN cDNA 9330188P03 gene	380930	9330188P03Rik	0.227755	0.0765102	0.153686	2.97623	0.99981	2.00832
9330199G10Rik	-0.288445	0.305033	-0.0165888	RIKEN cDNA 9330199G10 gene	319466	9330199G10Rik	0.0706257	0.150888	0.120736	1.98415	3.99924	3.01248
9430007A20Rik	0	0	0	RIKEN cDNA 9430007A20 gene	381572	9430007A20Rik	0.0554901	0	0.0561659	0.992077	0	1.00416
9430014N10Rik	0	0	0	RIKEN cDNA 9430014N10 gene	77248	9430014N10Rik	0	0	0	0	0	0
9430015G10Rik	0.0343861	0.0755548	-0.109941	RIKEN cDNA 9430015G10 gene	230996	9430015G10Rik	31.3849	32.2934	28.3971	1091.28	1108.79	980.06
9430016H08Rik	-0.0368192	0.00518945	0.0316297	RIKEN cDNA 9430016H08 gene	68115	9430016H08Rik	8.26941	8.51374	8.67121	137.899	141.973	144.599
9430018G01Rik	0.157447	-0.120856	-0.0365907	RIKEN cDNA 9430018G01 gene	319812	9430018G01Rik	0.755149	0.622666	0.660118	43.6514	35.9932	38.1581
9430019J16Rik	0	0	0	RIKEN cDNA 9430019J16 gene	77269	9430019J16Rik	0	0	0	0	0	0
9430020K01Rik	0.0918121	-0.24913	0.157318	RIKEN cDNA 9430020K01 gene	240185	9430020K01Rik	17.5299	13.8403	18.3442	1699.43	1341.75	1778.37
9430021M05Rik	0	0	0	RIKEN cDNA 9430021M05 gene	77288	9430021M05Rik	0	0.0346006	0	0	0.99981	0
9430037G07Rik	-0.0611748	-0.0930487	0.154223	RIKEN cDNA 9430037G07 gene	320692	9430037G07Rik	1.52716	1.49379	1.77307	67.4612	65.9875	78.3244
9430038I01Rik	-0.0947707	-0.190486	0.285257	RIKEN cDNA 9430038I01 gene	77252	9430038I01Rik	1.01335	0.948301	1.31874	13.8891	12.9975	18.0749
9430041J12Rik	0.252499	-0.62938	0.376881	RIKEN cDNA 9430041J12 gene	77323	9430041J12Rik	0.411639	0.22338	0.448703	12.897	6.99867	14.0582
9430060I03Rik	-0.886747	0.571761	0.314987	RIKEN cDNA 9430060I03 gene	100037260	9430060I03Rik	0	0.274824	0.230016	0	5.99886	5.0208
9430065F17Rik	0.481654	-0.234412	-0.247242	RIKEN cDNA 9430065F17 gene	77857	9430065F17Rik	6.29194	3.83025	3.79634	23.8098	9.9981	21.0874
9430069I07Rik	0	0	0	RIKEN cDNA 9430069I07 gene	77358	9430069I07Rik	0	0	0	0	0	0
9430076C15Rik	0	0	0	RIKEN cDNA 9430076C15 gene	320189	9430076C15Rik	0.0236339	0	0.0239217	0.992077	0	1.00416
9430078K24Rik	-0.334894	-0.071079	0.405973	RIKEN cDNA 9430078K24 gene	77290	9430078K24Rik	0.4124	0.495148	0.689195	5.95246	6.99867	10.0416
9430083A17Rik	0.0227632	-0.200497	0.177734	RIKEN cDNA 9430083A17 gene	77428	9430083A17Rik	0.479289	0.410572	0.53364	19.8415	16.9968	22.0915
9430091E24Rik	0.269263	-0.234049	-0.0352139	RIKEN cDNA 9430091E24 gene	434350	9430091E24Rik	1.13912	0.803632	0.922386	39.6812	27.9947	32.1313
9530002B09Rik	-0.129008	0.607333	-0.478325	RIKEN cDNA 9530002B09 gene	77432	9530002B09Rik	5.25436	8.75348	4.12444	48.6118	80.9846	38.1581
9530003J23Rik	0.60047	0.196636	-0.797106	RIKEN cDNA 9530003J23 gene	77397	9530003J23Rik	0.525539	0.397227	0.199477	7.93661	5.99886	3.01248
9530014B07Rik	-0.537875	-0.526677	1.06455	RIKEN cDNA 9530014B07 gene	77398	9530014B07Rik	0.121022	0.121965	0.367488	0.992077	0.99981	3.01248
9530020I12Rik	-0.759362	0.531062	0.2283	RIKEN cDNA 9530020I12 gene	77442	9530020I12Rik	0.061125	0.2446	0.198297	0.992077	3.99924	2.00832
9530026F06Rik	0	0	0	RIKEN cDNA 9530026F06 gene	77341	9530026F06Rik	0.0968208	0	0	0.992077	0	0
9530026P05Rik	0	0	0	RIKEN cDNA 9530026P05 gene	330385	9530026P05Rik	0	0.0849032	0	0	0.99981	0
9530027J09Rik	-0.219342	-0.0382129	0.257555	RIKEN cDNA 9530027J09 gene	100500713	9530027J09Rik	0.360653	0.408898	0.501938	7.93661	8.99829	11.0458
9530036O11Rik	0	0	0	RIKEN cDNA 9530036O11Rik	654796	9530036O11Rik	0.0245275	0	0.0248262	0.992077	0	1.00416
9530051G07Rik	-0.118305	0.23661	-0.118305	RIKEN cDNA 9530051G07 gene	319781	9530051G07Rik	0.0951762	0.127891	0.0963354	5.95246	7.99848	6.02496
9530052E02Rik	0.74228	-1.08699	0.344709	RIKEN cDNA 9530052E02 gene	619321	9530052E02Rik	0.355357	0	0.269764	3.96831	0	3.01248
9530053A07Rik	-0.313421	0.626843	-0.313421	RIKEN cDNA 9530053A07 gene	319482	9530053A07Rik	0.0259641	0.191888	0.0700809	2.97623	21.9958	8.03328
9530059O14Rik	0	0	0	RIKEN cDNA 9530059O14 gene	319626	9530059O14Rik	0.0353885	0.0178322	0.0358195	1.98415	0.99981	2.00832
9530062K07Rik	-1.24783	1.28175	-0.0339148	RIKEN cDNA 9530062K07 gene	78739	9530062K07Rik	0	0.577405	0.231967	0	4.99905	2.00832
9530068E07Rik	0.0477759	-0.0211123	-0.0266636	RIKEN cDNA 9530068E07 gene	213673	9530068E07Rik	30.5892	29.1629	29.0509	1028.78	980.814	977.047
9530077C05Rik	0.0200344	0.0856413	-0.105676	RIKEN cDNA 9530077C05 gene	68283	9530077C05Rik	42.6845	44.6704	39.1226	1239.1	1296.75	1135.7
9530080O11Rik	0.439805	-0.433833	-0.00597213	RIKEN cDNA 9530080O11 gene	319247	9530080O11Rik	9.63943	5.2609	7.07716	164.685	84.9839	118.491
9530082P21Rik	-0.0520205	0.1057	-0.0536799	RIKEN cDNA 9530082P21 gene	638247	9530082P21Rik	29.1404	32.5068	29.1069	1280.77	1428.73	1279.3
9530091C08Rik	0.10974	-0.236951	0.127211	RIKEN cDNA 9530091C08 gene	320440	9530091C08Rik	1.13434	0.892029	1.14816	130.954	102.98	132.549
9630001P10Rik	-0.409114	0.444139	-0.0350257	RIKEN cDNA 9630001P10 gene	319251	9630001P10Rik	0.0768258	0.180657	0.129602	2.97623	6.99867	5.0208
9630013A20Rik	0	0	0	RIKEN cDNA 9630013A20 gene	319903	9630013A20Rik	0	0.0363175	0.0364755	0	0.99981	1.00416
9630013K17Rik	0.867183	-0.751826	-0.115357	RIKEN cDNA 9630013K17 gene	78883	9630013K17Rik	0.307164	0	0.155452	3.96831	0	2.00832
9630028B13Rik	0	0	0	RIKEN cDNA 9630028B13 gene	319562	9630028B13Rik	0.0208531	0	0.021107	0.992077	0	1.00416
9630028H03Rik	0	0	0	RIKEN cDNA 9630028H03 gene	320684	9630028H03Rik	0	0	0	0	0	0
9630028I04Rik	-0.0796962	-0.205998	0.285694	RIKEN cDNA 9630028I04 gene	319720	9630028I04Rik	0.309187	0.28327	0.398304	10.9128	9.9981	14.0582
9830107B12Rik	0	0	0	RIKEN cDNA 9830107B12 gene	328829	9830107B12Rik	0	0	0	0	0	0
9830132P13Rik	0	0	0	RIKEN cDNA 9830132P13 gene	329753	9830132P13Rik	0	0.0337855	0.0508987	0	1.99962	3.01248
9830147E19Rik	0.105519	0.0480128	-0.153532	RIKEN cDNA 9830147E19 gene	208111	9830147E19Rik	1.19484	1.14815	0.998453	85.3186	81.9844	71.2953
9830166K06Rik	0.43775	-0.218875	-0.218875	RIKEN cDNA 9830166K06 gene	402757	9830166K06Rik	0.157639	0.026478	0.0531864	5.95246	0.99981	2.00832
9930012K11Rik	0.11264	0.0148892	-0.127529	RIKEN cDNA 9930012K11 gene	268759	9930012K11Rik	2.06301	1.92786	1.74664	54.5642	50.9903	46.1913
9930014A18Rik	-0.035164	-0.117066	0.15223	RIKEN cDNA 9930014A18 gene	320469	9930014A18Rik	0.216928	0.204956	0.247017	15.8732	14.9972	18.0749
9930021J03Rik	0.194885	-0.313085	0.1182	RIKEN cDNA 9930021J03 gene	240613	9930021J03Rik	11.8958	8.36526	11.28	1381.96	971.815	1310.43
9930104L06Rik	0.00314418	0.0576759	-0.0608201	RIKEN cDNA 9930104L06 gene	194268	9930104L06Rik	3.99902	4.15307	3.82559	162.701	168.968	155.645
9930111H07Rik	-1.00955	0.00164606	1.00791	RIKEN cDNA 9930111H07 gene	77762	9930111H07Rik	0.107925	0.217532	0.436956	0.992077	1.99962	4.01664
9930111J21Rik1	-0.545414	0.443535	0.101879	RIKEN cDNA 9930111J21 gene 1	667214	9930111J21Rik1	0.129736	0.257492	0.203196	7.05247	13.9973	11.0458
9930111J21Rik2	0	0	0	RIKEN cDNA 9930111J21 gene 2	245240	9930111J21Rik2	0	0	0	0	0	0
A130010J15Rik	-0.121215	0.0474154	0.0737996	RIKEN cDNA A130010J15 gene	319266	A130010J15Rik	3.2654	3.67028	3.73802	170.637	189.964	192.799
A130077B15Rik	0.0759076	-0.283259	0.207352	RIKEN cDNA A130077B15 gene	319272	A130077B15Rik	21.1407	16.4816	23.1573	736.121	573.891	806.34
A1bg	-0.00955653	0.00164757	0.00790896	alpha-1-B glycoprotein	117586	A1bg	0.123648	0.124612	0.125154	2.97623	2.99943	3.01248
A1cf	0.186144	-0.0112405	-0.174903	APOBEC1 complementation factor	69865	A1cf	0.958163	0.835643	0.746025	51.588	44.9915	40.1664
A230001M10Rik	0	0	0	RIKEN cDNA A230001M10 gene	319951	A230001M10Rik	0	0	0	0	0	0
A230009B12Rik	-0.285154	-0.413631	0.698785	RIKEN cDNA A230009B12 gene	319750	A230009B12Rik	0.33934	0.310427	0.671166	6.94433	6.99845	15.0622
A230020J21Rik	0.403268	-0.663535	0.260267	RIKEN cDNA A230020J21 gene	100125339	A230020J21Rik	1.75454	0.837575	1.58897	37.6989	17.9966	34.1414
A230028O05Rik	-0.410692	-0.410692	0.821385	RIKEN cDNA A230028O05 gene	319487	A230028O05Rik	0.051573	0.051975	0.234905	1.98415	1.99962	9.03744
A230046K03Rik	-0.00229463	-0.198688	0.200982	RIKEN cDNA A230046K03 gene	319277	A230046K03Rik	3.43757	3.00007	3.95771	288.694	251.952	332.377
A230050P20Rik	0.691624	-0.737747	0.046123	RIKEN cDNA A230050P20 gene	319278	A230050P20Rik	0.85713	0.318246	0.547938	18.8495	6.99867	12.0499
A230056J06Rik	0.509049	0.0348264	-0.543875	RIKEN cDNA A230056J06 gene	319469	A230056J06Rik	0.475296	0.342144	0.229088	20.8336	14.9972	10.0416
A230056P14Rik	0.411456	-0.577342	0.165886	RIKEN cDNA A230056P14 gene	320845	A230056P14Rik	0.999652	0.503722	0.843189	17.8574	8.99829	15.0624
A230057D06Rik	-0.277221	0.333445	-0.0562238	RIKEN cDNA A230057D06 gene	319893	A230057D06Rik	1.22352	1.86827	1.42606	32.7385	49.9905	38.1581
A230065H16Rik	-0.417022	-0.405818	0.822841	RIKEN cDNA A230065H16 gene	380787	A230065H16Rik	0.440451	0.443885	1.04024	2.97623	2.99943	7.02912
A230070E04Rik	-0.0975821	0.195164	-0.0975821	RIKEN cDNA A230070E04 gene	100043072	A230070E04Rik	0	0.122497	0.0410098	0	2.99943	1.00416
A230072C01Rik	0.0556126	-0.325702	0.270089	RIKEN cDNA A230072C01 gene	320742	A230072C01Rik	1.77954	1.36622	2.06477	43.6514	33.9935	49.2038
A230072E10Rik	0.356696	0.0922642	-0.44896	RIKEN cDNA A230072E10 gene	331547	A230072E10Rik	0.497637	0.414296	0.284699	22.8178	18.9964	13.0541
A230077H06Rik	-0.0717289	-0.121929	0.193658	RIKEN cDNA A230077H06 gene	320210	A230077H06Rik	1.18079	1.14041	1.41926	47.6197	45.9913	57.2371
A230103J11Rik	0.413715	-0.306377	-0.107338	RIKEN cDNA A230103J11 gene	320466	A230103J11Rik	3.44382	2.0906	2.39987	85.3186	51.9901	56.2329
A230108P19Rik	0.140194	-0.153464	0.01327	RIKEN cDNA A230108P19 gene	320132	A230108P19Rik	1.22112	0.996228	1.11828	41.6672	33.9935	38.1581
A2m	0.110633	-0.253678	0.143045	alpha-2-macroglobulin	232345	A2m	1.43525	1.11496	1.46786	95.2394	73.986	97.4035
A330009N23Rik	0.287232	-0.525381	0.238149	RIKEN cDNA A330009N23 gene	380977	A330009N23Rik	0.175639	0.0603136	0.169764	2.97623	0.999724	3.01243
A330015K06Rik	-0.196965	0.206552	-0.00958694	RIKEN cDNA A330015K06 gene	320190	A330015K06Rik	0.535841	0.708772	0.610158	15.8734	20.9962	18.0749
A330023F24Rik	-0.158321	-0.0554872	0.213809	RIKEN cDNA A330023F24 gene	320977	A330023F24Rik	0.816272	0.876579	1.05647	60.5167	64.9877	78.3244
A330032B11Rik	0.100257	-0.654077	0.553821	RIKEN cDNA A330032B11 gene	319931	A330032B11Rik	0.661501	0.392151	0.905872	16.8653	9.9981	23.0957
A330033J07Rik	-0.383009	-0.736875	1.11988	RIKEN cDNA A330033J07 gene	320614	A330033J07Rik	0.127798	0.0515177	0.362193	4.96038	1.99962	14.0582
A330035P11Rik	-0.131606	0.204325	-0.0727189	RIKEN cDNA A330035P11 gene	319727	A330035P11Rik	2.74281	3.46195	2.85708	102.184	128.976	106.441
A330040F15Rik	0	0	0	RIKEN cDNA A330040F15 gene	74333	A330040F15Rik	0	0	0	0	0	0
A330041J22Rik	0.304767	0.109783	-0.41455	RIKEN cDNA A330041J22 gene	319556	A330041J22Rik	0.610825	0.533606	0.371006	14.884	13.0024	9.04031
A330048O09Rik	0	0	0	RIKEN cDNA A330048O09 gene	320315	A330048O09Rik	0	0	0	0	0	0
A330049N07Rik	1.04709	-0.526677	-0.520411	RIKEN cDNA A330049N07 gene	327768	A330049N07Rik	0.336489	0.113037	0.113529	8.92869	2.99943	3.01248
A330050F15Rik	0	0	0	A kinase (PRKA) anchor inhibitor 1	320722	A330050F15Rik	0	0	0	0	0	0
A330069E16Rik	-0.012393	-0.379702	0.392095	RIKEN cDNA A330069E16 gene	606735	A330069E16Rik	1.25867	0.975755	1.666	12.897	9.9981	17.0707
A330070K13Rik	-0.787374	0.709272	0.0781021	RIKEN cDNA A330070K13 gene	381673	A330070K13Rik	0.774954	2.18681	1.41192	4.96038	13.9975	9.03754
A330074K22Rik	-0.194828	-0.698199	0.893027	RIKEN cDNA A330074K22 gene	434353	A330074K22Rik	0.29214	0.206092	0.620966	9.92077	6.99867	21.0874
A330076C08Rik	-0.186531	0.0414861	0.145045	RIKEN cDNA A330076C08 gene	100503592	A330076C08Rik	1.4248	1.66876	1.79295	36.7068	42.9918	46.1913
A330076H08Rik	0	0	0	RIKEN cDNA A330076H08 gene	320026	A330076H08Rik	0	0	0	0	0	0
A330093E20Rik	0	0	0	RIKEN cDNA A330093E20 gene	107003	A330093E20Rik	0.0303004	0.0610732	0	0.992077	1.99962	0
A330102I10Rik	-0.248042	-0.150162	0.398204	RIKEN cDNA A330102I10 gene	77920	A330102I10Rik	0	0.10702	0.156509	0	0.99981	1.00416
A3galt2	0	0	0	"alpha 1,3-galactosyltransferase 2 (isoglobotriaosylceramide synthase)"	215493	A3galt2	0.0209577	0	0.0424259	0.992077	0	2.00832
A430005L14Rik	-0.105398	0.29176	-0.186362	RIKEN cDNA A430005L14 gene	97159	A430005L14Rik	48.6694	64.0933	46.0133	646.834	844.84	611.533
A430033K04Rik	-0.0420751	-0.46383	0.505905	RIKEN cDNA A430033K04 gene	243308	A430033K04Rik	0.613589	0.458054	0.89709	26.7861	19.9962	39.1622
A430035B10Rik	0.348131	-0.351158	0.00302722	RIKEN cDNA A430035B10 gene	320312	A430035B10Rik	0.693546	0.427138	0.545995	17.8574	10.9979	14.0582
A430046D13Rik	0.132078	-0.00529332	-0.126784	Riken cDNA A430046D13 gene	654440	A430046D13Rik	11.107	10.0982	9.28264	324.409	294.944	271.123
A430078G23Rik	-0.0353295	-0.00674636	0.0420759	RIKEN cDNA A430078G23 gene	319493	A430078G23Rik	3.98703	4.06681	4.20679	163.693	166.968	172.715
A430078I02Rik	0.292658	-0.0677132	-0.224945	RIKEN cDNA A430078I02 gene	320486	A430078I02Rik	0.643271	0.501085	0.449345	21.8257	17.0014	17.0741
A430085M09Rik	-0.286249	0.139996	0.146252	RIKEN cDNA A430085M09 gene	623726	A430085M09Rik	0.102577	0.137836	0.138435	2.97623	3.99924	4.01664
A430088P11Rik	0.0229333	0.0917593	-0.114693	RIKEN cDNA A430088P11 gene	106059	A430088P11Rik	0.427032	0.447898	0.388178	26.7861	27.9947	24.0998
A430089I19Rik	-0.100545	-0.100545	0.20109	RIKEN cDNA A430089I19 gene	331195	A430089I19Rik	0	0	0.123254	0	0	3.01248
A430090L17Rik	0	0	0	RIKEN cDNA A430090L17 gene	319803	A430090L17Rik	0.0191717	0.0579634	0	0.992077	2.99943	0
A430093F15Rik	0	0	0	RIKEN cDNA A430093F15 gene	403202	A430093F15Rik	0	0.0703949	0.0707012	0	1.99962	2.00832
A430105I19Rik	-0.35967	-0.0514855	0.411155	RIKEN cDNA A430105I19 gene	214239	A430105I19Rik	0.518051	0.641424	0.883922	34.7227	42.9918	59.2454
A4galt	0.135795	-0.0374318	-0.0983632	"alpha 1,4-galactosyltransferase"	239559	A4galt	0.883739	0.78375	0.751338	24.8019	21.9958	21.0874
A4gnt	0	0	0	"alpha-1,4-N-acetylglucosaminyltransferase"	333424	A4gnt	0	0	0	0	0	0
A530006G24Rik	0	0	0	RIKEN cDNA A530006G24 gene	381384	A530006G24Rik	0	0	0	0	0	0
A530013C23Rik	0	0	0	RIKEN cDNA A530013C23 gene	329562	A530013C23Rik	0	0	0.0350776	0	0	1.00416
A530016L24Rik	0	0	0	RIKEN cDNA A530016L24 gene	319942	A530016L24Rik	0	0	0	0	0	0
A530032D15Rik	-0.370533	0.741066	-0.370533	RIKEN cDNA A530032D15Rik gene	381287	A530032D15Rik	0	0.216085	0	0	4.99905	0
A530046M15Rik	0	0	0	RIKEN cDNA A530046M15 gene	328190	A530046M15Rik	0	0	0	0	0	0
A530050N04Rik	-0.110286	0.220571	-0.110286	RIKEN cDNA A530050N04 gene	442846	A530050N04Rik	0.0832022	0.125776	0.0842155	1.98415	2.99943	2.00832
A530053G22Rik	0	0	0	RIKEN cDNA A530053G22 gene	208079	A530053G22Rik	0	0	0	0	0	0
A530058N18Rik	0	0	0	RIKEN cDNA A530058N18 gene	320846	A530058N18Rik	0	0	0	0	0	0
A530064D06Rik	0.156859	-0.081564	-0.075295	RIKEN cDNA A530064D06 gene	328830	A530064D06Rik	0.15739	0.133415	0.133996	3.96831	2.99943	3.01248
A530065N20Rik	0	0	0	RIKEN cDNA A530046M15 gene	328263	A530065N20Rik	0	0	0	0	0	0
A530072M11Rik	0.277054	-0.934142	0.657088	RIKEN cDNA gene A530072M11	100415915	A530072M11Rik	0.283443	0.122422	0.368865	6.94454	2.99943	9.03744
A530088E08Rik	-0.0502782	0.0520709	-0.00179268	RIKEN cDNA A530088E08 gene	664702	A530088E08Rik	1.92927	2.07111	1.99521	45.6355	48.9907	47.1955
A530099J19Rik	0	0	0	RIKEN cDNA A530099J19 gene	319293	A530099J19Rik	0	0.0261896	0	0	0.99981	0
A630001G21Rik	-0.758935	-0.123663	0.882598	RIKEN cDNA A630001G21 gene	319997	A630001G21Rik	0	0.155323	0.311997	0	3.99924	8.03328
A630010A05Rik	-0.0338915	0.137779	-0.103887	RIKEN cDNA A630010A05 gene	545280	A630010A05Rik	2.39954	2.70275	2.2859	50.5959	56.9892	48.1997
A630012P03Rik	0	0	0	RIKEN cDNA A630012P03 gene	100504594	A630012P03Rik	0	0	0	0	0	0
A630019I02Rik	0	0	0	RIKEN cDNA A630019I02 gene	408254	A630019I02Rik	0	0.0241513	0	0	0.99981	0
A630020A06	-0.292036	0.332142	-0.040106	uncharacterized A630020A06	328489	A630020A06	0.341705	0.526681	0.406902	16.8653	25.9951	20.0832
A630023A22Rik	-0.0423817	0.107543	-0.0651616	RIKEN cDNA A630023A22 gene	105518	A630023A22Rik	6.4331	7.1376	6.33232	108.136	119.979	106.442
A630023P12Rik	0	0	0	RIKEN cDNA A630023P12 gene	231603	A630023P12Rik	0	0	0	0	0	0
A630033H20Rik	0	0	0	RIKEN cDNA A630033H20 gene	213438	A630033H20Rik	0	0.0240495	0.0241543	0	0.99981	1.00416
A630066F11Rik	-0.0171612	0.123056	-0.105895	RIKEN cDNA A630066F11 gene	320642	A630066F11Rik	19.7059	21.7173	18.5304	307.544	338.936	289.198
A630072M18Rik	-0.0426612	-0.048948	0.0916092	RIKEN cDNA A630072M18 gene	320770	A630072M18Rik	1.06482	1.06019	1.16868	82.3424	81.9844	90.3744
A630073D07Rik	-0.8389	0.416317	0.422583	RIKEN cDNA A630073D07 gene	381819	A630073D07Rik	0	0.238703	0.239742	0	0.99981	1.00416
A630075F10Rik	-0.315517	0.339019	-0.0235014	RIKEN cDNA A630075F10 gene	100043910	A630075F10Rik	0.0806415	0.157411	0.122435	1.98415	3.99924	3.01248
A630076J17Rik	0	0	0	RIKEN cDNA A630076J17 gene	319929	A630076J17Rik	0	0	0	0	0	0
A630077J23Rik	0.172775	0.0844409	-0.257216	RIKEN cDNA A630077J23 gene	319973	A630077J23Rik	1.32729	1.24846	0.985203	14.8812	13.9973	11.0458
A630089N07Rik	-0.0408536	-0.150036	0.19089	RIKEN cDNA A630089N07 gene	320586	A630089N07Rik	22.9287	21.2575	26.9241	656.755	608.884	771.195
A630095E13Rik	-0.373925	0.637276	-0.263351	RIKEN cDNA A630095E13 gene	235973	A630095E13Rik	2.4029	4.84326	2.59431	14.8812	29.9943	16.0666
A630095N17Rik	-0.186651	0.0160093	0.170641	RIKEN cDNA A630095N17 gene	381272	A630095N17Rik	9.54295	10.9822	12.2247	73.4137	77.9852	89.3702
A730004F24Rik	0	0	0	RIKEN cDNA A730004F24 gene	320449	A730004F24Rik	0	0	0	0	0	0
A730006G06Rik	-0.390903	-0.00119171	0.392095	RIKEN cDNA A730006G06 gene	320638	A730006G06Rik	0.410642	0.537995	0.706593	9.92077	12.9975	17.0707
A730008H23Rik	0.766773	-1.84682	1.08005	RIKEN cDNA A730008H23 gene	212427	A730008H23Rik	3.67099	0.59981	4.56129	109.837	17.9465	136.475
A730017C20Rik	-0.348744	0.20313	0.145614	RIKEN cDNA A730017C20 gene	225583	A730017C20Rik	2.94981	4.32439	4.15538	72.4216	107.979	104.433
A730017L22Rik	0.114105	-0.245675	0.13157	RIKEN cDNA A730017L22 gene	613258	A730017L22Rik	5.28841	4.12117	5.35282	170.637	132.975	172.715
A730018C14Rik	0	0	0	RIKEN cDNA A730018C14 gene	100504733	A730018C14Rik	0	0	0	0	0	0
A730020E08Rik	-0.417019	0.816575	-0.399556	RIKEN cDNA A730020E08 gene	100504262	A730020E08Rik	0.137377	0.323045	0.13905	2.97623	6.99867	3.01248
A730020M07Rik	-0.0731171	-0.0731171	0.146234	RIKEN cDNA A730020M07 gene	100503044	A730020M07Rik	0.0307749	0	0.116421	0.992077	0	2.00832
A730036I17Rik	0	0	0	RIKEN cDNA A730036I17 gene	329513	A730036I17Rik	0	0	0	0	0	0
A730043L09Rik	-0.0607855	0.535371	-0.474585	RIKEN cDNA A730043L09 gene	330958	A730043L09Rik	0.133219	0.201385	0.0674205	1.98415	2.99943	1.00416
A730046J19Rik	0	0	0	RIKEN cDNA A730046J19 gene	319764	A730046J19Rik	0.0741551	0	0.0750583	4.96038	0	5.0208
A730056A06Rik	-0.160497	-0.0180469	0.178543	RIKEN cDNA A730056A06 gene	319783	A730056A06Rik	0.520998	0.575066	0.659018	20.8336	22.9956	27.1123
A730082K24Rik	0	0	0	RIKEN cDNA A730082K24 gene	101786	A730082K24Rik	0	0	0	0	0	0
A730085K08Rik	0.619471	-1.25641	0.636936	RIKEN cDNA A730085K08 gene	654800	A730085K08Rik	0.367025	0	0.371495	1.98415	0	2.00832
A730090H04Rik	0	0	0	"distal-less homeobox 4, opposite strand"	320453	A730090H04Rik	0.0457296	0	0	0.992077	0	0
A730090N16Rik	0.198349	0.105217	-0.303567	RIKEN cDNA A730090N16 gene	319798	A730090N16Rik	2.43255	2.28048	1.71779	42.6595	39.9926	30.1248
A830009L08Rik	0	0	0	RIKEN cDNA A830009L08 gene	320297	A830009L08Rik	0.0256479	0	0	0.992077	0	0
A830010M20Rik	0.117318	-0.13105	0.013732	RIKEN cDNA A830010M20 gene	231570	A830010M20Rik	4.72293	3.97599	4.39571	458.34	386.927	427.772
A830011K09Rik	0	0	0	RIKEN cDNA A830011K09 gene	319702	A830011K09Rik	0.0302455	0.0609626	0.0312204	0.992077	1.99962	1.00416
A830018L16Rik	0.399514	-0.848237	0.448723	RIKEN cDNA A830018L16 gene	320492	A830018L16Rik	0.271807	0.114459	0.281238	11.9049	5.99886	13.0541
A830019L24Rik	0	0	0	RIKEN cDNA A830019L24 gene	320072	A830019L24Rik	0	0	0	0	0	0
A830052D11Rik	0	0	0	RIKEN cDNA A830052D11 gene	402767	A830052D11Rik	0.0719998	0.0725578	0.0728795	0.992185	0.999873	1.00431
A830080D01Rik	0.441958	-0.403879	-0.038079	RIKEN cDNA A830080D01 gene	382252	A830080D01Rik	2.0272	1.12791	1.45342	95.2394	52.9899	68.2829
A830082K12Rik	-0.228378	-0.228378	0.456755	RIKEN cDNA A830082K12 gene	320174	A830082K12Rik	0.0635399	0.0960529	0.160785	1.98415	2.99943	5.0208
A830082N09Rik	0	0	0	RIKEN cDNA A830082N09 gene	414093	A830082N09Rik	0.0962238	0.0793423	0.0708333	10.9128	8.99829	8.03328
A930001A20Rik	-0.0700714	0.140143	-0.0700714	RIKEN cDNA A930001A20 gene	77127	A930001A20Rik	0	0.115686	0	0	1.99962	0
A930001C03Rik	-0.187696	0.186504	0.00119278	RIKEN cDNA A930001C03 gene	319314	A930001C03Rik	0.749576	0.971541	0.854431	7.93654	11.9977	11.0458
A930002C04Rik	-0.335317	-0.154187	0.489504	RIKEN cDNA A930002C04 gene	319467	A930002C04Rik	0.231887	0.262907	0.410745	7.93661	8.99829	14.0582
A930003A15Rik	0	0	0	RIKEN cDNA A930003A15 gene	68162	A930003A15Rik	0.0817656	0	0	0.992077	0	0
A930003O13Rik	-0.612303	-0.404498	1.0168	RIKEN cDNA A930003O13 gene	330052	A930003O13Rik	0.0381999	0.115493	0.309321	0.992077	2.99943	8.03328
A930004D18Rik	0	0	0	RIKEN cDNA A930004D18 gene	77940	A930004D18Rik	0.0221016	0.0890955	0.0894831	0.992077	3.99924	4.01664
A930005H10Rik	-0.445863	0.207144	0.238719	RIKEN cDNA A930005H10 gene	68161	A930005H10Rik	3.03765	4.77653	4.88222	20.8336	32.9937	35.1456
A930006I01Rik	0	0	0	RIKEN cDNA A930006I01 gene	319854	A930006I01Rik	0.0659222	0.0664361	0	1.98415	1.99962	0
A930006K02Rik	0.115692	-0.154519	0.0388277	RIKEN cDNA A930006K02 gene	100503120	A930006K02Rik	9.16244	7.59748	8.68706	78.3741	64.9877	74.3078
A930007I19Rik	0.23142	-0.316806	0.0853855	RIKEN cDNA A930007I19 gene	77779	A930007I19Rik	0.884512	0.604883	0.799361	27.7782	18.9964	25.104
A930009A15Rik	0	0	0	RIKEN cDNA A930009A15 gene	77798	A930009A15Rik	0	0	0	0	0	0
A930011G23Rik	0	0	0	RIKEN cDNA A930011G23 gene	319818	A930011G23Rik	0.0211971	0.0854493	0	0.992077	3.99924	0
A930012L18Rik	0	0	0	RIKEN cDNA A930012L18 gene	626275	A930012L18Rik	0.061806	0.0311439	0.0625588	1.98415	0.99981	2.00832
A930013F10Rik	0.284514	-0.47687	0.192356	RIKEN cDNA A930013F10 gene	68074	A930013F10Rik	1.2317	0.726617	1.15548	40.6752	23.9954	38.1581
A930015D03Rik	-0.342891	0.668315	-0.325424	RIKEN cDNA A930015D03 gene	77810	A930015D03Rik	0.111901	0.225547	0.113264	0.992077	1.99962	1.00416
A930016O22Rik	0.22393	-0.278614	0.0546837	RIKEN cDNA A930016O22 gene	100503495	A930016O22Rik	0.141671	0.0313585	0.125989	4.96036	0.99981	4.01664
A930017M01Rik	0	0	0	RIKEN cDNA A930017M01 gene	239410	A930017M01Rik	0.021224	0.0855578	0.0644475	0.992077	3.99924	3.01248
A930018P22Rik	-0.000473776	0.110673	-0.110199	RIKEN cDNA A930018P22 gene	68243	A930018P22Rik	25.661	27.7161	23.7817	235.122	253.952	217.903
A930019D19Rik	-0.890633	-0.0578155	0.948448	RIKEN cDNA A930019D19 gene	77806	A930019D19Rik	0	0.178116	0.357782	0	1.99962	4.01664
A930024E05Rik	-0.137034	0.055616	0.0814178	RIKEN cDNA A930024E05 gene	109202	A930024E05Rik	7.66949	8.76516	8.92333	192.463	219.958	223.928
A930031H19Rik	0	0	0	RIKEN cDNA A930031H19 gene	77835	A930031H19Rik	0	0	0	0	0	0
A930041C12Rik	-1.20453	1.39163	-0.187102	RIKEN cDNA A930041C12 gene	78443	A930041C12Rik	0.199399	1.20572	0.403645	0.9921	5.99903	2.00832
AA387883	0.386649	-0.790765	0.404116	expressed sequence AA387883	100043450	AA387883	0.226171	0	0.228926	4.96038	0	5.0208
AA388235	0	0	0	expressed sequence AA388235	433100	AA388235	0.0182301	0.0551167	0.0369043	0.992077	2.99943	2.00832
AA413626	-0.0095575	0.00164808	0.00790942	expressed sequence AA413626	100359413	AA413626	0.332164	0.334754	0.33621	0.992077	0.99981	1.00416
AA414768	-0.142555	-0.0103392	0.152895	expressed sequence AA414768	245350	AA414768	3.64341	3.99309	4.47144	79.3661	86.9835	97.4035
AA415398	0.0912232	0.198642	-0.289865	expressed sequence AA415398	433752	AA415398	1.13973	1.22783	0.875151	28.7702	30.9941	22.0915
AA465934	-1.4369	1.21532	0.221582	expressed sequence AA465934	613254	AA465934	0.11442	0.719282	0.361206	0.318092	1.99962	1.00416
AA467197	-0.0766025	0.240183	-0.16358	expressed sequence AA467197	433470	AA467197	259.884	323.699	244.679	1690.5	2105.6	1591.59
AA474331	0.813608	-0.760155	-0.0534527	major facilitator superfamily domain containing 4B4	213332	AA474331	2.76911	0.93023	1.5182	23.8098	7.99848	13.0541
AA536875	0	0	0	expressed sequence AA536875	380934	AA536875	0	0	0.0799282	0	0	2.00832
AA543186	0.0705551	0.128305	-0.19886	expressed sequence AA543186	100272219	AA543186	2.72789	2.8393	2.26321	60.5167	62.988	50.208
AA543401	0.229075	-0.114537	-0.114537	"cDNA sequence, AA543401"	100417434	AA543401	0.126893	0	0.0642194	1.98415	0	1.00416
AA545190	0	0	0	EST AA545190	57866	AA545190	0	0	0	0	0	0
AA619741	0	0	0	expressed sequence AA619741	241051	AA619741	0.0270059	0.0272164	0	0.992077	0.99981	0
AA792892	0.754705	0.280477	-1.03518	expressed sequence AA792892	100554	AA792892	0.463034	0.333316	0.133907	6.94454	4.99905	2.00832
AA986860	0.208893	-0.064881	-0.144012	expressed sequence AA986860	212439	AA986860	2.61624	2.16403	2.04853	105.16	86.9835	82.3411
AB124611	0.495402	-0.643762	0.14836	cDNA sequence AB124611	382062	AB124611	4.83692	2.19607	3.80276	79.3661	35.9932	62.2579
AF067061	1.31771	-0.658856	-0.658856	cDNA sequence AF067061	236546	AF067061	0.393556	0.0991561	0	3.96831	0.99981	0
AF067063	0	0	0	cDNA sequence AF067063	380878	AF067063	0	0.0984313	0.0988595	0	0.99981	1.00416
AF251705	0.0100747	-1.30065	1.29057	CD300C molecule 2	140497	AF251705	0.356503	0.143713	0.866028	4.96038	1.99962	12.0499
AF357355	0	0	0	snoRNA AF357355	100303646	AF357355	0	0	0	0	0	0
AF357359	0	0	0	snoRNA AF357359	100303647	AF357359	0	0	0	0	0	0
AF357399	0	0	0	snoRNA AF357399	100302567	AF357399	0	0	0	0	0	0
AF357425	0	0	0	snoRNA AF357425	449562	AF357425	0	0	0	0	0	0
AF357426	0	0	0	snoRNA AF357426	449561	AF357426	0	0	0	0	0	0
AF366264	-0.0670981	0.20688	-0.139782	cDNA sequence AF366264	231201	AF366264	23.6624	28.6111	22.4998	933.544	1128.79	887.677
AF529169	0	0	0	cDNA sequence AF529169	209743	AF529169	0.0165298	0	0	0.992077	0	0
AI115009	0	0	0	expressed sequence AI115009	99542	AI115009	0	0	0	0	0	0
AI118078	0.411457	-0.840376	0.42892	transmembrane protein 266	244886	AI118078	0.363605	0.152683	0.368033	11.9049	4.99905	12.0499
AI182371	0.388538	0.487112	-0.87565	expressed sequence AI182371	98870	AI182371	0.762074	0.815964	0.317277	16.8653	17.9966	7.02912
AI197445	0	0	0	expressed sequence AI197445	105120	AI197445	0	0	0.0378218	0	0	1.00416
AI314180	0.0556116	-0.0807021	0.0250904	expressed sequence AI314180	230249	AI314180	12.5445	11.4135	12.2819	1061.52	965.817	1039.31
AI314278	0	0	0	expressed sequence AI314278	101521	AI314278	0.0923247	0.0310148	0.0622995	2.97623	0.99981	2.00832
AI317395	0.4037	-0.108658	-0.295043	major facilitator superfamily domain containing 4B1	215929	AI317395	0.620384	0.434936	0.382224	22.8178	15.997	14.0582
AI413582	0.0907312	0.101939	-0.19267	expressed sequence AI413582	106672	AI413582	13.0531	13.1549	10.7251	84.3265	84.9839	69.287
AI414108	-0.0957013	0.0309814	0.0647199	expressed sequence AI414108	102623	AI414108	1.37731	1.50372	1.5393	95.2394	103.98	106.441
AI427809	-0.8402	0.492972	0.347228	expressed sequence AI427809	381524	AI427809	0.14595	0.36773	0.332396	3.96831	9.9981	9.03744
AI429214	-0.0636555	0.114274	-0.0506187	expressed sequence AI429214	621080	AI429214	24.831	28.0903	25.0564	647.826	732.861	653.708
AI450353	0.279668	0.0645532	-0.344222	expressed sequence AI450353	103729	AI450353	0.240856	0.207492	0.156296	4.64229	3.99924	3.01248
AI463170	0	0	0	expressed sequence AI463170	100504549	AI463170	0	0	0	0	0	0
AI464131	-0.0677599	0.0519672	0.0157928	expressed sequence AI464131	329828	AI464131	4.30513	4.67765	4.56182	253.972	275.948	269.115
AI467606	0.230175	-0.0481321	-0.182043	expressed sequence AI467606	101602	AI467606	2.56968	2.11885	1.93103	65.4771	53.9897	49.2038
AI504432	0.384437	-0.201372	-0.183065	expressed sequence AI504432	229694	AI504432	0.150088	0.0756288	0.101277	11.9049	5.99886	8.03328
AI506816	-1.37899	0.894502	0.484485	expressed sequence AI506816	433855	AI506816	0.296074	1.43149	1.07736	1.98415	7.99848	4.01664
AI507597	-0.0517731	0.120074	-0.068301	expressed sequence AI507597	100165	AI507597	299.012	336.837	295.606	2939.52	3311.37	2906.04
AI593442	0.353145	-0.472204	0.119059	expressed sequence AI593442	330941	AI593442	0.307432	0.173498	0.261386	24.8019	13.9973	21.0874
AI597479	-0.0775207	0.02884	0.0486807	expressed sequence AI597479	98404	AI597479	8.12843	8.75033	8.8715	392.862	422.92	428.776
AI606473	0	0	0	expressed sequence AI606473	99686	AI606473	0	0	0	0	0	0
AI607873	0.369131	-0.241153	-0.127977	expressed sequence AI607873	226691	AI607873	0.407274	0.266792	0.288564	19.8415	12.9975	14.0582
AI646519	0.343405	0.61765	-0.961055	expressed sequence AI646519	99041	AI646519	1.25807	1.52146	0.509358	9.92077	11.9977	4.01664
AI661453	-0.249781	0.201992	0.0477889	expressed sequence AI661453	224833	AI661453	0.193664	0.264878	0.238027	13.8891	18.9965	17.0707
AI662270	-0.783534	0.549601	0.233932	expressed sequence AI662270	100043636	AI662270	0.110796	0.27915	0.224291	1.98415	4.99905	4.01664
AI837181	-0.0017536	0.0278602	-0.0261066	expressed sequence AI837181	107242	AI837181	27.3979	27.9661	26.9393	540.682	551.895	532.205
AI839979	0.606444	0.354614	-0.961057	expressed sequence AI839979	100740	AI839979	0.412825	0.346703	0.139284	5.95246	4.99905	2.00832
AI846148	0.030379	-0.0263302	-0.00404878	expressed sequence AI846148	68229	AI846148	21.5046	20.6757	20.9975	706.359	748.858	714.962
AI847159	-0.445081	-0.445081	0.890162	expressed sequence AI847159	100048701	AI847159	0	0.0837417	0.252318	0	0.99981	3.01248
AI854517	0.133715	-0.0447604	-0.0889548	Mir9-3 host gene	101694	AI854517	3.46422	3.06111	2.96876	180.558	158.97	153.636
AI854703	0.282155	0.100718	-0.382873	expressed sequence AI854703	243373	AI854703	0.15856	0.139822	0.0802457	7.93661	6.99867	4.01664
AI987944	0.0353615	0.0329142	-0.0682758	expressed sequence AI987944	233168	AI987944	17.1691	17.14	15.979	679.573	672.872	626.596
AK010878	0.0627555	-0.176955	0.1142	cDNA sequence AK010878	100233175	AK010878	3.76236	3.1864	3.89894	53.6344	45.4237	55.5814
AU015228	0	0	0	expressed sequence AU015228	99169	AU015228	0.0240334	0	0	0.992077	0	0
AU015791	-0.204546	0.391622	-0.187076	expressed sequence AU015791	104932	AU015791	0.173525	0.262317	0.175639	1.98415	2.99943	2.00832
AU015836	-0.102562	-0.0486093	0.151171	expressed sequence AU015836	385493	AU015836	9.52765	9.8907	11.3597	395.839	410.922	471.955
AU016765	0	0	0	expressed sequence AU016765	100043582	AU016765	0	0.0956353	0	0	0.99981	0
AU018091	-0.098489	0.00958348	0.0889055	expressed sequence AU018091	245128	AU018091	1.48199	1.59727	1.68755	71.4295	76.9854	81.3369
AU019823	0.152247	-0.0035024	-0.148745	expressed sequence AU019823	270156	AU019823	7.44513	6.68324	6.04317	344.251	310.941	280.161
AU019990	0	0	0	expressed sequence AU019990	767814	AU019990	0	0	0	0	0	0
AU021063	-0.286255	0.14	0.146255	expressed sequence AU021063	105968	AU021063	0.525978	0.706778	0.709849	2.97623	3.99928	4.01666
AU021092	-0.661878	0.330217	0.331662	expressed sequence AU021092	239691	AU021092	8.67958	17.2643	17.2816	150.796	299.943	300.244
AU022252	0.113547	0.0156764	-0.129224	expressed sequence AU022252	230696	AU022252	8.26617	7.724	6.98591	204.368	190.964	172.715
AU022751	0.207698	-0.433101	0.225403	expressed sequence AU022751	102991	AU022751	0.896704	0.575108	0.907776	23.8098	14.9972	23.0957
AU022754	0	0	0	expressed sequence AU022754	105975	AU022754	0.0240854	0.0485465	0.0487575	0.992077	1.99963	2.00832
AU022793	0.17783	-0.0889149	-0.0889149	expressed sequence AU022793	105976	AU022793	0.120309	0.0404155	0.0811827	2.97623	0.99981	2.00832
AU023762	-0.258086	-0.258086	0.516172	expressed sequence AU023762	102688	AU023762	0.0337947	0.0681162	0.171031	0.992077	1.99962	5.0208
AU040320	0.0445195	-0.0942234	0.0497038	expressed sequence AU040320	100317	AU040320	23.3614	21.2194	23.4455	1445.45	1313.75	1449
AU040972	0.886214	-0.790302	-0.0959119	expressed sequence AU040972	104522	AU040972	0.319655	0	0.16182	3.96831	0	2.00889
AU041133	-0.156725	0.143983	0.0127419	expressed sequence AU041133	216177	AU041133	0.247251	0.304551	0.278069	8.92869	10.9979	10.0416
AV039307	-0.175133	0.320843	-0.14571	expressed sequence AV039307	100502700	AV039307	22.4128	31.6082	22.8746	279.766	351.933	275.14
AV051173	-0.036601	-0.162902	0.199503	expressed sequence AV051173	100502959	AV051173	8.70626	7.97648	10.2543	54.5642	49.9905	64.2662
AV064505	0	0	0	expressed sequence AV064505	102722	AV064505	0	0	0	0	0	0
AV320801	0.252694	0.427407	-0.680101	expressed sequence AV320801	331531	AV320801	0.190897	0.215473	0.0385127	9.90951	11.1852	1.9992
AW011738	0	0	0	expressed sequence AW011738	100382	AW011738	0.0262732	0.052956	0.0531864	0.992077	1.99962	2.00832
AW046200	0.258053	-0.424638	0.166586	expressed sequence AW046200	100502619	AW046200	2.83532	1.76641	2.66114	54.5642	33.9935	51.2121
AW112010	-1.64518	0.687942	0.957243	expressed sequence AW112010	107350	AW112010	0.233175	1.17496	1.41609	1.98415	9.9981	12.0499
AW146154	0.289744	-0.213627	-0.0761175	expressed sequence AW146154	101835	AW146154	0.624617	0.44064	0.484706	29.7623	20.996	23.0957
AW209491	-0.0876417	0.200662	-0.113021	expressed sequence AW209491	105351	AW209491	4.6704	5.70351	4.58896	123.018	150.971	121.503
AW495222	0.557972	-0.278986	-0.278986	expressed sequence AW495222	105364	AW495222	0.178628	0	0.090402	1.98415	0	1.00416
AW549542	-1.23275	0.355959	0.876796	expressed sequence AW549542	100993	AW549542	0.0426364	0.300781	0.431557	0.992077	6.99867	10.0416
AW549877	0.0923812	-0.242973	0.150592	expressed sequence AW549877	106064	AW549877	5.25533	4.16532	5.47171	380.958	301.943	396.643
AW551984	0	0	0	expressed sequence AW551984	244810	AW551984	0	0.0164392	0	0	0.99981	0
AW554918	0.103302	-0.090401	-0.0129013	expressed sequence AW554918	225289	AW554918	19.5031	17.0527	17.9938	1491.09	1303.75	1375.7
AW822252	-0.0972339	0.177003	-0.0797687	expressed sequence AW822252	331578	AW822252	0.760048	0.919167	0.769305	9.92077	11.9977	10.0416
AY074887	0.657112	-0.33169	-0.325422	cDNA sequence AY074887	246735	AY074887	0.269367	0.135733	0.136324	1.98415	0.99981	1.00416
AY358078	-0.166887	-0.00946137	0.176348	cDNA sequence AY358078	278676	AY358078	3.97996	4.43883	5.04897	74.4058	82.9842	94.391
AY512915	0	0	0	cDNA sequence AY512915	414067	AY512915	0	0	0	0	0	0
AY512931	-0.264031	0.0272782	0.236753	cDNA sequence AY512931	434310	AY512931	2.98569	3.65374	4.2247	97.2235	118.977	137.57
AY702102	-0.0310232	0.119823	-0.0888	cDNA sequence AY702102	446211	AY702102	37.8332	42.0032	36.348	546.634	606.885	525.175
AY702103	0.112056	-0.188444	0.0763877	cDNA sequence AY702103	446210	AY702103	24.4223	19.8302	23.8259	2057.57	1670.68	2007.31
AY761184	0.776284	-0.388142	-0.388142	cDNA sequence AY761184	382000	AY761184	0.224144	0	0	0.992077	0	0
AY761185	1.07212	-1.1617	0.0895847	cDNA sequence AY761185	100503970	AY761185	0.470379	0	0.238054	1.98415	0	1.00416
Aaas	0.0670346	0.0245189	-0.0915535	"achalasia, adrenocortical insufficiency, alacrimia"	223921	Aaas	15.8542	15.3938	14.2038	379.965	368.93	340.41
Aacs	-0.0565903	-0.0511248	0.107715	acetoacetyl-CoA synthetase	78894	Aacs	5.66708	5.68859	6.35068	250.003	250.952	280.161
Aadac	0	0	0	arylacetamide deacetylase (esterase)	67758	Aadac	0.0611809	0	0	0.992077	0	0
Aadacl2	0	0	0	arylacetamide deacetylase-like 2	639634	Aadacl2	0	0	0	0	0	0
Aadacl3	-0.325348	-0.504273	0.82962	arylacetamide deacetylase-like 3	230883	Aadacl3	0.113204	0.0912692	0.252082	4.96038	3.99924	11.0458
Aadat	0	0	0	aminoadipate aminotransferase	23923	Aadat	0.0846784	0.0426693	0.0428549	1.98415	0.99981	1.00416
Aaed1	0.0921592	0.0410768	-0.133236	AhpC/TSA antioxidant enzyme domain containing 1	66129	Aaed1	12.3203	11.8917	10.5383	140.875	135.974	120.499
Aagab	0.0566211	-0.000890454	-0.0557306	alpha- and gamma-adaptin binding protein	66939	Aagab	11.9806	11.5124	11.083	426.593	409.922	394.635
Aak1	0.111381	-0.169289	0.0579079	AP2 associated kinase 1	269774	Aak1	4.26865	3.51399	4.11333	1213.31	998.81	1165.83
Aamdc	-0.214162	0.295183	-0.081021	adipogenesis associated Mth938 domain containing	66273	Aamdc	23.8904	34.0057	26.2001	218.257	300.943	236.982
Aamp	-0.0670972	0.199004	-0.131907	angio-associated migratory protein	227290	Aamp	242.963	292.176	232.29	5827.46	7007.67	5571.08
Aanat	0.481768	-0.244018	-0.23775	arylalkylamine N-acetyltransferase	11298	Aanat	0.290219	0.175486	0.17625	4.96038	2.99943	3.01248
Aar2	0.046883	-0.00574527	-0.0411378	AAR2 splicing factor homolog	68295	Aar2	8.2433	7.94801	7.7554	397.823	385.927	375.556
Aard	-0.0318853	0.0449356	-0.0130503	alanine and arginine rich domain containing protein	239435	Aard	61.3881	64.7455	62.1948	1044.66	1101.79	1058.38
Aars	0.0601495	-0.0252114	-0.0349382	alanyl-tRNA synthetase	234734	Aars	46.1208	43.4711	43.179	2405.79	2267.57	2252.33
Aars2	0.027429	0.0505952	-0.0780242	"alanyl-tRNA synthetase 2, mitochondrial"	224805	Aars2	12.7385	12.9447	11.8406	595.246	604.885	553.292
Aarsd1	-0.140904	0.292223	-0.151319	alanyl-tRNA synthetase domain containing 1	69684	Aarsd1	12.3459	16.6689	12.2571	207.344	279.947	205.853
Aasdh	0.0817524	-0.180968	0.0992156	aminoadipate-semialdehyde dehydrogenase	231326	Aasdh	2.54473	2.12107	2.57572	131.946	109.979	133.553
Aasdhppt	0.0940845	0.0263905	-0.120475	aminoadipate-semialdehyde dehydrogenase-phosphopantetheinyl transferase	67618	Aasdhppt	11.2941	10.7764	9.73336	447.427	426.919	385.597
Aass	-0.143068	0.131168	0.0118995	aminoadipate-semialdehyde synthase	30956	Aass	0.57285	0.692778	0.637809	29.7623	35.9932	33.1373
Aatf	-0.0837728	0.150084	-0.0663111	apoptosis antagonizing transcription factor	56321	Aatf	32.5695	38.3009	32.9661	772.828	908.827	782.24
Aatk	0.147429	-0.681624	0.534195	apoptosis-associated tyrosine kinase	11302	Aatk	0.218201	0.122825	0.285289	16.8653	9.9981	21.0874
Abat	0.0601265	-0.353171	0.293045	4-aminobutyrate aminotransferase	268860	Abat	10.7614	8.08079	12.6469	708.343	531.899	832.448
Abca1	0.036312	-0.264242	0.22793	"ATP-binding cassette, sub-family A (ABC1), member 1"	11303	Abca1	7.0415	5.71728	8.0417	1051.6	853.838	1200.97
Abca12	-0.237091	0.0278692	0.209221	"ATP-binding cassette, sub-family A (ABC1), member 12"	74591	Abca12	0.213911	0.257036	0.291465	25.794	30.9941	35.1456
Abca13	0	0	0	"ATP-binding cassette, sub-family A (ABC1), member 13"	268379	Abca13	0.0422637	0.0468525	0.0641677	9.92077	10.9979	15.0624
Abca14	0.134378	-0.157569	0.0231903	"ATP-binding cassette, sub-family A (ABC1), member 14"	67928	Abca14	21.1582	17.282	19.5888	1628	1329.75	1507.24
Abca15	0.120053	-0.0266388	-0.0934138	"ATP-binding cassette, sub-family A (ABC1), member 15"	320631	Abca15	10.2961	9.30067	8.88	784.733	708.865	676.804
Abca16	0.157172	-0.0742372	-0.0829344	"ATP-binding cassette, sub-family A (ABC1), member 16"	233810	Abca16	20.6657	17.6031	17.4973	1417.68	1196.77	1200.97
Abca17	0.132556	-0.111271	-0.0212857	"ATP-binding cassette, sub-family A (ABC1), member 17"	381072	Abca17	19.2157	16.2277	17.2721	1426.61	1204.77	1282.31
Abca2	0.21081	-0.340022	0.129212	"ATP-binding cassette, sub-family A (ABC1), member 2"	11305	Abca2	3.71521	2.5361	3.51091	433.538	295.944	409.697
Abca3	0.205165	-0.626161	0.420996	"ATP-binding cassette, sub-family A (ABC1), member 3"	27410	Abca3	2.18221	1.22643	2.53436	203.376	112.979	234.973
Abca4	-0.289399	-0.2782	0.567599	"ATP-binding cassette, sub-family A (ABC1), member 4"	11304	Abca4	0.180169	0.181573	0.326334	18.8495	18.9964	34.1414
Abca5	0.237124	-0.176425	-0.0606993	"ATP-binding cassette, sub-family A (ABC1), member 5"	217265	Abca5	4.93633	3.70607	4.0156	591.278	443.916	480.992
Abca6	-0.0502521	-0.0389531	0.0892052	"ATP-binding cassette, sub-family A (ABC1), member 6"	76184	Abca6	0.450997	0.454543	0.496769	33.7306	33.9935	37.1539
Abca7	0.0115662	0.0227492	-0.0343154	"ATP-binding cassette, sub-family A (ABC1), member 7"	27403	Abca7	0.972165	0.97973	0.941734	92.2685	92.9865	89.3803
Abca8a	-0.016396	-0.232603	0.248999	"ATP-binding cassette, sub-family A (ABC1), member 8a"	217258	Abca8a	0.592366	0.509924	0.712003	47.6197	40.9922	57.2371
Abca8b	-0.581378	-0.363725	0.945103	"ATP-binding cassette, sub-family A (ABC1), member 8b"	27404	Abca8b	0.145345	0.169013	0.418713	12.897	14.9972	37.1539
Abca9	-0.0632959	0.0324373	0.0308585	"ATP-binding cassette, sub-family A (ABC1), member 9"	217262	Abca9	3.83306	4.09604	4.09156	345.243	368.93	368.527
Abcb10	0.201017	-0.135708	-0.0653097	"ATP-binding cassette, sub-family B (MDR/TAP), member 10"	56199	Abcb10	2.27922	1.80477	1.89502	138.891	109.979	115.478
Abcb11	0.0525611	-0.0431522	-0.00940893	"ATP-binding cassette, sub-family B (MDR/TAP), member 11"	27413	Abcb11	0.797267	0.74609	0.763746	55.5563	51.9901	53.2205
Abcb1a	0.29287	-0.626665	0.333795	"ATP-binding cassette, sub-family B (MDR/TAP), member 1A"	18671	Abcb1a	0.853538	0.451248	0.878097	60.5167	31.9939	62.2579
Abcb1b	-0.488293	-0.109205	0.597498	"ATP-binding cassette, sub-family B (MDR/TAP), member 1B"	18669	Abcb1b	0.0645231	0.130052	0.212254	3.96831	7.99848	13.0541
Abcb4	-0.00472322	-0.145522	0.150246	"ATP-binding cassette, sub-family B (MDR/TAP), member 4"	18670	Abcb4	0.517533	0.469411	0.57622	29.7623	26.9949	33.1373
Abcb5	0	0	0	"ATP-binding cassette, sub-family B (MDR/TAP), member 5"	77706	Abcb5	0.0545565	0.0549817	0.018407	2.97623	2.99943	1.00416
Abcb6	0.0137332	0.0410805	-0.0548137	"ATP-binding cassette, sub-family B (MDR/TAP), member 6"	74104	Abcb6	15.217	15.5082	14.5109	617.072	628.881	588.438
Abcb7	-0.177452	0.034049	0.143403	"ATP-binding cassette, sub-family B (MDR/TAP), member 7"	11306	Abcb7	0.5651	0.654325	0.70585	46.6276	53.9897	58.2413
Abcb8	0.129558	-0.0389778	-0.0905803	"ATP-binding cassette, sub-family B (MDR/TAP), member 8"	74610	Abcb8	11.2494	10.0091	9.65742	457.347	406.923	392.626
Abcb9	0.0323599	-0.0777848	0.0454249	"ATP-binding cassette, sub-family B (MDR/TAP), member 9"	56325	Abcb9	14.0154	12.9852	14.1429	651.794	603.885	657.725
Abcc1	0.0577643	-0.30659	0.248826	"ATP-binding cassette, sub-family C (CFTR/MRP), member 1"	17250	Abcc1	9.66141	7.50514	11.0295	822.432	638.879	938.889
Abcc10	0.0624411	-0.175601	0.11316	"ATP-binding cassette, sub-family C (CFTR/MRP), member 10"	224814	Abcc10	2.66205	2.25714	2.7573	185.518	156.97	192.799
Abcc12	0.112589	-0.0932761	-0.0193129	"ATP-binding cassette, sub-family C (CFTR/MRP), member 12"	244562	Abcc12	40.5162	35.1283	36.9762	2592.3	2247.57	2365.8
Abcc2	0.400676	-0.173074	-0.227603	"ATP-binding cassette, sub-family C (CFTR/MRP), member 2"	12780	Abcc2	0.154572	0.103852	0.0651896	11.9049	7.99848	5.0208
Abcc3	-0.119511	0.172504	-0.052993	"ATP-binding cassette, sub-family C (CFTR/MRP), member 3"	76408	Abcc3	13.2793	16.2585	13.9059	946.441	1158.78	991.105
Abcc4	-0.198838	-0.0863525	0.28519	"ATP-binding cassette, sub-family C (CFTR/MRP), member 4"	239273	Abcc4	0.693091	0.749293	0.969387	55.5563	59.9886	76.3161
Abcc5	0.119603	-0.256024	0.13642	"ATP-binding cassette, sub-family C (CFTR/MRP), member 5"	27416	Abcc5	3.48319	2.68474	3.52403	209.328	176.966	228.948
Abcc6	-0.183143	-0.351618	0.534761	"ATP-binding cassette, sub-family C (CFTR/MRP), member 6"	27421	Abcc6	0.112387	0.0991049	0.184853	7.93661	6.99867	13.0541
Abcc8	0.237431	-0.414326	0.176896	"ATP-binding cassette, sub-family C (CFTR/MRP), member 8"	20927	Abcc8	0.267255	0.170109	0.256273	18.8495	11.9977	18.0749
Abcc9	-0.246498	-0.235297	0.481795	"ATP-binding cassette, sub-family C (CFTR/MRP), member 9"	20928	Abcc9	0.450353	0.453863	0.74609	47.6197	47.9909	79.3286
Abcd1	0.0415082	-0.1413	0.0997918	"ATP-binding cassette, sub-family D (ALD), member 1"	11666	Abcd1	9.4612	8.33519	9.85125	449.411	395.925	467.938
Abcd2	-0.26979	-0.0318187	0.301609	"ATP-binding cassette, sub-family D (ALD), member 2"	26874	Abcd2	0.588284	0.693783	0.874169	46.6276	54.9896	69.287
Abcd3	-0.0717645	-0.0402139	0.111978	"ATP-binding cassette, sub-family D (ALD), member 3"	19299	Abcd3	7.35635	7.519	8.35554	349.211	356.932	396.643
Abcd4	0.168053	0.290286	-0.458338	"ATP-binding cassette, sub-family D (ALD), member 4"	19300	Abcd4	0.718414	0.781935	0.465385	24.8019	26.9949	16.0666
Abce1	-0.0349101	0.01871	0.0162001	"ATP-binding cassette, sub-family E (OABP), member 1"	24015	Abce1	26.6625	27.6721	27.624	1429.58	1483.72	1481.14
Abcf1	-0.0347252	0.111223	-0.0764979	"ATP-binding cassette, sub-family F (GCN20), member 1"	224742	Abcf1	63.6628	70.4402	61.8459	2786.74	3083.41	2707.21
Abcf2	0.000841089	0.0238683	-0.0247094	"ATP-binding cassette, sub-family F (GCN20), member 2"	27407	Abcf2	115.356	117.212	113.331	4060.57	4126.22	3989.53
Abcf3	-0.00543957	0.0764159	-0.0709763	"ATP-binding cassette, sub-family F (GCN20), member 3"	27406	Abcf3	34.0777	36.0671	32.5643	1561.53	1652.69	1492.18
Abcg1	-0.00955692	-0.413391	0.422948	"ATP-binding cassette, sub-family G (WHITE), member 1"	11307	Abcg1	0.28553	0.215817	0.385344	23.8098	17.9966	32.1331
Abcg2	-0.0879518	0.161349	-0.0733968	"ATP-binding cassette, sub-family G (WHITE), member 2"	26357	Abcg2	14.4775	17.2084	14.6243	492.07	584.889	497.059
Abcg3	-1.01908	0.255158	0.763919	"ATP-binding cassette, sub-family G (WHITE), member 3"	27405	Abcg3	0.117961	0.285313	0.405951	4.96038	11.9977	17.0707
Abcg4	-0.327306	-0.327306	0.654612	"ATP-binding cassette, sub-family G (WHITE), member 4"	192663	Abcg4	0.078053	0.0983268	0.197509	3.96831	4.99905	10.0416
Abcg5	-0.723553	0.46984	0.253712	"ATP-binding cassette, sub-family G (WHITE), member 5"	27409	Abcg5	0.0324174	0.22869	0.196873	0.992077	6.99867	6.02496
Abcg8	-0.0336406	0.130335	-0.0966947	"ATP-binding cassette, sub-family G (WHITE), member 8"	67470	Abcg8	1.38082	1.54703	1.32177	60.5167	67.9871	57.2371
Abhd1	0.178527	0.568621	-0.747148	abhydrolase domain containing 1	57742	Abhd1	0.231423	0.303275	0.121829	3.96567	4.99905	2.00832
Abhd10	-0.196941	0.109178	0.0877631	abhydrolase domain containing 10	213012	Abhd10	9.07951	11.2257	11.0603	176.59	220.958	204.849
Abhd11	0.0328402	0.171547	-0.204387	abhydrolase domain containing 11	68758	Abhd11	49.0022	53.9474	41.5722	636.913	687.869	532.205
Abhd11os	-0.116867	-1.10566	1.22253	"abhydrolase domain containing 11, opposite strand"	69812	Abhd11os	0.448287	0.225891	1.13437	1.98415	0.99981	5.0208
Abhd12	-0.0234807	-0.000291715	0.0237724	abhydrolase domain containing 12	76192	Abhd12	27.2168	27.6578	28.123	713.303	724.862	737.053
Abhd12b	0	0	0	abhydrolase domain containing 12B	100504285	Abhd12b	0	0.0766845	0.0770181	0	0.99981	1.00416
Abhd13	0.0304782	0.111347	-0.141825	abhydrolase domain containing 13	68904	Abhd13	1.66058	1.75632	1.47364	121.033	128.976	107.445
Abhd14a	-0.0514378	0.0591465	-0.00770864	abhydrolase domain containing 14A	68644	Abhd14a	62.106	67.0537	64.0173	1038.7	1092.79	1048.34
Abhd14b	0.0134481	-0.0346461	0.021198	abhydrolase domain containing 14b	76491	Abhd14b	7.81991	7.56352	7.86203	147.819	142.973	148.616
Abhd15	-0.332734	-0.332734	0.665468	abhydrolase domain containing 15	67477	Abhd15	0.0657825	0.0220984	0.199751	2.97623	0.99981	9.03744
Abhd16a	0.0244458	0.0744042	-0.09885	abhydrolase domain containing 16A	193742	Abhd16a	40.823	42.2614	37.4791	1056.56	1093.79	970.018
Abhd16b	-0.0146777	0.0779226	-0.0632449	abhydrolase domain containing 16B	241850	Abhd16b	35.1258	37.4543	33.963	820.448	874.834	793.286
Abhd17a	0.0559007	0.0262356	-0.0821363	abhydrolase domain containing 17A	216169	Abhd17a	77.1657	75.5952	70.1247	1456.37	1426.73	1323.48
Abhd17b	0.0212047	-0.011038	-0.0101667	abhydrolase domain containing 17B	226016	Abhd17b	40.6224	39.7246	39.7486	1371.05	1340.75	1341.56
Abhd17c	0.0249575	0.11016	-0.135117	abhydrolase domain containing 17C	70178	Abhd17c	6.23493	6.61424	5.58013	188.495	199.962	168.699
Abhd2	-0.00705241	0.0377482	-0.0306958	abhydrolase domain containing 2	54608	Abhd2	54.5931	56.315	53.7057	2189.51	2258.57	2153.92
Abhd3	-0.000704174	-0.072642	0.0733462	abhydrolase domain containing 3	106861	Abhd3	4.95634	4.71526	5.21738	124.01	117.978	130.541
Abhd4	-0.0543253	-0.0571521	0.111477	abhydrolase domain containing 4	105501	Abhd4	107.792	107.581	120.92	3786.76	3726.29	4193.37
Abhd5	-0.0483754	0.0950188	-0.0466434	abhydrolase domain containing 5	67469	Abhd5	69.013	76.2249	69.0959	3018.89	3334.37	3022.52
Abhd6	-0.182267	0.0575608	0.124706	abhydrolase domain containing 6	66082	Abhd6	7.28454	8.60196	9.01177	196.431	231.956	243.007
Abhd8	0.0189566	0.0635507	-0.0825072	abhydrolase domain containing 8	64296	Abhd8	92.817	95.7308	86.5135	2457.37	2534.52	2290.49
Abi1	-0.0690757	-0.0800672	0.149143	abl-interactor 1	11308	Abi1	6.20571	6.15861	7.21908	299.607	297.943	349.448
Abi2	0.044672	-0.176027	0.131355	abl-interactor 2	329165	Abi2	6.4472	5.53266	6.84645	527.785	457.913	561.325
Abi3	-0.0963601	0.0705437	0.0258164	"ABI gene family, member 3"	66610	Abi3	36.6753	41.1734	39.9165	1898.84	2130.6	2068.57
Abi3bp	-0.210381	-0.11672	0.327102	"ABI gene family, member 3 (NESH) binding protein"	320712	Abi3bp	0.616955	0.658337	0.895472	35.7148	36.993	51.2121
Abl1	0.0751604	-0.063383	-0.0117774	"c-abl oncogene 1, non-receptor tyrosine kinase"	11350	Abl1	26.8566	24.3975	25.286	2521.86	2245.57	2386.89
Abl2	0.229437	-0.342189	0.112752	"v-abl Abelson murine leukemia viral oncogene 2 (arg, Abelson-related gene)"	11352	Abl2	4.33592	2.91746	3.99904	669.652	447.915	613.541
Ablim1	0.0580508	-0.115177	0.057126	actin-binding LIM protein 1	226251	Ablim1	1.37321	1.21784	1.37233	124.01	109.979	122.507
Ablim2	0.0914294	0.0314203	-0.12285	actin-binding LIM protein 2	231148	Ablim2	0.302833	0.290495	0.261035	14.8812	13.9973	13.0541
Ablim3	0.057778	-0.0436578	-0.0141202	"actin binding LIM protein family, member 3"	319713	Ablim3	2.21415	2.06382	2.10651	132.938	122.977	125.52
Abo	-0.316746	0.656892	-0.340147	"ABO blood group (transferase A, alpha 1-3-N-acetylgalactosaminyltransferase, transferase B, alpha 1-3-galactosyltransferase)"	80908	Abo	0.754975	1.48261	0.742828	17.8574	34.9934	17.0707
Abr	-0.147834	-0.263398	0.411232	active BCR-related gene	109934	Abr	3.16711	2.92331	4.66615	226.194	206.961	333.381
Abra	0	0	0	actin-binding Rho activating protein	223513	Abra	0	0	0.0433493	0	0	1.00416
Abracl	-0.414207	0.249071	0.165137	ABRA C-terminal like	73112	Abracl	4.61483	7.3084	6.89534	41.6672	65.9875	62.2579
Abt1	0.0301709	-0.105468	0.0752968	activator of basal transcription 1	30946	Abt1	2.43444	2.21599	2.51179	153.772	139.973	158.657
Abtb1	-0.0407775	0.0282357	0.0125418	ankyrin repeat and BTB (POZ) domain containing 1	80283	Abtb1	12.6615	13.2819	13.1382	315.48	330.937	327.356
Abtb2	0.0423489	-0.134439	0.0920899	ankyrin repeat and BTB (POZ) domain containing 2	99382	Abtb2	3.38977	2.99883	3.50868	219.249	193.963	226.94
Acaa1a	0.0844542	-0.118468	0.0340135	acetyl-Coenzyme A acyltransferase 1A	113868	Acaa1a	3.73559	3.24544	3.60724	86.3107	74.9858	83.3452
Acaa1b	0.155729	-0.0809943	-0.0747344	acetyl-Coenzyme A acyltransferase 1B	235674	Acaa1b	2.59593	2.20309	2.21267	56.5484	47.9909	48.1997
Acaa2	-0.104315	0.149347	-0.0450319	acetyl-Coenzyme A acyltransferase 2 (mitochondrial 3-oxoacyl-Coenzyme A thiolase)	52538	Acaa2	15.7504	18.7781	16.4111	303.576	361.931	316.31
Acaca	0.136729	-0.23967	0.10294	acetyl-Coenzyme A carboxylase alpha	107476	Acaca	13.0072	10.0202	12.7061	1705.38	1313.75	1665.9
Acacb	-0.139135	-0.292677	0.431812	acetyl-Coenzyme A carboxylase beta	100705	Acacb	1.12124	1.00804	1.6656	137.899	123.976	204.849
Acad10	0.24077	-0.200096	-0.0406744	"acyl-Coenzyme A dehydrogenase family, member 10"	71985	Acad10	3.34164	2.46176	2.74939	169.645	124.976	139.578
Acad11	0.0979085	-0.0649183	-0.0329902	"acyl-Coenzyme A dehydrogenase family, member 11"	102632	Acad11	9.3445	8.34719	8.53398	436.514	389.926	398.651
Acad12	0.0755645	-0.119684	0.0441197	"acyl-Coenzyme A dehydrogenase family, member 12"	338350	Acad12	0.922398	0.805643	0.902511	29.7623	25.9951	29.1206
Acad8	-0.141801	0.124119	0.0176821	"acyl-Coenzyme A dehydrogenase family, member 8"	66948	Acad8	3.63932	4.37593	4.06471	143.851	172.967	160.666
Acad9	0.153555	0.035927	-0.189482	"acyl-Coenzyme A dehydrogenase family, member 9"	229211	Acad9	3.58283	3.3023	2.82463	197.423	181.965	155.645
Acadl	0.0148471	0.0311235	-0.0459706	"acyl-Coenzyme A dehydrogenase, long-chain"	11363	Acadl	10.8674	10.9907	10.4188	281.75	284.946	270.119
Acadm	-0.210009	0.234911	-0.0249011	"acyl-Coenzyme A dehydrogenase, medium chain"	11364	Acadm	7.5792	10.3171	8.61681	209.328	284.946	237.986
Acads	-0.232309	0.0983511	0.133958	"acyl-Coenzyme A dehydrogenase, short chain"	11409	Acads	4.68642	5.89359	6.04086	116.073	145.972	149.62
Acadsb	-0.139103	-0.0654364	0.20454	"acyl-Coenzyme A dehydrogenase, short/branched chain"	66885	Acadsb	7.19951	7.57668	9.13587	336.314	353.933	426.768
Acadvl	-0.0769313	0.0203034	0.056628	"acyl-Coenzyme A dehydrogenase, very long chain"	11370	Acadvl	12.0437	12.8834	13.2119	355.164	379.928	389.614
Acan	-0.248511	0.319091	-0.0705806	aggrecan	11595	Acan	0.158792	0.235339	0.179635	16.8653	24.9953	19.079
Acap1	-0.191489	0.0383512	0.153138	"ArfGAP with coiled-coil, ankyrin repeat and PH domains 1"	216859	Acap1	3.22341	3.78011	4.09316	109.128	127.976	138.574
Acap2	0.120852	-0.441132	0.32028	"ArfGAP with coiled-coil, ankyrin repeat and PH domains 2"	78618	Acap2	3.23928	2.19419	3.71948	302.583	204.961	347.439
Acap3	0.0344467	-0.157443	0.122996	"ArfGAP with coiled-coil, ankyrin repeat and PH domains 3"	140500	Acap3	3.21876	2.81789	3.42251	196.431	171.967	208.865
Acat1	-7.38083e-05	-0.0377814	0.0378552	acetyl-Coenzyme A acetyltransferase 1	110446	Acat1	8.84943	8.62113	9.08517	416.672	405.923	427.772
Acat2	-0.190487	0.110221	0.0802656	acetyl-Coenzyme A acetyltransferase 2	110460	Acat2	3.52955	4.34752	4.25818	98.2156	120.977	118.491
Acat3	-0.0973347	0.247562	-0.150227	acetyl-Coenzyme A acetyltransferase 3	224530	Acat3	83.9535	106.626	80.9313	2230.19	2832.46	2149.91
Acbd3	0.0233188	-0.0461577	0.0228389	acyl-Coenzyme A binding domain containing 3	170760	Acbd3	16.5347	15.7573	16.5292	802.59	764.855	802.323
Acbd4	-0.0384271	-0.255488	0.293915	acyl-Coenzyme A binding domain containing 4	67131	Acbd4	1.46173	1.25755	1.8404	40.6752	34.9934	51.2121
Acbd5	-0.109369	0.0475694	0.0617997	acyl-Coenzyme A binding domain containing 5	74159	Acbd5	9.25655	10.3203	10.4226	470.244	522.901	528.188
Acbd6	0.0139172	0.111439	-0.125356	acyl-Coenzyme A binding domain containing 6	72482	Acbd6	127.978	136.928	116.201	2250.03	2392.55	2050.49
Acbd7	-2.00956	1.00165	1.00791	acyl-Coenzyme A binding domain containing 7	78245	Acbd7	0.200591	1.61724	1.62428	0.992077	7.99848	8.03328
Accs	-0.0226279	-0.054564	0.0771919	1-aminocyclopropane-1-carboxylate synthase (non-functional)	329470	Accs	0.403869	0.395027	0.432802	22.8178	21.9958	24.0998
Accsl	0	0	0	1-aminocyclopropane-1-carboxylate synthase (non-functional)-like	381411	Accsl	0.0990788	0.0332837	0.0334285	2.97623	0.99981	1.00416
Acd	0.0974643	-0.205048	0.107584	adrenocortical dysplasia	497652	Acd	21.5235	17.4521	21.675	390.878	316.94	393.631
Ace	-0.0410967	0.0598757	-0.0187791	angiotensin I converting enzyme (peptidyl-dipeptidase A) 1	11421	Ace	187.817	201.433	190.745	8606.27	9088.27	8761.29
Ace2	-0.0219999	0.0439997	-0.0219999	angiotensin I converting enzyme (peptidyl-dipeptidase A) 2	70008	Ace2	0.0415461	0.104681	0.0630804	1.98415	4.99905	3.01248
Ace3	0.0351153	0.0292011	-0.0643164	angiotensin I converting enzyme (peptidyl-dipeptidase A) 3	217246	Ace3	42.2391	42.0663	39.426	1261.92	1256.76	1177.88
Acer1	0	0	0	alkaline ceramidase 1	171168	Acer1	0.0900032	0.0604699	0.0607329	2.97623	1.99962	2.00832
Acer2	-0.0349461	-0.033729	0.0686751	alkaline ceramidase 2	230379	Acer2	5.80566	5.81056	6.23799	132.938	127.976	144.599
Acer3	0.131963	-0.0969681	-0.0349952	alkaline ceramidase 3	66190	Acer3	2.59907	2.2177	2.31504	148.812	126.976	132.549
Ache	0	0	0	acetylcholinesterase	11423	Ache	0	0.0335241	0.0336699	0	0.99981	1.00416
Acin1	-0.0560598	0.0870237	-0.0309639	apoptotic chromatin condensation inducer 1	56215	Acin1	59.5534	65.7626	60.5984	3585.37	3529.33	3623.01
Ackr1	0	0	0	atypical chemokine receptor 1 (Duffy blood group)	13349	Ackr1	0.0698837	0	0	0.992077	0	0
Ackr2	0.715629	0.300043	-1.01567	atypical chemokine receptor 2	59289	Ackr2	0.332877	0.249563	0.100256	13.8891	9.9981	4.01664
Ackr3	-0.138396	-0.26828	0.406676	atypical chemokine receptor 3	12778	Ackr3	2.04878	1.87239	2.98936	57.5405	50.9903	82.3411
Ackr4	0.575408	0.00164621	-0.577054	atypical chemokine receptor 4	252837	Ackr4	0.315316	0.211849	0.141847	8.92869	5.99886	4.01664
Acly	0.0149518	-0.221985	0.207033	ATP citrate lyase	104112	Acly	14.2412	12.0843	16.2693	890.885	754.857	1017.21
Acmsd	0.446024	-0.223012	-0.223012	amino carboxymuconate semialdehyde decarboxylase	266645	Acmsd	0.159001	0.0640962	0.064375	4.96038	1.99962	2.00832
Acnat1	-0.0850607	0.304658	-0.219598	acyl-coenzyme A amino acid N-acyltransferase 1	230161	Acnat1	0.137874	0.180634	0.125598	9.92077	12.9975	9.03744
Acnat2	0.12879	-0.275046	0.146256	acyl-coenzyme A amino acid N-acyltransferase 2	209186	Acnat2	0.183421	0.138638	0.185655	3.96831	2.99943	4.01664
Aco1	-0.00349857	-0.129111	0.13261	aconitase 1	11428	Aco1	3.40803	3.12385	3.74521	208.336	190.964	228.948
Aco2	0.0360135	-0.0618536	0.02584	"aconitase 2, mitochondrial"	11429	Aco2	59.0014	55.1317	58.5868	2248.05	2100.6	2232.25
Acot1	0.0437496	-0.520004	0.476255	acyl-CoA thioesterase 1	26897	Acot1	0.147811	0.0993089	0.199482	2.97623	1.99962	4.01664
Acot10	-0.113078	0.0862022	0.0268758	acyl-CoA thioesterase 10	64833	Acot10	15.8143	18.1568	17.4253	313.496	359.932	345.431
Acot11	-0.176555	-0.032087	0.208642	acyl-CoA thioesterase 11	329910	Acot11	0.378931	0.418841	0.494898	30.7544	33.9935	40.1664
Acot12	-0.0602256	0.366021	-0.305796	acyl-CoA thioesterase 12	74156	Acot12	2.25291	3.02731	1.90029	95.2394	127.976	80.3328
Acot13	-0.0585503	0.140279	-0.0817284	acyl-CoA thioesterase 13	66834	Acot13	4.96879	5.70301	4.8896	35.7148	40.9922	35.1456
Acot2	0.097754	-0.212974	0.11522	acyl-CoA thioesterase 2	171210	Acot2	0.33473	0.269871	0.338807	9.92077	7.99848	10.0416
Acot3	0	0	0	acyl-CoA thioesterase 3	171281	Acot3	0.0558867	0	0	1.98415	0	0
Acot4	-0.0880261	0.508136	-0.42011	acyl-CoA thioesterase 4	171282	Acot4	0.125883	0.190296	0.031854	3.96831	5.99886	1.00416
Acot5	0	0	0	acyl-CoA thioesterase 5	217698	Acot5	0.0507679	0	0	0.992077	0	0
Acot6	-0.155075	-0.877244	1.03232	acyl-CoA thioesterase 6	217700	Acot6	0.164966	0.0415631	0.375695	3.96831	0.99981	9.03744
Acot7	-0.011703	0.134539	-0.122836	acyl-CoA thioesterase 7	70025	Acot7	416.15	460.546	385.297	7817.57	8389.41	7185.77
Acot8	-0.119096	0.207247	-0.0881516	acyl-CoA thioesterase 8	170789	Acot8	14.995	18.8012	15.3201	211.312	264.95	215.894
Acot9	-0.114592	0.0987995	0.0157923	acyl-CoA thioesterase 9	56360	Acot9	28.0446	32.5152	30.6972	560.523	649.877	613.541
Acox1	-0.0182715	-0.0100098	0.0282813	"acyl-Coenzyme A oxidase 1, palmitoyl"	11430	Acox1	8.65579	8.7055	8.93965	487.11	489.907	503.084
Acox2	0	0	0	"acyl-Coenzyme A oxidase 2, branched chain"	93732	Acox2	0.0594893	0	0.0301042	1.98415	0	1.00416
Acox3	0.0461276	-0.0612284	0.0151009	"acyl-Coenzyme A oxidase 3, pristanoyl"	80911	Acox3	16.6945	15.4973	16.3393	930.568	863.836	910.773
Acoxl	0.201597	0.0387709	-0.240368	acyl-Coenzyme A oxidase-like	74121	Acoxl	1.10559	0.987594	0.813859	43.6514	38.9926	32.1331
Acp1	-0.00551844	0.162524	-0.157005	"acid phosphatase 1, soluble"	11431	Acp1	21.2284	23.8508	19.1124	915.687	1028.8	824.415
Acp2	-0.0261872	-0.168505	0.194692	"acid phosphatase 2, lysosomal"	11432	Acp2	4.75847	4.31147	5.54573	314.488	284.946	366.518
Acp5	-0.12901	-0.003758	0.132768	"acid phosphatase 5, tartrate resistant"	11433	Acp5	2.25242	2.45671	2.70055	39.6831	42.9918	47.1955
Acp6	-0.0395522	0.13035	-0.0907981	"acid phosphatase 6, lysophosphatidic"	66659	Acp6	3.6974	4.15951	3.56837	85.3186	95.9818	82.3411
Acpp	0.0126567	0.0827537	-0.0954104	"acid phosphatase, prostate"	56318	Acpp	0.374132	0.392759	0.347131	23.8098	24.9953	22.0915
Acpt	-0.0241223	-0.0258066	0.0499289	"acid phosphatase, testicular"	100503991	Acpt	13.9704	13.9541	14.7062	223.217	222.958	234.973
Acr	-0.0403189	0.100933	-0.0606144	acrosin prepropeptide	11434	Acr	120.55	132.95	118.866	2321.46	2506.52	2286.47
Acrbp	-0.0232143	0.0719212	-0.0487069	proacrosin binding protein	54137	Acrbp	323.667	345.73	317.998	5689.56	6106.84	5547.98
Acrv1	-0.0965508	0.169638	-0.0730873	acrosomal vesicle protein 1	11451	Acrv1	197.358	237.348	200.594	2617.1	3147.4	2660.02
Acsbg1	-0.111471	-0.0718412	0.183312	acyl-CoA synthetase bubblegum family member 1	94180	Acsbg1	52.1934	53.647	64.0257	1994.07	2049.61	2446.13
Acsbg2	0.0415896	-0.0254874	-0.0161022	acyl-CoA synthetase bubblegum family member 2	328845	Acsbg2	121.99	116.448	117.208	4358.19	4160.21	4187.35
Acsf2	0.171268	-0.265584	0.0943158	acyl-CoA synthetase family member 2	264895	Acsf2	5.15022	3.8047	4.88271	219.249	161.969	207.861
Acsf3	-0.000351821	0.0595901	-0.0592383	acyl-CoA synthetase family member 3	257633	Acsf3	9.69692	10.1083	9.30909	288.694	300.943	277.148
Acsl1	-0.0415381	0.106762	-0.0652235	acyl-CoA synthetase long-chain family member 1	14081	Acsl1	228.269	252.982	224.552	12524	13880.4	12320
Acsl3	-0.120172	-0.00238066	0.122552	acyl-CoA synthetase long-chain family member 3	74205	Acsl3	8.85377	9.60698	10.476	468.1	503.878	551.031
Acsl4	0.0316529	-0.178919	0.147266	acyl-CoA synthetase long-chain family member 4	50790	Acsl4	3.85869	3.33466	4.18064	280.758	240.954	302.252
Acsl5	-0.143485	0.148285	-0.00479944	acyl-CoA synthetase long-chain family member 5	433256	Acsl5	12.6648	15.5035	13.9427	554.571	678.871	610.529
Acsl6	0.0585494	0.0471708	-0.10572	acyl-CoA synthetase long-chain family member 6	216739	Acsl6	41.8278	41.4992	37.3263	1474.23	1457.72	1321.47
Acsm1	0	0	0	acyl-CoA synthetase medium-chain family member 1	117147	Acsm1	0	0	0.0368732	0	0	1.00416
[truncated: 22,348 more rows]

## Sheet: epididymis_all measurements
	2month_cauda	18month_cauda	24month_cauda				2month_cauda epididymis	18month_cauda epididymis	24month_cauda epididymis	2month_cauda epididymis	18month_cauda epididymis	24month_cauda epididymis
gene name	Processed log2	Processed log2	Processed log2	Description	NCBI Gene ID [uid]	gene name	Normalized FPKM	Normalized FPKM	Normalized FPKM	Normalized Count	Normalized Count	Normalized Count
0610005C13Rik	1.17157	-0.806127	-0.365443	RIKEN cDNA 0610005C13 gene	71661	0610005C13Rik	0.507214	0.128779	0.174785	4.85393	1.23239	1.67266
0610007P14Rik	0.0135692	0.00230713	-0.0158763	RIKEN cDNA 0610007P14 gene	58520	0610007P14Rik	48.2646	47.8893	47.2895	636.765	631.814	623.901
0610009B22Rik	-0.0542015	-0.132457	0.186658	RIKEN cDNA 0610009B22 gene	66050	0610009B22Rik	35.1228	33.2684	41.5045	279.556	264.795	330.35
0610009L18Rik	-0.118355	-0.0968029	0.215157	RIKEN cDNA 0610009L18 gene	66838	0610009L18Rik	13.8732	14.082	17.4813	77.6543	78.8228	97.8504
0610009O20Rik	-0.0186012	-0.0368248	0.055426	RIKEN cDNA 0610009O20 gene	66839	0610009O20Rik	23.255	22.9631	24.4794	687.241	678.615	723.424
0610010B08Rik	0.0422348	0.385712	-0.427947	RIKEN cDNA 0610010B08 gene	100039060	0610010B08Rik	0.617051	0.782921	0.445433	35.9151	45.5694	25.9262
0610010F05Rik	0.122478	-0.161534	0.0390564	RIKEN cDNA 0610010F05 gene	71675	0610010F05Rik	4.42639	3.63541	4.1777	233.934	192.131	220.791
0610010K14Rik	-0.148525	0.19971	-0.0511849	RIKEN cDNA 0610010K14 gene	104457	0610010K14Rik	41.8084	53.2222	44.7266	352.356	447.073	371.33
0610011F06Rik	-0.023289	0.114304	-0.0910145	RIKEN cDNA 0610011F06 gene	68347	0610011F06Rik	46.4315	51.0778	44.3022	379.535	417.515	362.13
0610012G03Rik	-0.0873776	-0.0466	0.133978	RIKEN cDNA 0610012G03 gene	106264	0610012G03Rik	20.1757	20.7541	23.5214	343.62	353.471	400.601
0610030E20Rik	0.141057	-0.197565	0.0565074	RIKEN cDNA 0610030E20 gene	68364	0610030E20Rik	10.5261	8.324	9.92694	626.088	495.106	590.448
0610031O16Rik	0.811644	-0.405822	-0.405822	RIKEN cDNA 0610031O16 gene	68369	0610031O16Rik	0.232538	0	0	1.94136	0	0
0610037L13Rik	0.0581735	0.138611	-0.196784	RIKEN cDNA 0610037L13 gene	74098	0610037L13Rik	21.5528	22.7886	18.0615	390.213	412.588	327.004
0610038B21Rik	0.290481	-0.36604	0.075559	RIKEN cDNA 0610038B21 gene	70345	0610038B21Rik	0.328501	0.208403	0.283034	5.82407	3.69482	5.01797
0610039H22Rik	0	0	0	RIKEN cDNA 0610039H22 gene	68397	0610039H22Rik	0	0	0	0	0	0
0610039K10Rik	-0.0660271	0.194982	-0.128955	RIKEN cDNA 0610039K10 gene	68386	0610039K10Rik	1.73803	2.08271	1.66385	17.4722	20.9373	16.7266
0610040B10Rik	-0.445231	0.539791	-0.0945594	RIKEN cDNA 0610040B10 gene	67672	0610040B10Rik	7.59479	15.0327	9.68453	24.267	48.0327	30.9442
0610040F04Rik	-0.559526	0.472988	0.0865382	RIKEN cDNA 0610040F04 gene	75394	0610040F04Rik	0.839789	1.71786	1.31418	7.76543	17.2425	13.3813
0610040J01Rik	0.312309	0.0428135	-0.355123	RIKEN cDNA 0610040J01 gene	76261	0610040J01Rik	1.12738	0.935285	0.709828	25.2377	20.9373	15.8902
0610043K17Rik	-0.48923	-0.00824926	0.49748	RIKEN cDNA 0610043K17 gene	68400	0610043K17Rik	1.73832	2.42616	3.44476	9.70679	13.5477	19.2356
1010001N08Rik	1.20685	-0.324294	-0.882553	RIKEN cDNA 1010001N08 gene	68434	1010001N08Rik	1.69611	0.58686	0.398549	10.6775	3.69444	2.50897
1110001J03Rik	-0.059529	0.0967771	-0.0372481	RIKEN cDNA 1110001J03 gene	66117	1110001J03Rik	79.563	88.6674	80.8013	255.289	284.501	259.262
1110002L01Rik	0.0347704	-0.290717	0.255946	RIKEN cDNA 1110002L01 gene	100043040	1110002L01Rik	5.1596	4.11751	6.01446	214.52	171.193	250.062
1110004E09Rik	-0.0190077	-0.0338599	0.0528675	RIKEN cDNA 1110004E09 gene	68001	1110004E09Rik	21.9001	21.6758	23.0188	282.468	279.575	296.897
1110004F10Rik	0.0111827	0.0382308	-0.0494135	RIKEN cDNA 1110004F10 gene	56372	1110004F10Rik	71.117	72.4629	68.1918	1143.46	1165.1	1096.43
1110006O24Rik	0.233516	-0.223243	-0.010273	RIKEN cDNA 1110006O24 gene	66123	1110006O24Rik	12.9049	9.40278	10.8985	98.0386	71.4332	82.7965
1110007C09Rik	0.0904213	-0.0578742	-0.0325471	"caspase recruitment domain family, member 19"	68480	1110007C09Rik	65.7118	59.2928	60.3429	530.961	479.095	487.58
1110008F13Rik	0.132307	-0.18719	0.0548832	RIKEN cDNA 1110008F13 gene	67388	1110008F13Rik	16.2043	12.9853	15.3576	184.429	147.793	174.793
1110008L16Rik	-0.0901308	0.127126	-0.0369953	RIKEN cDNA 1110008L16 gene	66132	1110008L16Rik	4.73914	5.50935	4.91694	185.4	215.531	192.356
1110008P14Rik	-0.173455	0.265249	-0.0917939	RIKEN cDNA 1110008P14 gene	73737	1110008P14Rik	67.5475	91.553	71.4812	412.539	559.149	436.564
1110012L19Rik	0.0323022	0.128866	-0.161168	RIKEN cDNA 1110012L19 gene	68618	1110012L19Rik	22.5848	24.1482	19.7504	259.171	277.112	226.645
1110015O18Rik	0	0	0	RIKEN cDNA 1110015O18 gene	100503859	1110015O18Rik	0	0	0	0	0	0
1110017D15Rik	0.534232	-0.103221	-0.431011	RIKEN cDNA 1110017D15 gene	73721	1110017D15Rik	6.48671	4.16996	3.32244	61.1528	38.1798	27.5988
1110019D14Rik	-0.168137	0.0791285	0.089008	RIKEN cDNA 1110019D14 gene	76311	1110019D14Rik	1.72999	2.05342	2.06753	30.091	35.7166	35.9621
1110020A21Rik	-0.0741979	-0.0191924	0.0933903	RIKEN cDNA 1110020A21 gene	68531	1110020A21Rik	5.56287	5.77906	6.2481	47.5642	50.4959	53.525
1110025L11Rik	0	0	0	RIKEN cDNA 1110025L11 gene	68637	1110025L11Rik	0	0	0	0	0	0
1110028F11Rik	-0.237838	0.105639	0.132199	RIKEN cDNA 1110028F11 gene	68690	1110028F11Rik	0.23117	0.293311	0.298761	7.76543	9.85285	10.0359
1110028F18Rik	-0.0432878	-0.0432878	0.0865755	RIKEN cDNA 1110028F18 gene	68692	1110028F18Rik	0	0.0805668	0.109419	0	1.23161	1.67266
1110032A03Rik	-0.029278	0.10561	-0.0763321	RIKEN cDNA 1110032A03 gene	68721	1110032A03Rik	28.5641	31.3636	27.6475	605.704	665.068	586.266
1110032F04Rik	0	0	0	RIKEN cDNA 1110032F04 gene	68725	1110032F04Rik	0.0304407	0	0.0524549	0.970679	0	1.67266
1110034G24Rik	-0.0378356	0.150665	-0.11283	RIKEN cDNA 1110034G24 gene	73747	1110034G24Rik	6.1553	7.01445	5.84351	104.833	119.466	99.5231
1110036E04Rik	-0.0386285	-0.0386285	0.077257	RIKEN cDNA 1110036E04 gene	68697	1110036E04Rik	0	0	0.108364	0	0	0.836329
1110037F02Rik	-0.127681	0.0420891	0.0855921	RIKEN cDNA 1110037F02 gene	66185	1110037F02Rik	5.99515	6.74382	6.95027	556.199	625.656	644.809
1110038B12Rik	-0.239547	0.0984747	0.141072	RIKEN cDNA 1110038B12 gene	68763	1110038B12Rik	52.204	65.987	67.9644	235.875	298.049	308.605
1110038F14Rik	0.0945297	0.173964	-0.268494	RIKEN cDNA 1110038F14 gene	117171	1110038F14Rik	23.3482	24.6698	18.154	278.585	294.354	216.609
1110046J04Rik	0.212293	0.555771	-0.768064	RIKEN cDNA 1110046J04 gene	68808	1110046J04Rik	2.13811	2.71286	1.08371	16.5015	20.9373	8.36389
1110051M20Rik	0.162213	-0.0414093	-0.120803	RIKEN cDNA 1110051M20 gene	228356	1110051M20Rik	11.4778	9.96695	9.43327	273.731	237.7	224.972
1110058D11Rik	0	0	0	RIKEN cDNA 1110058D11 gene	68771	1110058D11Rik	0	0	0	0	0	0
1110059E24Rik	-0.0813112	0.0550052	0.0263059	RIKEN cDNA 1110059E24 gene	66206	1110059E24Rik	27.7854	30.5388	29.9373	457.19	502.496	492.598
1110059G10Rik	-0.0419197	0.236703	-0.194783	RIKEN cDNA 1110059G10 gene	66202	1110059G10Rik	4.16704	5.05477	3.7481	176.664	214.3	158.902
1110065P20Rik	0.0184153	-0.0359194	0.0175041	RIKEN cDNA 1110065P20 gene	68920	1110065P20Rik	57.338	55.2187	57.3018	430.981	415.051	430.709
1190002F15Rik	0.179349	0.00825514	-0.187604	lncRNA downstream of Cdkn1b	381822	1190002F15Rik	1.90296	1.69015	1.47559	9.70679	8.62125	7.52696
1190002N15Rik	0.306269	-0.176925	-0.129344	RIKEN cDNA 1190002N15 gene	68861	1190002N15Rik	5.44198	3.89315	4.02369	273.731	195.825	202.392
1190003K10Rik	0	0	0	RIKEN cDNA 1190003K10 gene	68880	1190003K10Rik	0	0	0	0	0	0
1190005I06Rik	-2.20955	1.56789	0.641669	RIKEN cDNA 1190005I06 gene	68918	1190005I06Rik	0	1.37127	0.721612	0	9.79189	5.15285
1190007I07Rik	0.243328	-0.141447	-0.101881	RIKEN cDNA 1190007I07 gene	544717	1190007I07Rik	19.1686	14.6812	15.0894	110.657	99.7601	93.6688
1200014J11Rik	0.0215817	0.014494	-0.0360758	nuclear cap binding subunit 3	66874	1200014J11Rik	6.50508	6.4732	6.25023	530.961	528.359	510.16
1300002E11Rik	-0.110986	0.161227	-0.0502409	RIKEN cDNA 1300002E11 gene	100043489	1300002E11Rik	32.2178	38.9081	33.6033	442.63	516.043	445.763
1300017J02Rik	0.183174	0.52665	-0.709823	RIKEN cDNA 1300017J02 gene	71775	1300017J02Rik	0.279119	0.354149	0.150304	7.76543	9.85285	4.18164
1500004A13Rik	-0.119336	-0.19967	0.319005	RIKEN cDNA 1500004A13 gene	319830	1500004A13Rik	2.32159	2.19585	3.14586	106.775	100.992	144.685
1500009C09Rik	0	0	0	RIKEN cDNA 1500009C09 gene	76505	1500009C09Rik	0.0540296	0	0	0.970679	0	0
1500009L16Rik	0.244629	-0.0595949	-0.185034	RIKEN cDNA 1500009L16 gene	69784	1500009L16Rik	6.85322	5.55027	5.08807	91.2438	73.8964	67.7426
1500011B03Rik	0.0226583	0.0258732	-0.0485315	RIKEN cDNA 1500011B03 gene	66236	1500011B03Rik	378.318	379.162	360.103	2235.47	2293.25	2141.84
1500011K16Rik	-0.00476305	0.135549	-0.130786	RIKEN cDNA 1500011K16 gene	67885	1500011K16Rik	28.0252	30.8878	25.681	229.08	252.479	209.918
1500012F01Rik	-0.0546473	0.159758	-0.10511	RIKEN cDNA 1500012F01 gene	68949	1500012F01Rik	115.088	133.528	111.132	827.989	960.653	799.53
1500012K07Rik	-0.144081	-0.272725	0.416806	RIKEN cDNA 1500012K07 gene	68954	1500012K07Rik	1.96205	1.79467	2.89437	11.6481	9.85285	15.8902
1500015A07Rik	0.236709	-0.233402	-0.00330679	RIKEN cDNA 1500015A07 gene	68982	1500015A07Rik	5.04802	3.64421	4.27434	112.599	81.286	95.3415
1500015L24Rik	0.650134	-0.384903	-0.265231	RIKEN cDNA 1500015L24 gene	68994	1500015L24Rik	1.63219	0.796514	0.865403	12.6188	6.15803	6.69063
1500015O10Rik	0.538643	0.318214	-0.856857	RIKEN cDNA 1500015O10 gene	78896	1500015O10Rik	10.7532	9.22958	4.08743	99.0092	84.9809	37.6348
1500017E21Rik	1.16225	-1.55317	0.390928	RIKEN cDNA 1500017E21 gene	668215	1500017E21Rik	0.735033	0.111914	0.430643	24.267	3.69482	14.2176
1500026H17Rik	-0.00275249	-0.0426055	0.045358	RIKEN cDNA 1500026H17 gene	69002	1500026H17Rik	0.765912	0.745044	0.791884	29.1204	28.327	30.1078
1600002D24Rik	0	0	0	RIKEN cDNA 1600002D24 gene	69776	1600002D24Rik	0	0	0	0	0	0
1600002H07Rik	0.0512337	0.193075	-0.244309	RIKEN cDNA 1600002H07 gene	72016	1600002H07Rik	3.42815	3.78232	2.79314	89.3025	98.5285	72.7606
1600002K03Rik	-0.0527044	0.205575	-0.152871	RIKEN cDNA 1600002K03 gene	69770	1600002K03Rik	25.2867	30.2442	23.5906	152.399	182.278	142.177
1600010M07Rik	-0.0994917	-0.171055	0.270546	RIKEN cDNA 1600010M07 gene	69781	1600010M07Rik	0.698687	0.664875	0.902974	3.88272	3.69482	5.01797
1600012H06Rik	-0.00153174	-0.0291121	0.0306438	RIKEN cDNA 1600012H06 gene	67912	1600012H06Rik	14.9559	14.6727	15.2932	477.57	468.011	490.089
1600014C10Rik	0.0217157	0.0714614	-0.0931771	RIKEN cDNA 1600014C10 gene	72244	1600014C10Rik	3.46327	3.58477	3.19816	139.778	141.635	127.122
1600014C23Rik	-1.0293	0.536564	0.492738	RIKEN cDNA 1600014C23 gene	72240	1600014C23Rik	0.68648	2.03236	1.97155	2.91204	8.62125	8.36329
1600014K23Rik	0.0246074	-1.15622	1.13161	"ferritin, heavy polypeptide-like 17, member A"	71996	1600014K23Rik	0.226707	0	0.488323	1.94136	0	4.18164
1600015I10Rik	0	0	0	RIKEN cDNA 1600015I10 gene	69761	1600015I10Rik	0.0316946	0	0	0.970679	0	0
1600019K03Rik	0	0	0	RIKEN cDNA 1600019K03 gene	69768	1600019K03Rik	0	0	0	0	0	0
1600020E01Rik	-0.398171	0.425368	-0.027197	RIKEN cDNA 1600020E01 gene	72012	1600020E01Rik	24.2162	42.8564	31.317	125.218	222.921	164.757
1600023N17Rik	0.647098	-0.363067	-0.284031	RIKEN cDNA 1600023N17 gene	69788	1600023N17Rik	2.06377	1.02464	1.08234	22.3256	11.0845	11.7086
1600025M17Rik	-1.08793	0.323166	0.764764	RIKEN cDNA 1600025M17 gene	72030	1600025M17Rik	0	0.265939	0.361174	0	1.23161	1.67266
1600027J07Rik	0	0	0	RIKEN cDNA 1600027J07 gene	69794	1600027J07Rik	0	0	0	0	0	0
1600029I14Rik	-0.738635	1.60484	-0.866202	RIKEN cDNA 1600029I14 gene	69797	1600029I14Rik	0.109245	0.554443	0	0.970679	4.92643	0
1600029O15Rik	-0.181192	0.57732	-0.396128	RIKEN cDNA 1600029O15 gene	665268	1600029O15Rik	0.135021	0.228421	0.116332	2.91205	4.92645	2.50899
1700001C02Rik	-0.153806	-0.090438	0.244244	RIKEN cDNA 1700001C02 gene	75434	1700001C02Rik	2.41057	2.51881	3.17647	16.5015	17.2425	21.7445
1700001C19Rik	0.263442	-0.114781	-0.148661	RIKEN cDNA 1700001C19 gene	75462	1700001C19Rik	5.97405	4.59634	4.48966	91.2437	70.2015	69.4153
1700001D01Rik	1.32951	-0.664754	-0.664754	RIKEN cDNA 1700001D01 gene	69279	1700001D01Rik	0.398412	0	0	1.94136	0	0
1700001F09Rik	-0.311968	0.838862	-0.526894	RIKEN cDNA 1700001F09 gene	71826	1700001F09Rik	0.424789	0.943208	0.365994	3.88272	8.62125	3.34531
1700001G01Rik	0.110151	0.453625	-0.563776	RIKEN cDNA 1700001G01 gene	75433	1700001G01Rik	0.159541	0.202427	0.0458196	2.91204	3.69482	0.836329
1700001G11Rik	0.0154584	0.271469	-0.286928	RIKEN cDNA 1700001G11 gene	69303	1700001G11Rik	2.16828	2.5893	1.75828	16.5015	19.7057	13.3813
1700001G17Rik	-1.1265	0.98251	0.143994	RIKEN cDNA 1700001G17 gene	67503	1700001G17Rik	0.526349	2.27065	1.26979	4.85339	20.9373	11.7086
1700001J03Rik	0.0448279	-0.289769	0.244941	RIKEN cDNA 1700001J03 gene	69282	1700001J03Rik	3.01327	2.38954	3.46161	23.2963	18.4741	26.7625
1700001J11Rik	-0.262975	-0.224354	0.487329	RIKEN cDNA 1700001J11 gene	72224	1700001J11Rik	0.670286	0.688472	1.12752	20.3843	20.9373	34.2895
1700001K19Rik	0.090182	-0.34395	0.253768	RIKEN cDNA 1700001K19 gene	66323	1700001K19Rik	5.77031	4.27083	6.46314	58.2407	43.1062	65.2336
1700001K23Rik	0.184349	-1.15377	0.969423	RIKEN cDNA 1700001K23 gene	69319	1700001K23Rik	0.252822	0	0.435658	0.970679	0	1.67266
1700001L05Rik	-0.150005	0.295972	-0.145967	RIKEN cDNA 1700001L05 gene	69291	1700001L05Rik	5.24917	7.15061	5.26388	408.656	556.686	409.801
1700001L19Rik	-0.238549	-0.101525	0.340074	RIKEN cDNA 1700001L19 gene	69315	1700001L19Rik	0.675522	0.742827	1.00884	14.5602	16.0109	21.7445
1700001O22Rik	0.0460453	0.123992	-0.170038	RIKEN cDNA 1700001O22 gene	73598	1700001O22Rik	26.6865	28.168	22.9744	276.643	288.196	235.845
1700001P01Rik	0.226271	-0.23761	0.0113398	RIKEN cDNA 1700001P01 gene	72215	1700001P01Rik	1.19953	0.869699	1.0335	6.79475	4.92643	5.8543
1700003C15Rik	0.341566	-0.170783	-0.170783	RIKEN cDNA 1700003C15 gene	69345	1700003C15Rik	0.142637	0	0	0.970679	0	0
1700003D09Rik	-0.67365	-0.0449413	0.718591	RIKEN cDNA 1700003D09 gene	69338	1700003D09Rik	0.0609304	0.154618	0.262486	0.970679	2.46321	4.18164
1700003E16Rik	0.0528434	0.0243495	-0.0771928	RIKEN cDNA 1700003E16 gene	71837	1700003E16Rik	7.74926	7.59771	7.08134	192.194	188.436	175.629
1700003E24Rik	-0.204673	0.13882	0.0658524	RIKEN cDNA 1700003E24 gene	100042663	1700003E24Rik	1.1814	1.49899	1.42506	4.85293	6.15754	5.85385
1700003F12Rik	0.411733	-0.56672	0.154988	RIKEN cDNA 1700003F12 gene	75480	1700003F12Rik	9.53339	4.83842	7.9792	67.9475	34.485	56.8703
1700003G13Rik	0.290482	-0.366042	0.0755598	RIKEN cDNA 1700003G13 gene	72229	1700003G13Rik	0.287542	0.182418	0.247744	1.94136	1.23161	1.67266
1700003G18Rik	0.815766	0.159244	-0.97501	RIKEN cDNA 1700003G18 gene	69350	1700003G18Rik	0.346001	0.219505	0	1.94136	1.23161	0
1700003H04Rik	-0.46386	-0.120385	0.584245	RIKEN cDNA 1700003H04 gene	384775	1700003H04Rik	0.651515	0.826648	1.34721	4.85339	6.15803	10.0359
1700003I22Rik	-0.709497	-0.366064	1.07556	RIKEN cDNA 1700003I22 gene	69356	1700003I22Rik	0.325666	0.413196	1.12235	0.970679	1.23161	3.34531
1700003L19Rik	0	0	0	RIKEN cDNA 1700003L19 gene	75493	1700003L19Rik	0	0	0	0	0	0
1700003M02Rik	-0.235415	-0.646824	0.882239	cilia and flagella associated protein 206	69329	1700003M02Rik	1.28982	0.969801	2.79883	26.2083	19.7057	56.8703
1700003M07Rik	-0.212849	-0.0377361	0.250585	RIKEN cDNA 1700003M07 gene	72225	1700003M07Rik	0.182646	0.206217	0.251836	4.85339	4.92643	6.69063
1700003P14Rik	0.142421	0.415505	-0.557926	RIKEN cDNA 1700003P14 gene	75890	1700003P14Rik	1.91762	2.31723	1.18015	20.3843	24.6321	12.5449
1700006A11Rik	0	0	0	RIKEN cDNA 1700006A11 gene	71824	1700006A11Rik	0.0406099	0.0515262	0.0699783	0.970679	1.23161	1.67266
1700006E09Rik	0.633734	-0.245189	-0.388545	RIKEN cDNA 1700006E09 gene	75437	1700006E09Rik	2.0412	1.10995	1.00496	13.5895	7.38964	6.69063
1700006F04Rik	1.07277	-0.536385	-0.536385	RIKEN cDNA 1700006F04 gene	75432	1700006F04Rik	0.305073	0	0	0.970679	0	0
1700006H21Rik	0	0	0	RIKEN cDNA 1700006H21 gene	72257	1700006H21Rik	0	0	0	0	0	0
1700007B14Rik	-0.472928	0.210849	0.262079	RIKEN cDNA 1700007B14 gene	71831	1700007B14Rik	1.17919	1.89418	1.96265	30.091	46.8011	49.3434
1700007F19Rik	-0.575509	0.359438	0.216072	RIKEN cDNA 1700007F19 gene	67850	1700007F19Rik	0	0.191182	0.173097	0	3.69482	3.34531
1700007G11Rik	-0.181196	-0.422685	0.603881	RIKEN cDNA 1700007G11 gene	75784	1700007G11Rik	0.329226	0.278483	0.567317	2.91204	2.46321	5.01797
1700007J10Rik	0.276986	-0.423937	0.146951	RIKEN cDNA 1700007J10 gene	69320	1700007J10Rik	2.62558	1.6152	2.39928	32.0324	19.7057	29.2715
1700007K09Rik	0.179763	-0.191601	0.0118379	RIKEN cDNA 1700007K09 gene	69318	1700007K09Rik	23.0374	17.8091	20.5061	146.573	113.308	130.467
1700007K13Rik	-0.62184	0.721639	-0.0997982	RIKEN cDNA 1700007K13 gene	69327	1700007K13Rik	1.08118	2.74363	1.55256	8.73611	22.1689	12.5449
1700007L15Rik	-0.182638	0.109309	0.0733291	RIKEN cDNA 1700007L15 gene	100502742	1700007L15Rik	7.56352	9.25995	9.03187	55.3287	67.7384	66.07
1700007P06Rik	-0.376185	0.96729	-0.591106	RIKEN cDNA 1700007P06 gene	69308	1700007P06Rik	0.349369	0.886565	0.301014	2.91204	7.38964	2.50899
1700008C04Rik	0.851097	-0.425549	-0.425549	RIKEN cDNA 1700008C04 gene	75494	1700008C04Rik	0.242275	0	0	1.94136	0	0
1700008J07Rik	-0.0290862	0.289585	-0.260499	RIKEN cDNA 1700008J07 gene	629159	1700008J07Rik	5.70832	7.11931	4.86235	170.839	213.068	145.521
1700008K24Rik	0.256685	-0.0073061	-0.249379	RIKEN cDNA 1700008K24 gene	69311	1700008K24Rik	5.66783	4.72006	3.99095	43.6805	39.4114	34.2895
1700008O03Rik	0.448461	-0.945033	0.496572	RIKEN cDNA 1700008O03 gene	69349	1700008O03Rik	1.02004	0.38827	1.05463	9.70679	3.69482	10.0359
1700008P02Rik	0.957147	0.300625	-1.25777	RIKEN cDNA 1700008P02 gene	69347	1700008P02Rik	0.493643	0.31317	0.10633	3.88272	2.46321	0.836329
1700009C05Rik	-0.216468	0.432936	-0.216468	RIKEN cDNA 1700009C05 gene	74220	1700009C05Rik	0	0.156852	0	0	1.23161	0
1700009J07Rik	0.0661774	0.276171	-0.342348	RIKEN cDNA 1700009J07 gene	75188	1700009J07Rik	21.8384	25.2601	16.4529	208.696	241.395	157.23
1700009N14Rik	-0.0836488	0.166716	-0.0830675	RIKEN cDNA 1700009N14 gene	75471	1700009N14Rik	49.1256	58.4353	49.1454	698.889	831.335	699.171
1700010B08Rik	0.424112	-0.932857	0.508746	RIKEN cDNA 1700010B08 gene	75485	1700010B08Rik	1.35471	0.528881	1.43656	12.6188	4.92643	13.3813
1700010D01Rik	-0.247754	-0.0969237	0.344678	RIKEN cDNA 1700010D01 gene	76386	1700010D01Rik	1.92181	2.13361	2.89768	7.76543	8.62125	11.7086
1700010I02Rik	0	0	0	RIKEN cDNA 1700010I02 gene	75476	1700010I02Rik	0	0	0	0	0	0
1700010I14Rik	-0.461994	0.188664	0.27333	RIKEN cDNA 1700010I14 gene	66931	1700010I14Rik	2.54608	3.99705	4.23864	57.2701	89.9073	95.3415
1700010J16Rik	0	0	0	RIKEN cDNA 1700010J16 gene	69355	1700010J16Rik	0	0	0.0909644	0	0	0.836329
1700010K23Rik	0.239813	-1.00167	0.761859	RIKEN cDNA 1700010K23 gene	75501	1700010K23Rik	1.2445	0.526345	1.78709	2.91204	1.23161	4.18164
1700011A15Rik	-0.873462	0.0549665	0.818496	keratin 88	66322	1700011A15Rik	0.825346	1.5708	2.66665	7.76547	14.7793	25.0899
1700011B04Rik	-1.04285	0.300624	0.742225	RIKEN cDNA 1700011B04 gene	100503727	1700011B04Rik	0.162142	0.411454	0.5588	0.970679	2.46321	3.34531
1700011C11Rik	0	0	0	RIKEN cDNA 1700011C11 gene	75451	1700011C11Rik	0	0	0	0	0	0
1700011E24Rik	-1.29448	0.633957	0.660522	RIKEN cDNA 1700011E24 gene	75467	1700011E24Rik	0.672742	2.56074	2.60833	5.82407	22.1689	22.5809
1700011H14Rik	0.100364	0.0697352	-0.170099	RIKEN cDNA 1700011H14 gene	67082	1700011H14Rik	125.01	122.384	103.64	1619.09	1585.08	1342.31
1700011I03Rik	0.0137918	-0.812658	0.798866	RIKEN cDNA 1700011I03 gene	75444	1700011I03Rik	0.850839	0.479801	1.46615	8.73611	4.92643	15.0539
1700011L22Rik	0.0325543	-0.315848	0.283294	RIKEN cDNA 1700011L22 gene	67687	1700011L22Rik	1.95715	1.53725	2.32865	20.3843	16.0109	24.2535
1700011M02Rik	-0.504884	-0.504884	1.00977	RIKEN cDNA 1700011M02 gene	75443	1700011M02Rik	0	0	0.28573	0	0	0.836329
1700012A03Rik	-0.0981064	0.509784	-0.411678	RIKEN cDNA 1700012A03 gene	76382	1700012A03Rik	70.5964	107.591	56.8052	675.593	1029.62	543.614
1700012B07Rik	0.383955	-0.000446953	-0.383508	RIKEN cDNA 1700012B07 gene	69324	1700012B07Rik	2.15884	1.65388	1.26821	21.3549	17.2425	12.5449
1700012B09Rik	0.0629782	-0.441543	0.378565	RIKEN cDNA 1700012B09 gene	69325	1700012B09Rik	1.34751	0.949852	1.677	8.73611	6.15803	10.8723
1700012C14Rik	-0.54401	1.08802	-0.54401	RIKEN cDNA 1700012C14 gene	69337	1700012C14Rik	0	0.309949	0	0	1.23161	0
1700012D01Rik	0.186028	0.150994	-0.337022	RIKEN cDNA 1700012D01 gene	72243	1700012D01Rik	11.4416	11.1671	7.9622	75.713	73.8964	52.6887
1700012D14Rik	0.294469	-0.49955	0.205081	RIKEN cDNA 1700012D14 gene	75479	1700012D14Rik	1.8629	1.0744	1.75098	10.6775	6.15803	10.0359
1700012D16Rik	1.29312	-0.646561	-0.646561	RIKEN cDNA 1700012D16 gene	75489	1700012D16Rik	0.383621	0	0	1.94136	0	0
1700012H19Rik	-1.62781	0.300627	1.32719	RIKEN cDNA 1700012H19 gene	76393	1700012H19Rik	0.356055	1.3553	2.76096	0.970679	3.69482	7.52696
1700012I11Rik	0	0	0	RIKEN cDNA 1700012I11 gene	69334	1700012I11Rik	0.0864063	0	0	0.970679	0	0
1700012L04Rik	-0.181197	0.16228	0.0189174	RIKEN cDNA 1700012L04 gene	76383	1700012L04Rik	0.671606	0.852141	0.771534	2.91204	3.69482	3.34531
1700012P22Rik	-0.833998	-0.833998	1.668	RIKEN cDNA 1700012P22 gene	69364	1700012P22Rik	0.0939239	0	0.566468	0.970679	0	5.8543
1700013D24Rik	0.310114	-0.66834	0.358226	RIKEN cDNA 1700013D24 gene	76921	1700013D24Rik	1.08901	0.552698	1.12594	4.85339	2.46321	5.01797
1700013F07Rik	-0.112938	-0.123099	0.236038	RIKEN cDNA 1700013F07 gene	75504	1700013F07Rik	4.26462	4.23469	5.43166	22.3256	22.1689	28.4352
1700013G24Rik	0.429166	-0.549287	0.120121	RIKEN cDNA 1700013G24 gene	69380	1700013G24Rik	8.23812	4.18104	6.64961	92.2145	46.8011	74.4332
1700013H16Rik	-0.289635	-0.790773	1.08041	RIKEN cDNA 1700013H16 gene	75514	1700013H16Rik	0.141533	0.0897894	0.365832	1.94136	1.23161	5.01797
1700015E13Rik	-0.00275024	-0.981206	0.983957	RIKEN cDNA 1700015E13 gene	76925	1700015E13Rik	1.41521	0.718251	2.80446	9.70679	4.92643	19.2356
1700015F17Rik	0.623815	-1.61767	0.993857	RIKEN cDNA 1700015F17 gene	381716	1700015F17Rik	0.854138	0.180623	1.10388	5.82407	1.23161	7.52696
1700015G11Rik	-0.132808	0.0531217	0.0796868	RIKEN cDNA 1700015G11 gene	100503036	1700015G11Rik	11.2628	12.812	13.0501	28.1497	32.0218	32.6168
1700016C15Rik	-0.0428548	0.300622	-0.257767	RIKEN cDNA 1700016C15 gene	69428	1700016C15Rik	1.18987	1.50972	1.02519	8.73611	11.0845	7.52696
1700016D06Rik	0.411341	-0.830151	0.41881	RIKEN cDNA 1700016D06 gene	76413	1700016D06Rik	0.408994	0.172978	0.411117	5.82407	2.46321	5.8543
1700016G22Rik	0.84787	0.191348	-1.03922	RIKEN cDNA 1700016G22 gene	71867	1700016G22Rik	0.369888	0.234659	0	1.94136	1.23161	0
1700016H13Rik	-0.139108	0.243815	-0.104707	RIKEN cDNA 1700016H13 gene	74218	1700016H13Rik	22.7383	29.6503	23.287	189.282	245.09	199.883
1700016K19Rik	-0.476576	0.58311	-0.106535	RIKEN cDNA 1700016K19 gene	74230	1700016K19Rik	1.40819	2.93534	1.81993	13.5895	28.327	17.5629
1700016L04Rik	0	0	0	RIKEN cDNA 1700016L04 gene	69412	1700016L04Rik	0	0	0	0	0	0
1700016L21Rik	0	0	0	RIKEN cDNA 1700016L21 gene	72208	1700016L21Rik	0	0	0	0	0	0
1700016P04Rik	-0.0720044	-0.143567	0.215571	RIKEN cDNA 1700016P04 gene	69413	1700016P04Rik	3.82202	3.63706	4.66511	11.6481	11.0845	14.2176
1700017B05Rik	-0.0777577	0.0611379	0.0166198	RIKEN cDNA 1700017B05 gene	74211	1700017B05Rik	10.8676	11.9659	11.6023	690.153	759.901	736.805
1700017D01Rik	0.733774	-1.35571	0.621938	RIKEN cDNA 1700017D01 gene	69369	1700017D01Rik	1.96848	0.462523	1.82165	26.2083	6.15803	24.2535
1700017G19Rik	0.247364	-0.123682	-0.123682	RIKEN cDNA 1700017G19 gene	100040882	1700017G19Rik	0.129329	0	0.0278571	3.88272	0	0.836329
1700017J07Rik	0.623815	-0.0327065	-0.591109	RIKEN cDNA 1700017J07 gene	75508	1700017J07Rik	0.535597	0.339786	0.230733	1.94136	1.23161	0.836329
1700017L05Rik	0.171767	-0.806685	0.634918	RIKEN cDNA 1700017L05 gene	69370	1700017L05Rik	0.998782	0.506906	1.37687	4.85339	2.46321	6.69063
1700017N19Rik	-0.530219	0.175826	0.354393	RIKEN cDNA 1700017N19 gene	66605	1700017N19Rik	0.340241	0.555044	0.628176	6.79475	11.0845	12.5449
1700018A04Rik	-0.536273	-1.03446	1.57074	RIKEN cDNA 1700018A04 gene	71307	1700018A04Rik	0.141244	0	0.608475	0.970679	0	4.18164
1700018B08Rik	-1.28368	0.197309	1.08637	RIKEN cDNA 1700018B08 gene	76405	1700018B08Rik	0.411859	1.14966	2.12913	4.85339	13.5477	25.0899
1700018B24Rik	-0.227924	0.308199	-0.0802756	RIKEN cDNA 1700018B24 gene	66332	1700018B24Rik	0.159815	0.231743	0.177037	6.79475	9.85285	7.52696
1700018C11Rik	0.100514	-0.184042	0.0835283	RIKEN cDNA 1700018C11 gene	75524	1700018C11Rik	5.24252	4.30408	5.18116	33.0031	27.0953	32.6168
1700018F24Rik	-0.709515	-0.366043	1.07556	RIKEN cDNA 1700018F24 gene	69396	1700018F24Rik	0.157738	0.200139	0.543622	1.94136	2.46321	6.69063
1700018G05Rik	0.290483	-0.366042	0.0755594	RIKEN cDNA 1700018G05 gene	69388	1700018G05Rik	0.733685	0.465453	0.632137	1.94136	1.23161	1.67266
1700018L02Rik	0.0824374	-0.265971	0.183534	RIKEN cDNA 1700018L02 gene	67329	1700018L02Rik	10.1738	7.99101	10.9123	142.69	112.076	153.048
1700019A02Rik	-0.722692	0.357746	0.364945	RIKEN cDNA 1700019A02 gene	69397	1700019A02Rik	2.55228	5.39725	5.42425	14.5602	30.7902	30.9442
1700019B03Rik	0.152136	-0.504386	0.35225	RIKEN cDNA 1700019B03 gene	76406	1700019B03Rik	0.307549	0.195111	0.353309	5.82407	3.69482	6.69063
1700019B21Rik	-0.250528	0.501056	-0.250528	RIKEN cDNA 1700019B21 gene	75545	1700019B21Rik	0	0.168364	0	0	1.23161	0
1700019C18Rik	-1.57427	0.566336	1.00794	RIKEN cDNA 1700019C18 gene	75543	1700019C18Rik	0	0.440948	0.598856	0	1.23161	1.67266
1700019D03Rik	0.103348	-0.0506707	-0.0526769	RIKEN cDNA 1700019D03 gene	67080	1700019D03Rik	10.9852	9.87288	9.85916	93.1852	83.7493	83.6329
1700019E08Rik	0	0	0	RIKEN cDNA 1700019E08 gene	69405	1700019E08Rik	0	0	0	0	0	0
1700019G17Rik	-0.419994	0.462688	-0.0426942	N-acetyltransferase 8 (GCN5-related) family member 4	75541	1700019G17Rik	2.11543	3.90043	2.74775	81.537	107.15	76.9422
1700019G24Rik	-0.0798593	-0.473351	0.55321	RIKEN cDNA 1700019G24 gene	72249	1700019G24Rik	1.1551	0.87936	1.7914	4.85341	3.69483	7.52697
1700019L03Rik	-0.0854471	-0.178076	0.263523	cilia and flagella associated protein 157	227736	1700019L03Rik	1.12932	1.05909	1.43836	22.3256	20.9373	28.4352
1700019M22Rik	-0.202014	0.244557	-0.0425425	RIKEN cDNA 1700019M22 gene	69423	1700019M22Rik	4.88116	6.65203	5.45166	26.2083	35.7166	29.2715
1700019N19Rik	0.338872	-0.284485	-0.0543869	RIKEN cDNA 1700019N19 gene	67507	1700019N19Rik	4.31317	2.79993	3.28408	41.7392	27.0953	31.7805
1700019O17Rik	-0.130633	0.354199	-0.223566	RIKEN cDNA 1700019O17 gene	71863	1700019O17Rik	3.23775	4.53098	3.03576	66.0062	92.3705	61.8883
1700020A23Rik	-0.549001	0.936156	-0.387155	RIKEN cDNA 1700020A23 gene	75656	1700020A23Rik	2.01359	5.637	2.25264	10.6775	25.8637	12.5449
1700020D05Rik	-0.33144	-0.277472	0.608913	RIKEN cDNA 1700020D05 gene	75555	1700020D05Rik	1.94747	2.0217	3.73719	21.3549	22.1689	40.9801
1700020D14Rik	0	0	0	RIKEN cDNA 1700020D14 gene	69438	1700020D14Rik	0	0	0	0	0	0
1700020G17Rik	0.480589	0.47614	-0.956729	RIKEN cDNA 1700020G17 gene	75630	1700020G17Rik	2.48136	2.47372	0.91625	13.5895	13.5477	5.01797
1700020I14Rik	-0.177943	0.382007	-0.204064	RIKEN cDNA 1700020I14 gene	66602	1700020I14Rik	7.9668	11.7448	7.82385	139.778	204.447	134.649
1700020L24Rik	-0.263167	0.26279	0.000376969	RIKEN cDNA 1700020L24 gene	66330	1700020L24Rik	8.8293	12.7132	10.5989	86.3904	124.392	103.705
1700020M21Rik	0	0	0	RIKEN cDNA 1700020M21 gene	76402	1700020M21Rik	0	0	0	0	0	0
1700020N01Rik	-0.0859443	0.0648848	0.0210595	RIKEN cDNA 1700020N01 gene	67692	1700020N01Rik	0.673549	0.747779	0.725405	7.76543	8.62125	8.36329
1700020N15Rik	1.09558	-0.976229	-0.119347	RIKEN cDNA 1700020N15 gene	75509	1700020N15Rik	0.420412	0	0.181112	1.94136	0	0.836329
1700020N18Rik	0.526424	0.384469	-0.910893	RIKEN cDNA 1700020N18 gene	67086	1700020N18Rik	1.46718	1.32969	0.541761	6.79475	6.15803	2.50899
1700021F05Rik	-0.0804226	0.162251	-0.0818288	RIKEN cDNA 1700021F05 gene	67851	1700021F05Rik	16.9371	20.0397	16.9206	158.221	187.204	158.066
1700021F07Rik	-0.190716	-0.169175	0.359891	RIKEN cDNA 1700021F07 gene	72221	1700021F07Rik	1.64727	1.67205	2.41276	9.70679	9.85285	14.2176
1700021K19Rik	0.174874	-0.201375	0.0265007	"RUN domain and cysteine-rich domain containing, Beclin 1-interacting protein"	100502698	1700021K19Rik	21.6447	16.6759	19.5293	1480.29	1140.47	1335.62
1700021N21Rik	-0.904508	0.438973	0.465535	RIKEN cDNA 1700021N21 gene	69409	1700021N21Rik	0.102874	0.261056	0.265907	0.970679	2.46321	2.50899
1700022A21Rik	0.165996	0.297968	-0.463964	RIKEN cDNA 1700022A21 gene	72252	1700022A21Rik	2.554	2.79865	1.65038	42.7099	46.8011	27.5988
1700022A22Rik	-0.376186	-0.0327072	0.408893	RIKEN cDNA 1700022A22 gene	71120	1700022A22Rik	0.11075	0.140521	0.190843	0.970679	1.23161	1.67266
1700022E09Rik	0	0	0	RIKEN cDNA 1700022E09 gene	75636	1700022E09Rik	0	0	0	0	0	0
1700022H01Rik	-0.571172	0.357272	0.2139	RIKEN cDNA 1700022H01 gene	75539	1700022H01Rik	0.600135	1.14219	1.03414	3.88272	7.38964	6.69063
1700022H16Rik	0	0	0	RIKEN cDNA 1700022H16 gene	69420	1700022H16Rik	0	0	0	0	0	0
1700022I11Rik	0	0	0	RIKEN cDNA 1700022I11 gene	67317	1700022I11Rik	0	0.0520832	0.0707347	0	2.46321	3.34531
1700023C21Rik	0	0	0	RIKEN cDNA 1700023C21 gene	73257	1700023C21Rik	0	0	0	0	0	0
1700023F02Rik	0	0	0	RIKEN cDNA 1700023F02 gene	69433	1700023F02Rik	0	0	0	0	0	0
1700023F06Rik	0.609024	-1.46254	0.85352	RIKEN cDNA 1700023F06 gene	69441	1700023F06Rik	1.16066	0.276122	1.37501	15.5309	3.69482	18.3992
1700024B18Rik	0	0	0	RIKEN cDNA 1700024B18 gene	69393	1700024B18Rik	0	0	0	0	0	0
1700024F13Rik	0.680459	0.438971	-1.11943	RIKEN cDNA 1700024F13 gene	73270	1700024F13Rik	0.464556	0.392955	0.133419	2.91204	2.46321	0.836329
1700024G13Rik	-0.0994933	-0.171055	0.270548	RIKEN cDNA 1700024G13 gene	67085	1700024G13Rik	1.47481	1.40344	1.90603	3.88272	3.69482	5.01797
1700024I08Rik	0.25112	-0.12556	-0.12556	RIKEN cDNA 1700024I08 gene	75522	1700024I08Rik	0.129835	0	0	0.970679	0	0
1700024N05Rik	0	0	0	RIKEN cDNA 1700024N05 gene	75520	1700024N05Rik	0	0	0	0	0	0
1700024P04Rik	0.191464	0.183468	-0.374932	RIKEN cDNA 1700024P04 gene	69382	1700024P04Rik	9.76395	9.70998	6.59361	35.9151	35.7166	24.2535
1700024P16Rik	0.00163191	-0.167709	0.166077	RIKEN cDNA 1700024P16 gene	242594	1700024P16Rik	27.885	24.7967	31.2517	1098.81	969.274	1231.08
1700025B11Rik	-1.70952	0.633959	1.07556	RIKEN cDNA 1700025B11 gene	76409	1700025B11Rik	0.206603	1.04856	1.42406	0.970679	4.92643	6.69063
1700025C18Rik	0.354938	-0.177469	-0.177469	RIKEN cDNA 1700025C18 gene	72211	1700025C18Rik	0.144634	0	0	0.970679	0	0
1700025F22Rik	0.239815	-1.00167	0.761855	RIKEN cDNA 1700025F22 gene	69416	1700025F22Rik	0.505697	0.213878	0.726173	2.91204	1.23161	4.18164
1700025F24Rik	-0.709521	0.63396	0.0755617	RIKEN cDNA 1700025F24 gene	67081	1700025F24Rik	0.104509	0.265205	0.180089	0.970679	2.46321	1.67266
1700025G04Rik	0.278119	-0.055403	-0.222716	RIKEN cDNA 1700025G04 gene	69399	1700025G04Rik	2.02177	1.60447	1.42878	259.171	205.678	183.156
1700025J12Rik	-0.513918	-0.513918	1.02784	RIKEN cDNA 1700025J12 gene	69407	1700025J12Rik	0	0	0.291148	0	0	1.67266
1700025K24Rik	0.742211	-1.2695	0.527285	RIKEN cDNA 1700025K24 gene	69418	1700025K24Rik	0.403259	0	0.347444	2.91204	0	2.50899
1700025M24Rik	0.290501	1.63398	-1.92449	RIKEN cDNA 1700025M24 gene	72276	1700025M24Rik	0.775459	1.96783	0.167025	3.88272	9.85285	0.836329
1700025N23Rik	0.567858	-0.0886668	-0.479191	RIKEN cDNA 1700025N23 gene	69986	1700025N23Rik	0.20663	0.131087	0.0890154	1.94136	1.23161	0.836329
1700026D08Rik	0.241479	-0.502506	0.261027	cilia and flagella associated protein 161	75556	1700026D08Rik	1.12592	0.672273	1.14128	16.5015	9.85285	16.7266
1700026D11Rik	1.1667	-0.583351	-0.583351	RIKEN cDNA 1700026D11 gene	70371	1700026D11Rik	0.336371	0	0.0966048	2.91204	0	0.836329
1700026F02Rik	-0.0428478	0.300624	-0.257776	RIKEN cDNA 1700026F02 gene	69419	1700026F02Rik	0.258238	0.327654	0.222495	0.970679	1.23161	0.836329
1700026J14Rik	0.623818	0.967292	-1.59111	RIKEN cDNA 1700026J14 gene	69432	1700026J14Rik	0.488641	0.619992	0.105252	3.88272	4.92643	0.836329
1700026L06Rik	-0.651469	0.37427	0.277199	sperm acrosome associated 9	69987	1700026L06Rik	6.63025	13.4992	12.6208	41.7392	84.9809	79.4512
1700027A15Rik	-0.0895207	0.323959	-0.234438	RIKEN cDNA 1700027A15 gene	69449	1700027A15Rik	122.289	162.876	110.602	351.386	468.011	317.805
1700027F06Rik	1.22425	0.982769	-2.20702	RIKEN cDNA 1700027F06 gene	72268	1700027F06Rik	1.07874	0.912479	0	2.91204	2.46321	0
1700027F09Rik	0.239111	-0.119555	-0.119555	RIKEN cDNA 1700027F09 gene	69999	1700027F09Rik	0.128224	0	0	0.970679	0	0
1700027H10Rik	0	0	0	RIKEN cDNA 1700027H10 gene	72274	1700027H10Rik	0	0	0	0	0	0
1700027I24Rik	0.921582	-0.628235	-0.293347	RIKEN cDNA 1700027I24 gene	75567	1700027I24Rik	0.29278	0	0.126128	1.94136	0	0.836329
1700027J07Rik	-0.365645	0.731291	-0.365645	RIKEN cDNA 1700027J07 gene	69443	1700027J07Rik	0	0.2139	0.072625	0	2.46321	0.836329
1700028B04Rik	0	0	0	RIKEN cDNA 1700028B04 gene	70001	1700028B04Rik	0	0	0	0	0	0
1700028D13Rik	0.74575	-1.27658	0.530829	RIKEN cDNA 1700028D13 gene	75569	1700028D13Rik	0.406239	0	0.350013	1.94136	0	1.67266
1700028E10Rik	0.0170201	0.271222	-0.288242	RIKEN cDNA 1700028E10 gene	625175	1700028E10Rik	0.702189	0.837484	0.568278	14.5602	12.3161	10.0359
1700028I16Rik	-0.990296	0.113383	0.876913	RIKEN cDNA 1700028I16 gene	70003	1700028I16Rik	0	0.214902	0.364826	0	2.46321	4.18164
1700028J19Rik	0.183943	-0.415996	0.232053	RIKEN cDNA 1700028J19 gene	70004	1700028J19Rik	3.67123	2.42221	3.79572	48.5339	32.0218	50.1797
1700028K03Rik	0.286889	-0.364243	0.0773539	RIKEN cDNA 1700028K03 gene	76421	1700028K03Rik	0.796771	0.507368	0.68906	27.1793	19.7057	26.7625
1700028M03Rik	0	0	0	RIKEN cDNA 1700028M03 gene	69460	1700028M03Rik	0	0	0	0	0	0
1700028P14Rik	-0.593543	-0.250067	0.84361	RIKEN cDNA 1700028P14 gene	67483	1700028P14Rik	0.760121	0.964449	2.0583	6.79475	8.62125	18.3992
1700028P15Rik	0	0	0	RIKEN cDNA 1700028P15 gene	75655	1700028P15Rik	0	0	0	0	0	0
1700029B22Rik	0.239815	-1.00167	0.761856	RIKEN cDNA 1700029B22 gene	69495	1700029B22Rik	0.438283	0.185366	0.629368	2.91204	1.23161	4.18164
1700029F12Rik	0.146072	0.0488567	-0.194929	RIKEN cDNA 1700029F12 gene	66479	1700029F12Rik	8.50895	7.95447	6.71776	106.775	92.3705	84.4692
1700029H14Rik	0.179963	0.221667	-0.40163	RIKEN cDNA 1700029H14 gene	66501	1700029H14Rik	14.3953	14.8175	9.61931	232.963	236.468	154.721
1700029I15Rik	-0.0798614	0.111611	-0.0317497	RIKEN cDNA 1700029I15 gene	75641	1700029I15Rik	4.44991	5.08148	4.60081	9.70679	11.0845	10.0359
1700029J03Rik	0	0	0	RIKEN cDNA 1700029J03 gene	72264	1700029J03Rik	0	0	0	0	0	0
1700029J07Rik	-0.0411613	-0.0660743	0.107236	RIKEN cDNA 1700029J07 gene	69479	1700029J07Rik	6.07003	5.96611	6.72764	206.755	203.215	229.154
1700029M20Rik	0.55916	-0.0974099	-0.46175	RIKEN cDNA 1700029M20 gene	73937	1700029M20Rik	0.2748	0.174329	0.135423	9.70679	6.15803	5.01797
1700029N11Rik	0.662841	-0.33142	-0.33142	RIKEN cDNA 1700029N11 gene	69491	1700029N11Rik	0.199206	0	0	0.970679	0	0
1700029P11Rik	-1.09352	0.664994	0.428523	RIKEN cDNA 1700029P11 gene	66346	1700029P11Rik	0.263949	0.893068	0.758053	2.91204	9.85285	8.36329
1700030A11Rik	0	0	0	RIKEN cDNA 1700030A11 gene	74179	1700030A11Rik	0	0	0	0	0	0
1700030C10Rik	-0.325111	0.765604	-0.440493	RIKEN cDNA 1700030C10 gene	69513	1700030C10Rik	1.33056	2.83382	1.22829	27.179	57.8855	25.0899
1700030F04Rik	-1.20474	0.881574	0.323171	RIKEN cDNA 1700030F04 gene	72263	1700030F04Rik	0	0.424663	0.288369	0	1.23161	0.836329
1700030F18Rik	-0.345147	0.168253	0.176894	RIKEN cDNA 1700030F18 gene	72277	1700030F18Rik	4.14211	5.91249	5.94801	23.2963	33.2534	33.4531
1700030J22Rik	-0.125363	0.083182	0.042181	RIKEN cDNA 1700030J22 gene	69528	1700030J22Rik	1.46275	1.69024	1.64288	54.358	62.8119	61.052
1700030K09Rik	0.109214	0.0154802	-0.124694	RIKEN cDNA 1700030K09 gene	72254	1700030K09Rik	4.9735	4.66064	4.22911	148.514	139.172	126.286
1700030L20Rik	-0.313869	0.968199	-0.654329	RIKEN cDNA 1700030L20 gene	70055	1700030L20Rik	1.10838	2.69544	0.875387	11.6481	28.327	9.19961
1700030M09Rik	0	0	0	RIKEN cDNA 1700030M09 gene	72259	1700030M09Rik	0.0949099	0	0.0817735	0.970679	0	0.836329
1700030N03Rik	1.26971	-0.634856	-0.634856	RIKEN cDNA 1700030N03 gene	70011	1700030N03Rik	0.374397	0	0	0.970679	0	0
1700030O20Rik	-0.222827	-0.222827	0.445655	RIKEN cDNA 1700030O20 gene	72286	1700030O20Rik	0	0	0.15894	0	0	0.836329
1700031A10Rik	0	0	0	RIKEN cDNA 1700031A10 gene	73286	1700031A10Rik	0	0	0	0	0	0
1700031F05Rik	0	0	0	RIKEN cDNA 1700031F05 gene	73300	1700031F05Rik	0	0	0	0	0	0
1700031M16Rik	-0.0739942	0.240915	-0.16692	RIKEN cDNA 1700031M16 gene	73302	1700031M16Rik	11.8594	14.7523	11.1196	99.0092	123.161	92.8325
1700031P21Rik	0.700802	0.513762	-1.21456	RIKEN cDNA 1700031P21 gene	73278	1700031P21Rik	8.9138	7.82994	2.36309	12.6188	11.0845	3.34531
1700034E13Rik	0.586658	-0.617354	0.0306962	RIKEN cDNA 1700034E13 gene	78414	1700034E13Rik	9.99139	4.33693	6.79618	36.8858	16.0109	25.0899
1700034G24Rik	-0.0428496	0.300639	-0.25779	RIKEN cDNA 1700034G24 gene	67325	1700034G24Rik	0.341119	0.432819	0.293902	3.88272	4.92643	3.34531
1700034H15Rik	-0.0333949	0.0932695	-0.0598746	RIKEN cDNA 1700034H15 gene	98736	1700034H15Rik	0.747625	0.816232	0.734028	41.7392	45.5694	40.9801
1700034I23Rik	-0.0398285	0.184705	-0.144876	RIKEN cDNA 1700034I23 gene	73297	1700034I23Rik	4.69129	5.4813	4.36184	134.924	157.646	125.449
1700034J05Rik	-0.0935508	-0.00155596	0.0951067	RIKEN cDNA 1700034J05 gene	73344	1700034J05Rik	1.22367	1.30424	1.39462	30.0863	32.0218	34.2895
1700034K08Rik	-0.195414	-0.195414	0.390827	RIKEN cDNA 1700034K08 gene	78349	1700034K08Rik	0	0	0.150133	0	0	0.836329
1700034O15Rik	0.232699	-0.0996953	-0.133004	RIKEN cDNA 1700034O15 gene	76606	1700034O15Rik	17.5763	13.9594	13.6408	127.159	100.992	98.6868
1700034P13Rik	-0.0895759	0.0315067	0.0580692	RIKEN cDNA 1700034P13 gene	73331	1700034P13Rik	0.783706	0.85232	0.868158	13.5895	14.7793	15.0539
1700036G14Rik	1.10546	-0.995997	-0.109462	RIKEN cDNA 1700036G14 gene	73283	1700036G14Rik	0.429142	0	0.184873	1.94136	0	0.836329
1700037C18Rik	0.0706907	0.0530743	-0.123765	RIKEN cDNA 1700037C18 gene	73261	1700037C18Rik	11.313	11.1757	9.88646	135.895	134.245	118.759
1700037H04Rik	-0.520712	0.335419	0.185292	RIKEN cDNA 1700037H04 gene	67326	1700037H04Rik	15.662	28.351	25.5491	218.403	395.347	356.276
1700039E15Rik	-0.308136	0.0942346	0.213901	RIKEN cDNA 1700039E15 gene	76713	1700039E15Rik	1.13452	1.49947	1.62915	23.2963	30.7902	33.4531
1700039E22Rik	0.0791516	-0.437194	0.358042	RIKEN cDNA 1700039E22 gene	73322	1700039E22Rik	6.23873	4.36175	7.56921	47.5633	33.2534	57.7067
1700040L02Rik	-0.230717	0.112764	0.117952	RIKEN cDNA 1700040L02 gene	73287	1700040L02Rik	9.49422	12.0464	12.0898	132.012	167.499	168.102
1700041A01Rik	0	0	0	RIKEN cDNA 1700041A01 gene	73312	1700041A01Rik	0	0	0	0	0	0
1700041C23Rik	0.0954953	-0.561029	0.465534	RIKEN cDNA 1700041C23 gene	67319	1700041C23Rik	0.741164	0.470198	0.957871	1.94136	1.23161	2.50899
1700041M19Rik	-0.328452	0.656903	-0.328452	RIKEN cDNA 1700041M19 gene	76601	1700041M19Rik	0.0780182	0.19798	0	0.970679	2.46321	0
1700042G07Rik	0.315651	-0.0471428	-0.268508	RIKEN cDNA 1700042G07 gene	67323	1700042G07Rik	11.7882	9.16718	7.86318	30.091	23.4005	20.0719
1700042G15Rik	0.310143	-0.0833833	-0.22676	RIKEN cDNA 1700042G15 gene	73349	1700042G15Rik	0.203034	0.154563	0.139941	4.85339	3.69482	3.34531
1700042O10Rik	0.0954952	0.0239338	-0.119429	RIKEN cDNA 1700042O10 gene	73321	1700042O10Rik	0.331374	0.315338	0.285509	3.88272	3.69482	3.34531
1700044C05Rik	0	0	0	RIKEN cDNA 1700044C05 gene	73306	1700044C05Rik	0	0	0	0	0	0
1700044K03Rik	1.35752	-0.678758	-0.678758	RIKEN cDNA 1700044K03 gene	67321	1700044K03Rik	0.410185	0	0	0.970679	0	0
1700045H11Rik	0	0	0	RIKEN cDNA 1700045H11 gene	73348	1700045H11Rik	0	0	0	0	0	0
1700046C09Rik	1.01379	-0.227693	-0.786098	RIKEN cDNA 1700046C09 gene	73307	1700046C09Rik	0.602598	0.254861	0.173064	2.91204	1.23161	0.836329
1700047A11Rik	-0.356554	0.249957	0.106597	RIKEN cDNA 1700047A11 gene	76604	1700047A11Rik	0.865003	1.31703	1.19245	4.85339	7.38964	6.69063
1700047E10Rik	-1.55943	0.766434	0.792998	RIKEN cDNA 1700047E10 gene	74328	1700047E10Rik	0	0.501367	0.510684	0	2.46321	2.50899
1700047G03Rik	-0.0935179	0.986923	-0.893405	RIKEN cDNA 1700047G03 gene	73339	1700047G03Rik	0.340061	0.719121	0.195329	2.91204	6.15803	1.67266
1700047I17Rik2	0	0	0	RIKEN cDNA 1700047I17 gene 2	100101807	1700047I17Rik2	0	0	0	0	0	0
1700047L14Rik	0.475849	-0.736777	0.260928	RIKEN cDNA 1700047L14 gene	73295	1700047L14Rik	0.231759	0	0.199682	0.970679	0	0.836329
1700047M11Rik	0.957149	-0.699375	-0.257774	RIKEN cDNA 1700047M11 gene	67330	1700047M11Rik	0.597656	0.189578	0.257468	3.88272	1.23161	1.67266
1700048M11Rik	-0.237837	0.6906	-0.452763	RIKEN cDNA 1700048M11 gene	100503166	1700048M11Rik	0.514638	0.979466	0.443407	1.94136	3.69482	1.67266
1700048O20Rik	0.417423	0.0239344	-0.441357	RIKEN cDNA 1700048O20 gene	69430	1700048O20Rik	1.09851	0.836281	0.605739	24.267	18.4741	13.3813
1700049E15Rik	0	0	0	RIKEN cDNA 1700049E15 gene	100039727	1700049E15Rik	0	0	0	0	0	0
1700049E22Rik	0.820093	-1.42526	0.605169	RIKEN cDNA 1700049E22 gene	73395	1700049E22Rik	0.474154	0	0.408527	1.94136	0	1.67266
1700049G17Rik	-0.213347	0.179884	0.0334629	RIKEN cDNA 1700049G17 gene	73430	1700049G17Rik	1.66373	2.18503	1.97415	110.657	145.33	131.304
1700049L16Rik	-0.171279	-0.63516	0.806439	RIKEN cDNA 1700049L16 gene	108950	1700049L16Rik	0.838135	0.607676	1.65058	6.79475	4.92643	13.3813
1700051A21Rik	0.152137	-0.0893499	-0.062787	RIKEN cDNA 1700051A21 gene	73366	1700051A21Rik	0.750771	0.635057	0.646858	11.6481	9.85285	10.0359
1700052I22Rik	-0.001897	-0.143849	0.145746	RIKEN cDNA 1700052I22 gene	67340	1700052I22Rik	2.88748	2.6169	3.19863	6.79475	6.15803	7.52696
1700052K11Rik	-0.0328537	-0.263372	0.296226	RIKEN cDNA 1700052K11 gene	73431	1700052K11Rik	4.28532	3.6525	5.38327	127.159	108.381	159.739
1700054A03Rik	-0.376186	-0.0327065	0.408893	RIKEN cDNA 1700054A03 gene	78457	1700054A03Rik	0.250237	0.317504	0.431205	1.94136	2.46321	3.34531
1700054K19Rik	0	0	0	RIKEN cDNA 1700054K19 gene	67336	1700054K19Rik	0	0	0	0	0	0
1700054M17Rik	-0.452724	-0.452724	0.905447	RIKEN cDNA 1700054M17 gene	73358	1700054M17Rik	0	0	0.25636	0	0	0.836329
1700055C04Rik	0	0	0	RIKEN cDNA 1700055C04 gene	73397	1700055C04Rik	0	0	0	0	0	0
1700056E22Rik	-0.279683	0.189324	0.0903581	RIKEN cDNA 1700056E22 gene	73363	1700056E22Rik	2.07983	2.87881	2.68795	21.3549	29.5586	27.5988
1700057G04Rik	1.02136	-1.63516	0.613793	RIKEN cDNA 1700057G04 gene	78459	1700057G04Rik	0.68068	0.107957	0.513159	7.76543	1.23161	5.8543
1700057H15Rik	0	0	0	RIKEN cDNA 1700057H15 gene	78460	1700057H15Rik	0	0	0	0	0	0
1700057H21Rik	-0.876245	0.717324	0.158921	RIKEN cDNA 1700057H21 gene	73375	1700057H21Rik	0	0.301795	0.204935	0	1.23161	0.836329
1700060C16Rik	0	0	0	RIKEN cDNA 1700060C16 gene	73425	1700060C16Rik	0	0	0	0	0	0
1700060C20Rik	-0.756079	-0.756079	1.51216	RIKEN cDNA 1700060C20 gene	73399	1700060C20Rik	0	0	0.481734	0	0	2.50899
1700061F12Rik	-0.094433	-1.18118	1.27561	RIKEN cDNA 1700061F12 gene	73438	1700061F12Rik	0.212394	0	0.548992	1.94136	0	5.01797
1700061G19Rik	0.453998	-0.986799	0.532801	RIKEN cDNA 1700061G19 gene	78625	1700061G19Rik	0.995179	0.366588	1.05105	30.091	11.0845	31.7805
1700061I17Rik	0	0	0	RIKEN cDNA 1700061I17 gene	433646	1700061I17Rik	0	0	0	0	0	0
1700061J23Rik	-0.150159	-0.806684	0.956843	RIKEN cDNA 1700061J23 gene	76993	1700061J23Rik	0.431704	0.273875	0.92988	1.94136	1.23161	4.18164
1700063A18Rik	0	0	0	RIKEN cDNA 1700063A18 gene	73454	1700063A18Rik	0	0	0	0	0	0
1700063D05Rik	-0.0798608	0.111609	-0.0317484	RIKEN cDNA 1700063D05 gene	78500	1700063D05Rik	1.42637	1.62881	1.47474	9.70679	11.0845	10.0359
1700063O14Rik	0	0	0	RIKEN cDNA 1700063O14 gene	73452	1700063O14Rik	0	0	0	0	0	0
1700064J06Rik	0	0	0	RIKEN cDNA 1700064J06 gene	73400	1700064J06Rik	0	0	0	0	0	0
1700064M15Rik	1.32694	-1.70198	0.375045	RIKEN cDNA 1700064M15 gene	73457	1700064M15Rik	0.816198	0	0.421937	4.85339	0	2.50899
1700065D16Rik	0.378086	-1.54138	1.16329	RIKEN cDNA 1700065D16 gene	73410	1700065D16Rik	0.378283	0	0.651911	0.970666	0	2.50899
1700065I16Rik	-0.514702	-0.514702	1.0294	RIKEN cDNA 1700065I16 gene	78462	1700065I16Rik	0	0	0.291623	0	0	2.50899
1700065J11Rik	0	0	0	RIKEN cDNA 1700065J11 gene	73409	1700065J11Rik	0	0	0	0	0	0
1700065J18Rik	-0.727556	1.45511	-0.727556	RIKEN cDNA 1700065J18 gene	73455	1700065J18Rik	0	0.453992	0	0	1.23161	0
1700065L07Rik	-1.06445	0.0189441	1.04551	RIKEN cDNA 1700065L07 gene	73408	1700065L07Rik	0	0.211902	0.43168	0	1.23161	2.50899
1700065O20Rik	0	0	0	RIKEN cDNA 1700065O20 gene	76609	1700065O20Rik	0	0	0	0	0	0
1700066B17Rik	-0.376185	-0.0327087	0.408894	RIKEN cDNA 1700066B17 gene	73426	1700066B17Rik	0.219787	0.278868	0.378734	0.970679	1.23161	1.67266
1700066B19Rik	0	0	0	RIKEN cDNA 1700066B19 gene	73449	1700066B19Rik	0	0.039865	0.0541411	0	1.23161	1.67266
1700066J03Rik	0.365469	-1.83794	1.47247	RIKEN cDNA 1700066J03 gene	67339	1700066J03Rik	0.460567	0	0.992052	1.94136	0	4.18164
1700066M21Rik	0.0955725	-0.279771	0.184198	RIKEN cDNA 1700066M21 gene	73467	1700066M21Rik	4.07407	3.14079	4.33219	153.367	118.234	163.084
1700066N21Rik	0.225567	-0.112783	-0.112783	RIKEN cDNA 1700066N21 gene	73471	1700066N21Rik	0.126431	0	0	0.970679	0	0
1700066O22Rik	0	0	0	RIKEN cDNA 1700066O22 gene	74916	1700066O22Rik	0	0	0	0	0	0
1700067G17Rik	0.095496	-0.56103	0.465534	RIKEN cDNA 1700067G17 gene	73475	1700067G17Rik	0.360666	0.228808	0.46612	1.94136	1.23161	2.50899
1700067K01Rik	-0.00189602	0.119179	-0.117283	RIKEN cDNA 1700067K01 gene	73453	1700067K01Rik	1.14798	1.24848	1.05974	13.5895	14.7793	12.5449
1700067P10Rik	0.374328	-1.01916	0.644832	RIKEN cDNA 1700067P10 gene	68224	1700067P10Rik	1.2216	0.464994	1.47353	9.70679	3.69482	11.7086
1700069L16Rik	-0.103908	-0.103908	0.207816	RIKEN cDNA 1700069L16 gene	381707	1700069L16Rik	0	0	0.124119	0	0	0.836329
1700069P05Rik	0	0	0	RIKEN cDNA 1700069P05 gene	73531	1700069P05Rik	0	0	0	0	0	0
1700071K01Rik	-0.903645	0.231102	0.672543	RIKEN cDNA 1700071K01 gene	237880	1700071K01Rik	0.0865242	0.21958	0.298181	0.970842	2.46379	3.34573
1700071M16Rik	0.866829	-0.0852654	-0.781563	RIKEN cDNA 1700071M16 gene	73504	1700071M16Rik	2.57587	1.33142	0.821691	27.179	14.7793	10.0359
1700072B07Rik	0.929341	-1.64376	0.714417	RIKEN cDNA 1700072B07 gene	73529	1700072B07Rik	0.595086	0	0.512721	1.94136	0	1.67266
1700072I22Rik	0	0	0	RIKEN cDNA 1700072I22 gene	78629	1700072I22Rik	0	0	0	0	0	0
1700072O05Rik	0	0	0	RIKEN cDNA 1700072O05 gene	73505	1700072O05Rik	0	0	0	0	0	0
1700073E17Rik	0.0963722	-0.299743	0.203371	RIKEN cDNA 1700073E17 gene	381827	1700073E17Rik	0.131596	0.0417426	0.141727	7.76543	2.46321	8.36329
1700074H08Rik	-0.470365	0.94073	-0.470365	RIKEN cDNA 1700074H08 gene	73480	1700074H08Rik	0	0.265939	0	0	1.23161	0
1700074P13Rik	0.432176	-0.349873	-0.0823027	RIKEN cDNA 1700074P13 gene	73481	1700074P13Rik	2.4025	1.39715	1.68186	46.5926	27.0953	32.6168
1700080E11Rik	0.0398777	0.363989	-0.403867	RIKEN cDNA 1700080E11 gene	73532	1700080E11Rik	8.10764	10.1499	5.96093	72.8009	91.1389	53.525
1700080N15Rik	0	0	0	RIKEN cDNA 1700080N15 gene	73489	1700080N15Rik	0	0	0	0	0	0
1700080O16Rik	-0.154069	0.0824909	0.0715785	RIKEN cDNA 1700080O16 gene	74279	1700080O16Rik	0.808743	0.952845	0.945665	13.5895	16.0109	15.8902
1700081H04Rik	0	0	0	RIKEN cDNA 1700081H04 gene	73477	1700081H04Rik	0	0	0.067438	0	0	0.836329
1700084C01Rik	-0.294152	-0.518699	0.812851	coiled-coil domain containing 190	78465	1700084C01Rik	0.116841	0.0741245	0.251673	1.94136	1.23161	4.18164
1700084D21Rik	0.0448306	0.125269	-0.1701	RIKEN cDNA 1700084D21 gene	76720	1700084D21Rik	1.74226	1.84216	1.50111	5.82407	6.15803	5.01797
1700084E18Rik	0.179342	-0.214148	0.0348061	RIKEN cDNA 1700084E18 gene	67350	1700084E18Rik	6.23288	4.745	5.6387	19.4136	14.7793	17.5629
1700084F23Rik	0.520414	-0.260207	-0.260207	RIKEN cDNA 1700084F23 gene	74280	1700084F23Rik	0.171787	0	0.0740049	1.94136	0	0.836329
1700084J12Rik	0	0	0	RIKEN cDNA 1700084J12 gene	73486	1700084J12Rik	0	0	0	0	0	0
1700084M14Rik	0.430971	-1.13245	0.701477	RIKEN cDNA 1700084M14 gene	73487	1700084M14Rik	3.04683	1.03089	3.67518	14.5602	4.92643	17.5629
1700085C21Rik	0	0	0	RIKEN cDNA 1700085C21 gene	74283	1700085C21Rik	0	0	0	0	0	0
1700086L19Rik	-0.318992	-0.367526	0.686518	RIKEN cDNA 1700086L19 gene	74284	1700086L19Rik	1.57609	1.52395	3.16424	14.5602	13.5477	27.5988
1700086O06Rik	-0.376411	0.209353	0.167058	RIKEN cDNA 1700086O06 gene	73516	1700086O06Rik	3.15037	4.72818	4.59158	51.446	82.5177	76.1059
1700088E04Rik	-0.176183	0.0979473	0.0782355	RIKEN cDNA 1700088E04 gene	27660	1700088E04Rik	38.123	46.1008	45.4752	537.756	650.288	641.464
1700091H14Rik	-0.255329	-0.274421	0.52975	RIKEN cDNA 1700091H14 gene	73553	1700091H14Rik	1.09767	1.08324	1.89149	17.4722	17.2425	30.1078
1700092C02Rik	-0.850128	1.70026	-0.850128	RIKEN cDNA 1700092C02 gene	67357	1700092C02Rik	0	0.58579	0	0	1.23161	0
1700092C10Rik	-0.924135	0.741265	0.18287	RIKEN cDNA 1700092C10 gene	73554	1700092C10Rik	0.394071	1.25	0.848821	1.94136	6.15803	4.18164
1700092E19Rik	0	0	0	RIKEN cDNA 1700092E19 gene	73576	1700092E19Rik	0.0502609	0.0637715	0.0433043	0.970679	1.23161	0.836329
1700092K14Rik	0.0398306	-1.86474	1.82491	RIKEN cDNA 1700092K14 gene	73536	1700092K14Rik	0.374397	0	1.29031	0.970679	0	3.34531
1700092M07Rik	0.287826	-0.157194	-0.130632	RIKEN cDNA 1700092M07 gene	74307	1700092M07Rik	15.4141	11.3228	11.5332	36.8858	27.0953	27.5988
1700093K21Rik	0.341409	-0.00282574	-0.338584	RIKEN cDNA 1700093K21 gene	67358	1700093K21Rik	2.62104	2.06466	1.63597	29.1204	22.1689	20.9082
1700094D03Rik	-0.0783017	0.231466	-0.153164	RIKEN cDNA 1700094D03 gene	73545	1700094D03Rik	5.3746	6.66186	5.10282	208.817	258.83	198.258
1700094J05Rik	0.434803	-0.0697188	-0.365084	RIKEN cDNA 1700094J05 gene	67523	1700094J05Rik	0.818736	0.577122	0.470277	8.73611	6.15803	5.01797
1700094M24Rik	0.620446	-1.02597	0.405524	RIKEN cDNA 1700094M24 gene	74304	1700094M24Rik	0.313055	0	0.269726	1.94136	0	1.67266
1700095A21Rik	0.543801	-1.19461	0.650806	RIKEN cDNA 1700095A21 gene	67524	1700095A21Rik	0.333667	0	0.359356	3.88272	0	4.18164
1700095B10Rik	-0.36068	0.614356	-0.253676	RIKEN cDNA 1700095B10 gene	67360	1700095B10Rik	0.386713	0.760158	0.416486	3.88241	8.62115	4.18131
1700095J12Rik	0.869952	-0.524974	-0.344979	RIKEN cDNA 1700095J12 gene	73563	1700095J12Rik	0.262975	0	0.113288	1.94136	0	0.836329
1700096J18Rik	-0.571171	1.35727	-0.786095	RIKEN cDNA 1700096J18 gene	67927	1700096J18Rik	0.28692	1.09214	0.247208	0.970679	3.69482	0.836329
1700096K18Rik	0.00781639	-0.0637448	0.0559284	RIKEN cDNA 1700096K18 gene	73571	1700096K18Rik	5.79989	5.51922	5.99657	97.0679	92.3705	100.359
1700096P03Rik	-0.468817	-0.468817	0.937633	RIKEN cDNA 1700096P03 gene	73557	1700096P03Rik	0	0	0.265084	0	0	0.836329
1700097N02Rik	0.095496	-0.56103	0.465534	RIKEN cDNA 1700097N02 gene	67522	1700097N02Rik	0.224945	0.142706	0.290716	1.94136	1.23161	2.50899
1700099I09Rik	-0.98877	0.586146	0.402624	RIKEN cDNA 1700099I09 gene	76624	1700099I09Rik	0	0.297918	0.262332	0	2.46319	1.67258
1700100I10Rik	0.552778	-0.276389	-0.276389	RIKEN cDNA 1700100I10 gene	74982	1700100I10Rik	0.177666	0.0948959	0	1.94136	1.23161	0
1700100L14Rik	0.643447	-0.335004	-0.308443	RIKEN cDNA 1700100L14 gene	73584	1700100L14Rik	0.753294	0.382315	0.389419	4.85339	2.46321	2.50899
1700101E01Rik	-0.786178	-0.786178	1.57236	cilia and flagella associated protein 77	329375	1700101E01Rik	0	0	0.512849	0	0	5.01797
1700101I11Rik	0.152137	-0.0893499	-0.0627873	RIKEN cDNA 1700101I11 gene	100504641	1700101I11Rik	0.718401	0.607676	0.618968	5.82407	4.92643	5.01797
1700101O22Rik	0.957148	-0.699374	-0.257774	RIKEN cDNA 1700101O22 gene	73575	1700101O22Rik	2.09285	0.663858	0.901592	3.88272	1.23161	1.67266
1700102H20Rik	-0.210525	0.3394	-0.128876	RIKEN cDNA 1700102H20 gene	68230	1700102H20Rik	4.69781	6.87764	4.97135	12.6188	18.4741	14.2176
1700102P08Rik	0.828719	-0.63516	-0.193559	RIKEN cDNA 1700102P08 gene	112418	1700102P08Rik	1.13004	0.409659	0.556362	13.5895	4.92643	6.69063
1700104L18Rik	0	0	0	RIKEN cDNA 1700104L18 gene	73592	1700104L18Rik	0	0	0	0	0	0
1700105P06Rik	0.559603	-0.904281	0.344678	RIKEN cDNA 1700105P06 gene	654802	1700105P06Rik	1.43394	0.519826	1.23547	6.79475	2.46321	5.8543
1700106J16Rik	-0.0977627	-0.0977627	0.195525	coiled-coil domain containing 182	74297	1700106J16Rik	0.0711145	0.0902308	0.122543	0.970679	1.23161	1.67266
1700108F19Rik	0.591799	-0.0647267	-0.527072	RIKEN cDNA 1700108F19 gene	73272	1700108F19Rik	0.217177	0.137778	0.0935591	1.94136	1.23161	0.836329
1700108J01Rik	-0.695971	0.384473	0.311497	RIKEN cDNA 1700108J01 gene	68245	1700108J01Rik	0.815473	1.72447	1.63941	2.91204	6.15803	5.8543
1700109G14Rik	0.623816	-1.61767	0.993854	RIKEN cDNA 1700109G14 gene	67355	1700109G14Rik	0.728043	0.153958	0.940913	5.82407	1.23161	7.52696
1700109G15Rik	-0.59119	-0.59119	1.18238	RIKEN cDNA 1700109G15 gene	78471	1700109G15Rik	0	0	0.341899	0	0	0.836329
1700109H08Rik	0.105412	-0.773504	0.668092	RIKEN cDNA 1700109H08 gene	77036	1700109H08Rik	0.986784	0.536589	1.45749	6.79475	3.69482	10.0359
1700109I08Rik	1.26478	-0.632388	-0.632388	RIKEN cDNA 1700109I08 gene	73591	1700109I08Rik	0.37248	0	0	0.970679	0	0
1700109K24Rik	-0.621818	0.458597	0.163221	RIKEN cDNA 1700109K24 gene	74303	1700109K24Rik	0.244339	0.51669	0.42103	2.91211	6.15807	5.01797
1700110C19Rik	0.983888	-0.491944	-0.491944	RIKEN cDNA 1700110C19 gene	76634	1700110C19Rik	0.278144	0	0	1.94136	0	0
1700110I01Rik	0	0	0	RIKEN cDNA 1700110I01 gene	73549	1700110I01Rik	0	0	0.0830868	0	0	1.67266
1700110I07Rik	-0.083286	-0.083286	0.166572	RIKEN cDNA 1700110I07 gene	77001	1700110I07Rik	0	0	0.118909	0	0	0.836329
1700110K17Rik	-0.432824	-0.504386	0.937211	RIKEN cDNA 1700110K17 gene	73558	1700110K17Rik	0.571676	0.544011	1.47765	3.88272	3.69482	10.0359
1700111N16Rik	0	0	0	RIKEN cDNA 1700111N16 gene	74305	1700111N16Rik	0.0777665	0	0	0.970679	0	0
1700112E06Rik	0.111685	0.119562	-0.231247	RIKEN cDNA 1700112E06 gene	76633	1700112E06Rik	10.8124	10.8716	8.5249	102.892	103.455	81.1239
1700112H15Rik	0	0	0	RIKEN cDNA 1700112H15 gene	73590	1700112H15Rik	0	0	0	0	0	0
1700112J05Rik	-0.0428508	0.300623	-0.257772	RIKEN cDNA 1700112J05 gene	68246	1700112J05Rik	1.33028	1.68787	1.14616	10.6775	13.5477	9.19961
1700112J16Rik	0.0507866	0.352948	-0.403734	RIKEN cDNA 1700112J16 gene	76628	1700112J16Rik	2.54526	3.13828	1.85741	34.9444	41.8746	50.1797
1700113A16Rik	-0.0338474	0.0984436	-0.0645962	RIKEN cDNA 1700113A16 gene	76642	1700113A16Rik	21.7613	23.8511	21.3024	228.11	250.016	223.3
1700113B09Rik	0	0	0	RIKEN cDNA 1700113B09 gene	78638	1700113B09Rik	0	0	0	0	0	0
1700113H08Rik	0.126973	-0.667054	0.540081	RIKEN cDNA 1700113H08 gene	76640	1700113H08Rik	0.697253	0.402128	0.928428	10.6775	6.15803	14.2176
1700116B05Rik	-2.23616	0.897007	1.33915	RIKEN cDNA 1700116B05 gene	78639	1700116B05Rik	0	0.877359	1.192	0	2.46321	3.34531
1700119H24Rik	-0.418875	0.837749	-0.418875	RIKEN cDNA 1700119H24 gene	76649	1700119H24Rik	0	0.238936	0	0	1.23161	0
1700120C14Rik	0.064459	0.0860061	-0.150465	RIKEN cDNA 1700120C14 gene	73600	1700120C14Rik	1.94186	1.97108	1.67309	4.85339	4.92643	4.18164
1700120E14Rik	-0.361765	0.72353	-0.361765	RIKEN cDNA 1700120E14 gene	73606	1700120E14Rik	0.041807	0.212181	0.0720411	0.970679	4.92643	1.67266
1700120G07Rik	-0.623235	-0.623235	1.24647	RIKEN cDNA 1700120G07 gene	74314	1700120G07Rik	0	0	0.365458	0	0	3.34531
1700120K04Rik	0.164314	-0.113702	-0.0506124	RIKEN cDNA 1700120K04 gene	68232	1700120K04Rik	4.2411	3.49774	3.65409	19.4136	16.0109	16.7266
1700121L16Rik	-0.598441	-0.598441	1.19688	RIKEN cDNA 1700121L16 gene	76643	1700121L16Rik	0	0	0.347093	0	0	1.67266
1700121N20Rik	0	0	0	RIKEN cDNA 1700121N20 gene	76639	1700121N20Rik	0.0875569	0	0	0.970679	0	0
1700122C19Rik	-0.28233	0.0518818	0.230448	RIKEN cDNA 1700122C19 gene	78640	1700122C19Rik	0.490655	0.618563	0.700064	3.88272	3.69482	4.18164
1700122O11Rik	0.23062	-0.11531	-0.11531	RIKEN cDNA 1700122O11 gene	76651	1700122O11Rik	0.127097	0	0	0.970679	0	0
1700123I01Rik	-0.111399	-0.147248	0.258647	RIKEN cDNA 1700123I01 gene	622554	1700123I01Rik	0.102516	0	0.132491	1.94136	0	2.50899
1700123J17Rik	0	0	0	RIKEN cDNA 1700123J17 gene	76728	1700123J17Rik	0	0	0	0	0	0
1700123K08Rik	0	0	0	RIKEN cDNA 1700123K08 gene	76658	1700123K08Rik	0	0	0	0	0	0
1700123L14Rik	-0.0154607	-0.589524	0.604985	RIKEN cDNA 1700123L14 gene	78482	1700123L14Rik	2.45743	1.65071	3.77793	49.5046	33.2534	76.1059
1700123M08Rik	0.694517	0.125454	-0.819971	RIKEN cDNA 1700123M08 gene	100503636	1700123M08Rik	2.67861	1.80553	0.937569	31.0617	20.9373	10.8723
1700123O12Rik	1.3216	-0.660798	-0.660798	RIKEN cDNA 1700123O12 gene	73624	1700123O12Rik	0.395148	0	0	1.94136	0	0
1700123O20Rik	0.0202563	0.127093	-0.14735	RIKEN cDNA 1700123O20 gene	58248	1700123O20Rik	16.7203	18.0055	14.8864	378.565	407.662	337.044
1700123O21Rik	0	0	0	RIKEN cDNA 1700123O21 gene	68238	1700123O21Rik	0	0	0	0	0	0
1700124L16Rik	-1.08594	0.579457	0.506487	RIKEN cDNA 1700124L16 gene	67934	1700124L16Rik	0.997714	3.16477	3.00868	1.94136	6.15803	5.8543
1700125G02Rik	-0.324924	-0.324924	0.649848	RIKEN cDNA 1700125G02 gene	73628	1700125G02Rik	0	0	0.196533	0	0	0.836329
1700125G22Rik	-0.678481	0.249957	0.428524	RIKEN cDNA 1700125G22 gene	76657	1700125G22Rik	0.219484	0.417725	0.472764	1.94136	3.69482	4.18164
1700125H03Rik	-0.376183	-0.0327069	0.40889	RIKEN cDNA 1700125H03 gene	73609	1700125H03Rik	0.257319	0.326489	0.443407	0.970679	1.23161	1.67266
1700125H20Rik	-0.978634	0.364839	0.613795	RIKEN cDNA 1700125H20 gene	73634	1700125H20Rik	0.187119	0.474836	0.56427	1.94136	4.92643	5.8543
1700126H18Rik	-0.541422	-0.541422	1.08284	RIKEN cDNA 1700126H18 gene	73639	1700126H18Rik	0	0	0.308285	0	0	0.836329
1700128A07Rik	0.090873	-0.0454365	-0.0454365	RIKEN cDNA 1700128A07 gene	73631	1700128A07Rik	0.109909	0	0	0.970679	0	0
1700128F08Rik	0	0	0	RIKEN cDNA 1700128F08 gene	76669	1700128F08Rik	0.0796506	0	0	0.970679	0	0
1700129C05Rik	0.558278	-0.442203	-0.116075	RIKEN cDNA 1700129C05 gene	67932	1700129C05Rik	2.75912	1.3791	1.7289	32.0324	16.0109	20.0719
1810006J02Rik	-0.101862	0.203724	-0.101862	RIKEN cDNA 1810006J02 gene	69030	1810006J02Rik	0	0.123592	0.083926	0	2.46321	1.67266
1810007C17Rik	0	0	0	RIKEN cDNA 1810007C17 gene	69054	1810007C17Rik	0	0	0	0	0	0
1810007D17Rik	0	0	0	RIKEN cDNA 1810007D17 gene	69055	1810007D17Rik	0	0	0	0	0	0
1810008I18Rik	0	0	0	RIKEN cDNA 1810008I18 gene	100503969	1810008I18Rik	0	0	0	0	0	0
1810009A15Rik	-0.122563	0.154795	-0.0322326	RIKEN cDNA 1810009A15 gene	66276	1810009A15Rik	50.2478	60.899	53.4945	309.647	369.482	329.513
1810009J06Rik	0	0	0	RIKEN cDNA 1810009J06 gene	73626	1810009J06Rik	0	0	0	0	0	0
1810010D01Rik	-1.17362	0.977207	0.196414	RIKEN cDNA 1810010D01 gene	100040049	1810010D01Rik	0.197329	0.876304	0.51005	1.94136	8.62125	5.01797
1810010H24Rik	-0.360913	-0.0174418	0.378355	RIKEN cDNA 1810010H24 gene	69066	1810010H24Rik	1.29004	1.63681	2.1535	15.5309	19.7057	25.9262
1810011H11Rik	-0.886354	0.457121	0.429233	RIKEN cDNA 1810011H11 gene	69069	1810011H11Rik	0.512134	1.2996	1.27472	8.73611	22.1689	21.7445
1810011O10Rik	-0.171924	-0.0914822	0.263406	RIKEN cDNA 1810011O10 gene	69068	1810011O10Rik	4.61234	4.87682	6.2369	69.8889	73.8964	94.5051
1810012K16Rik	-0.840288	0.0881492	0.752139	RIKEN cDNA 1810012K16 gene	69108	1810012K16Rik	0.425357	0.809545	1.28269	1.94136	3.69482	5.8543
1810013A23Rik	-0.506954	0.421482	0.0854725	RIKEN cDNA 1810013A23 gene	69050	1810013A23Rik	1.34499	2.5598	2.02795	3.88272	7.38964	5.8543
1810013L24Rik	0.0172113	-0.0305074	0.0132961	RIKEN cDNA 1810013L24 gene	69053	1810013L24Rik	14.9439	14.4577	14.9034	776.543	751.28	774.44
1810014B01Rik	-0.0433462	0.0886223	-0.0452761	RIKEN cDNA 1810014B01 gene	66263	1810014B01Rik	2.24423	2.4592	2.24123	42.7099	46.8011	42.6528
1810018F18Rik	0	0	0	RIKEN cDNA 1810018F18 gene	69166	1810018F18Rik	0	0	0	0	0	0
1810019D21Rik	-0.0741963	0.0207405	0.0534558	RIKEN cDNA 1810019D21 gene	69771	1810019D21Rik	32.6793	34.9021	35.7026	574.642	598.56	618.88
1810020O05Rik	0.0186271	-0.0853598	0.0667327	Riken cDNA 1810020O05 gene	613264	1810020O05Rik	1.28383	1.19455	1.32736	14.5602	13.5477	15.0539
1810021B22Rik	-0.0321947	0.223818	-0.191624	RIKEN cDNA 1810021B22 gene	69120	1810021B22Rik	8.15948	9.74384	7.30583	49.5046	59.1171	44.3254
1810022K09Rik	-0.0551791	0.123725	-0.0685463	RIKEN cDNA 1810022K09 gene	69126	1810022K09Rik	293.083	331.777	290.38	783.338	886.757	776.113
1810024B03Rik	1.50027	-0.750133	-0.750133	RIKEN cDNA 1810024B03 gene	329509	1810024B03Rik	0.475814	0.0862454	0.0585654	6.79475	1.23161	0.836329
1810026B05Rik	0.0855042	-0.259028	0.173524	RIKEN cDNA 1810026B05 gene	69170	1810026B05Rik	6.13717	4.83341	6.52326	406.957	320.504	432.559
1810026J23Rik	-0.0285575	-0.0696524	0.0982099	RIKEN cDNA 1810026J23 gene	69773	1810026J23Rik	19.7878	19.2321	21.6052	788.191	766.059	860.582
1810030O07Rik	0.00125036	-0.118447	0.117196	RIKEN cDNA 1810030O07 gene	69155	1810030O07Rik	23.5597	21.6839	25.5313	749.364	689.7	812.075
1810032O08Rik	-0.411197	0.292337	0.11886	RIKEN cDNA 1810032O08 gene	66293	1810032O08Rik	13.2903	21.6431	19.191	198.989	263.564	252.571
1810034E14Rik	0.259447	0.0179588	-0.277406	RIKEN cDNA 1810034E14 gene	66503	1810034E14Rik	0.678055	0.573548	0.467365	14.5602	12.3161	10.0359
1810037I17Rik	-0.164349	0.307747	-0.143398	RIKEN cDNA 1810037I17 gene	67704	1810037I17Rik	105.212	145.942	106.751	1092.98	1516.11	1108.97
1810041H14Rik	0.262485	-0.0963971	-0.166088	RIKEN cDNA 1810041H14 gene	78312	1810041H14Rik	42.1407	32.86	31.3104	83.4784	66.5067	61.8883
1810041L15Rik	-0.210633	0.565803	-0.35517	RIKEN cDNA 1810041L15 gene	72301	1810041L15Rik	0.253119	0.433566	0.228989	19.4136	33.2534	17.5629
1810043G02Rik	-0.0620947	0.163545	-0.10145	RIKEN cDNA 1810043G02 gene	67884	1810043G02Rik	12.3447	14.4346	12.0125	247.523	289.428	240.863
1810043H04Rik	-0.113836	0.265441	-0.151604	RIKEN cDNA 1810043H04 gene	208501	1810043H04Rik	49.278	64.0954	48.0047	193.165	251.248	188.174
1810044D09Rik	-0.0707224	0.308672	-0.23795	RIKEN cDNA 1810044D09 gene	69798	1810044D09Rik	60.5952	78.822	53.9632	231.022	300.512	205.737
1810046K07Rik	0.0954958	-0.561031	0.465535	RIKEN cDNA 1810046K07 gene	69809	1810046K07Rik	0.518452	0.328908	0.670041	7.76543	4.92643	10.0359
1810053B23Rik	-0.175042	-0.175042	0.350084	RIKEN cDNA 1810053B23 gene	69857	1810053B23Rik	0	0	0.143906	0	0	1.67266
1810055G02Rik	0.287513	-0.38775	0.100237	RIKEN cDNA 1810055G02 gene	72056	1810055G02Rik	13.3459	8.35744	11.7212	300.91	188.436	264.28
1810058I24Rik	0.0876	0.0995448	-0.187145	RIKEN cDNA 1810058I24 gene	67705	1810058I24Rik	60.4169	60.9192	49.9404	702.772	703.247	579.576
1810062G17Rik	-0.288508	0.0549723	0.233535	RIKEN cDNA 1810062G17 gene	72282	1810062G17Rik	10.7104	13.5895	15.38	101.921	129.319	146.358
1810062O18Rik	0.0644596	-0.177028	0.112568	RIKEN cDNA 1810062O18 gene	75602	1810062O18Rik	1.9759	1.67136	2.0429	14.5602	12.3161	15.0539
1810063I02Rik	-2.5003	1.02935	1.47094	RIKEN cDNA 1810063I02 gene	69854	1810063I02Rik	0	1.15486	1.56842	0	1.23161	1.67266
1810064F22Rik	-0.0104705	-0.146465	0.156936	RIKEN cDNA 1810064F22 gene	69862	1810064F22Rik	4.994	4.54475	5.60845	140.749	128.087	158.066
1810065E05Rik	-1.48349	0.859981	0.62351	RIKEN cDNA 1810065E05 gene	69864	1810065E05Rik	0.100029	0.50767	0.43092	0.970679	4.92643	4.18164
2010001A14Rik	0.0184438	0.345982	-0.364425	RIKEN cDNA 2010001A14 gene	76516	2010001A14Rik	11.7099	14.6944	8.98045	88.3318	110.845	67.7426
2010001E11Rik	-0.0428523	-0.699371	0.742223	major facilitator superfamily domain containing 4B2	72045	2010001E11Rik	0.277779	0.176225	0.478664	7.76543	4.92643	13.3813
2010003K11Rik	-0.709513	0.633957	0.0755565	RIKEN cDNA 2010003K11 gene	69861	2010003K11Rik	0.149893	0.38037	0.258292	1.94136	4.92643	3.34531
2010005H15Rik	0	0	0	RIKEN cDNA 2010005H15 gene	76770	2010005H15Rik	0	0	0	0	0	0
2010009K17Rik	-0.15016	1.51525	-1.36509	RIKEN cDNA 2010009K17 gene	72340	2010009K17Rik	0.393001	1.24661	0.169303	1.94136	6.15803	0.836329
2010010A06Rik	0.47133	-0.235665	-0.235665	RIKEN cDNA 2010010A06 gene	100503117	2010010A06Rik	0.16324	0	0	0.970679	0	0
2010012O05Rik	0.247303	-0.121418	-0.125884	BLOC-1 related complex subunit 7	66439	2010012O05Rik	8.46375	6.55491	6.53465	224.227	173.657	173.12
2010016I18Rik	-0.678562	-0.0131562	0.691718	RIKEN cDNA 2010016I18 gene	69206	2010016I18Rik	0.213348	0.338373	0.551549	3.88272	6.15803	10.0376
2010106C02Rik	0	0	0	RIKEN cDNA 2010106C02 gene	72104	2010106C02Rik	0	0	0	0	0	0
2010106E10Rik	0	0	0	RIKEN cDNA 2010106E10 gene	67715	2010106E10Rik	0.0685281	0	0	0.970679	0	0
2010107E04Rik	-0.0475481	0.243796	-0.196248	RIKEN cDNA 2010107E04 gene	70257	2010107E04Rik	423.742	518.567	382.242	929.91	1138	838.838
2010107G12Rik	0.00347134	-0.173886	0.170415	RIKEN cDNA 2010107G12 gene	243753	2010107G12Rik	2.44047	2.15816	2.73986	64.0648	56.6539	71.9243
2010107G23Rik	-0.334538	0.344124	-0.00958594	RIKEN cDNA 2010107G23 gene	69894	2010107G23Rik	6.14933	9.84295	7.70279	126.188	201.984	158.066
2010109A12Rik	0.144681	-0.189915	0.0452339	RIKEN cDNA 2010109A12 gene	75610	2010109A12Rik	5.01579	3.97755	4.68169	23.2963	18.4741	21.7445
2010109I03Rik	-0.614662	0.366245	0.248417	RIKEN cDNA 2010109I03 gene	67038	2010109I03Rik	0.386311	0.762464	0.702667	8.73611	17.2425	15.8902
2010111I01Rik	0.0188983	0.0837291	-0.102627	RIKEN cDNA 2010111I01 gene	72061	2010111I01Rik	19.516	20.413	17.9394	625.117	610.877	551.977
2010204K13Rik	1.40377	-0.42268	-0.981089	RIKEN cDNA 2010204K13 gene	68355	2010204K13Rik	1.8755	0.528812	0.35909	8.73611	2.46321	1.67266
2010300C02Rik	0.0455528	-0.0842893	0.0387365	RIKEN cDNA 2010300C02 gene	72097	2010300C02Rik	9.078	8.29667	9.03521	506.694	463.084	504.306
2010308F09Rik	-1.32361	0.441	0.882606	RIKEN cDNA 2010308F09 gene	72122	2010308F09Rik	0	0.339781	0.461462	0	1.23161	1.67266
2010310C07Rik	-0.0579714	0.285509	-0.227537	RIKEN cDNA 2010310C07 gene	72131	2010310C07Rik	0.112472	0.142706	0	0.970679	1.23161	0
2010315B03Rik	-0.0575672	-0.0368487	0.0944159	RIKEN cDNA 2010315B03 gene	630836	2010315B03Rik	12.9834	13.1712	14.4258	426.128	432.294	474.198
2010320M18Rik	0.00816574	-0.0250786	0.0169128	RIKEN cDNA 2010320M18 gene	72093	2010320M18Rik	42.8846	41.9077	43.1454	312.559	305.438	314.46
2200002D01Rik	-0.472688	-0.714173	1.18686	RIKEN cDNA 2200002D01 gene	72275	2200002D01Rik	0.71123	0.601611	2.2469	2.91204	2.46321	9.19961
2200002J24Rik	0.906482	-1.335	0.428522	RIKEN cDNA 2200002J24 gene	69147	2200002J24Rik	1.06344	0.224884	0.763542	5.82407	1.23161	4.18164
2210010C04Rik	0	0	0	RIKEN cDNA 2210010C04 gene	67373	2210010C04Rik	0	0	0	0	0	0
2210011C24Rik	-0.73298	0.0959231	0.637057	RIKEN cDNA 2210011C24 gene	70134	2210011C24Rik	0.512912	0.911103	1.32576	4.85339	8.62125	12.5449
2210013O21Rik	0.0940962	0.215177	-0.309273	RIKEN cDNA 2210013O21 gene	70123	2210013O21Rik	32.5108	35.3571	24.5811	285.38	310.365	215.773
2210015D19Rik	0.222844	-0.275616	0.0527722	"ubiquitin-conjugating enzyme E2D, pseudogene"	76508	2210015D19Rik	4.19473	2.96929	3.72827	92.2145	65.2752	81.9602
2210016F16Rik	0.0420546	0.0676253	-0.10968	RIKEN cDNA 2210016F16 gene	70153	2210016F16Rik	14.7968	15.0614	13.3196	520.284	529.591	468.344
2210016L21Rik	-0.0156194	0.198763	-0.183143	RIKEN cDNA 2210016L21 gene	72357	2210016L21Rik	30.9868	35.9511	27.5897	464.955	539.444	413.983
2210018M11Rik	-0.220873	0.225692	-0.00481938	"EMSY, BRCA2-interacting transcriptional repressor"	233545	2210018M11Rik	2.56147	3.49075	2.97528	131.042	178.583	152.212
2210019I11Rik	0	0	0	RIKEN cDNA 2210019I11 gene	70147	2210019I11Rik	0	0	0	0	0	0
2210039B01Rik	-0.306416	0.358984	-0.0525678	RIKEN cDNA 2210039B01 gene	73644	2210039B01Rik	9.67751	15.3486	11.5393	108.716	172.425	129.631
2210404E10Rik	1.07043	0.243985	-1.31442	RIKEN cDNA 2210404E10 gene	72305	2210404E10Rik	1.70817	0.963266	0.327055	8.73611	4.92643	1.67266
2210404O09Rik	0.0787195	0.114071	-0.192791	RIKEN cDNA 2210404O09 gene	70081	2210404O09Rik	1.8628	1.90901	1.54324	50.4753	51.7275	41.8164
2210406O10Rik	-0.213339	0.623386	-0.410047	RIKEN cDNA 2210406O10 gene	76710	2210406O10Rik	5.30626	9.47693	4.62992	64.0648	97.2969	54.3614
2210407C18Rik	0	0	0	RIKEN cDNA 2210407C18 gene	78354	2210407C18Rik	0	0	0.0920391	0	0	0.836329
2210408F21Rik	-0.304902	0.278698	0.0262045	RIKEN cDNA 2210408F21 gene	73652	2210408F21Rik	9.53427	14.2879	11.9939	61.1528	93.6021	81.9602
2210408I21Rik	-0.0103595	-0.247139	0.257498	RIKEN cDNA 2210408I21 gene	72371	2210408I21Rik	1.91316	1.62358	2.30348	110.657	103.455	124.613
2210409D07Rik	0	0	0	RIKEN cDNA 2210409D07 gene	70157	2210409D07Rik	0	0	0	0	0	0
2210409E12Rik	-1.12929	2.25857	-1.12929	RIKEN cDNA 2210409E12 gene	72381	2210409E12Rik	0	1.04676	0	0	2.46321	0
2210414B05Rik	0	0	0	RIKEN cDNA 2210414B05 gene	70143	2210414B05Rik	0	0	0.0927239	0	0	0.836329
2210416O15Rik	0.348015	-0.434974	0.0869583	RIKEN cDNA 2210416O15 gene	70393	2210416O15Rik	8.12566	4.72232	6.78067	141.99	82.5191	118.487
2210417A02Rik	0.703417	-0.351709	-0.351709	RIKEN cDNA 2210417A02 gene	70138	2210417A02Rik	0.20779	0	0	0.970679	0	0
2210420H20Rik	-0.183965	-0.183965	0.36793	RIKEN cDNA 2210420H20 gene	76961	2210420H20Rik	0	0	0.146601	0	0	0.836329
2300002M23Rik	-0.595179	-0.152925	0.748104	RIKEN cDNA 2300002M23 gene	69542	2300002M23Rik	8.78117	11.9312	22.2803	123.276	167.499	312.787
2300003K06Rik	0	0	0	RIKEN cDNA 2300003K06 gene	100502865	2300003K06Rik	0	0	0	0	0	0
2300005B03Rik	-0.602667	1.20533	-0.602667	secreted Ly6/Plaur domain containing 2	69462	2300005B03Rik	0	0.350157	0	0	1.23161	0
2300009A05Rik	0.187657	-0.0833158	-0.104341	RIKEN cDNA 2300009A05 gene	69478	2300009A05Rik	31.5914	26.1817	25.8029	167.927	139.172	137.158
2310001H17Rik	-0.337727	0.344309	-0.00658255	RIKEN cDNA 2310001H17 gene	76432	2310001H17Rik	15.1707	24.3399	19.0849	88.3318	135.477	122.104
2310001K24Rik	-0.425797	-0.425797	0.851593	RIKEN cDNA 2310001K24 gene	69517	2310001K24Rik	0	0	0.2424	0	0	0.836329
2310002D06Rik	0	0	0	RIKEN cDNA 2310002D06 gene	69522	2310002D06Rik	0	0	0	0	0	0
2310002F09Rik	0	0	0	RIKEN cDNA 2310002F09 gene	100504720	2310002F09Rik	0	0	0.0264951	0	0	0.836329
2310002L09Rik	-0.867146	1.73429	-0.867146	RIKEN cDNA 2310002L09 gene	71886	2310002L09Rik	0	0.606891	0.0827452	0	6.15803	1.67266
2310003N18Rik	0	0	0	RIKEN cDNA 2310003N18 gene	71873	2310003N18Rik	0	0	0	0	0	0
2310005A03Rik	0	0	0	RIKEN cDNA 2310005A03 gene	100504268	2310005A03Rik	0	0.0769848	0.0522769	0	1.23161	0.836329
2310005E17Rik	0	0	0	RIKEN cDNA 2310005E17 gene	70090	2310005E17Rik	0	0	0	0	0	0
2310007B03Rik	0.3121	0.100973	-0.413072	RIKEN cDNA 2310007B03 gene	71874	2310007B03Rik	1.62563	1.40432	0.983384	45.6219	39.4114	27.5988
2310008N11Rik	-1.23784	0.105636	1.1322	RIKEN cDNA 2310008N11 gene	72316	2310008N11Rik	0.399513	1.01381	2.0653	1.94136	4.92643	10.0359
2310009A05Rik	0.00917162	0.0121569	-0.0213286	RIKEN cDNA 2310009A05 gene	66364	2310009A05Rik	43.8831	43.974	42.9651	170.839	171.193	167.266
2310009B15Rik	-0.047347	0.151737	-0.10439	RIKEN cDNA 2310009B15 gene	69549	2310009B15Rik	28.8073	33.0699	27.6905	142.69	163.804	137.158
2310010G23Rik	0.126137	-0.0373483	-0.0887882	mitochondrial dynamic related lncRNA	69591	2310010G23Rik	2.33576	2.08552	2.01247	26.2083	23.4005	22.5809
2310010J17Rik	-0.336159	0.150276	0.185882	RIKEN cDNA 2310010J17 gene	78329	2310010J17Rik	19.5791	27.4299	28.1153	46.5926	65.2752	66.9063
2310011J03Rik	-0.109397	0.206955	-0.0975579	RIKEN cDNA 2310011J03 gene	66374	2310011J03Rik	18.6648	23.241	18.8186	364.978	454.463	367.986
2310015A10Rik	0.280962	-0.378194	0.0972323	RIKEN cDNA 2310015A10 gene	69548	2310015A10Rik	8.55231	5.41574	7.52966	532.903	337.46	469.18
2310015D24Rik	-0.252355	0.504711	-0.252355	RIKEN cDNA 2310015D24 gene	70100	2310015D24Rik	0.0532799	0.169005	0.0229528	1.94136	6.15803	0.836329
2310016D03Rik	0	0	0	RIKEN cDNA 2310016D03 gene	69566	2310016D03Rik	0	0	0	0	0	0
2310020H05Rik	-0.276814	0.553628	-0.276814	RIKEN cDNA 2310020H05 gene	69603	2310020H05Rik	0	0.177823	0	0	1.23161	0
2310022A10Rik	0.0539861	-0.243232	0.189246	RIKEN cDNA 2310022A10 gene	66367	2310022A10Rik	6.58578	5.35964	7.2331	202.872	169.962	216.609
2310022B05Rik	0.242206	-0.125496	-0.116709	RIKEN cDNA 2310022B05 gene	69551	2310022B05Rik	17.6568	13.6843	13.7679	735.775	570.234	573.721
2310030A07Rik	0	0	0	RIKEN cDNA 2310030A07 gene	75584	2310030A07Rik	0	0	0	0	0	0
2310030G06Rik	-0.0110585	0.0950246	-0.0839661	RIKEN cDNA 2310030G06 gene	66952	2310030G06Rik	10.0836	10.853	9.58668	140.748	151.488	133.813
2310033P09Rik	-0.188099	0.259	-0.0709006	RIKEN cDNA 2310033P09 gene	67862	2310033P09Rik	19.6297	26.7611	21.2909	273.731	373.177	296.897
2310034C09Rik	0	0	0	RIKEN cDNA 2310034C09 gene	117172	2310034C09Rik	0	0	0	0	0	0
2310034G01Rik	0.227473	-0.0880168	-0.139457	RIKEN cDNA 2310034G01 gene	75579	2310034G01Rik	11.107	8.92534	8.61271	87.3611	70.2016	67.7426
2310034O05Rik	-0.268874	0.0746009	0.194274	RIKEN cDNA 2310034O05 gene	69571	2310034O05Rik	0.399573	0.506982	0.55083	4.85339	6.15803	6.69063
2310035C23Rik	-0.0832753	-0.0644825	0.147758	RIKEN cDNA 2310035C23 gene	227446	2310035C23Rik	9.02115	9.13943	10.5879	626.088	635.509	731.788
2310036O22Rik	-0.00638488	0.0891629	-0.082778	RIKEN cDNA 2310036O22 gene	68544	2310036O22Rik	93.5973	100.006	88.7701	866.816	926.168	822.111
2310039H08Rik	-0.0517336	0.231409	-0.179675	RIKEN cDNA 2310039H08 gene	67101	2310039H08Rik	89.6698	109.114	82.0601	687.241	836.261	628.919
2310039L15Rik	-0.072003	0.358934	-0.286931	RIKEN cDNA 2310039L15 gene	69629	2310039L15Rik	2.62964	3.54504	2.26567	15.5309	20.9373	13.3813
2310040G24Rik	0.190384	0.597773	-0.788157	RIKEN cDNA 2310040G24 gene	381792	2310040G24Rik	2.77663	3.6826	1.40912	21.3549	19.7057	10.0359
2310043L19Rik	-0.738843	1.14862	-0.409777	RIKEN cDNA 2310043L19 gene	75589	2310043L19Rik	0	0.369984	0.12562	0	2.46321	0.836329
2310043O21Rik	1.17177	0.193316	-1.36508	RIKEN cDNA 2310043O21 gene	69679	2310043O21Rik	0.862939	0.437962	0.1487	4.85339	2.46321	0.836329
2310045N01Rik	0.168977	-0.0519636	-0.117013	BLOC-1 related complex subunit 8	72368	2310045N01Rik	30.3485	26.0392	24.8912	491.163	422.441	403.11
2310045n01rik-mef2b	0	0	0	2310045N01Rik-mef2b readthrough	105980076	2310045n01rik-mef2b	0	0	0	0	0	0
2310047M10Rik	-0.0117058	0.164041	-0.152335	BLOC-1 related complex subunit 6	71923	2310047M10Rik	11.1201	12.5607	10.0873	238.787	269.722	216.609
2310050C09Rik	0	0	0	RIKEN cDNA 2310050C09 gene	66533	2310050C09Rik	0	0	0	0	0	0
2310057J18Rik	-0.433786	0.867573	-0.433786	RIKEN cDNA 2310057J18 gene	67719	2310057J18Rik	0	0.246461	0	0	3.69482	0
2310057M21Rik	-0.0302225	-0.0216139	0.0518364	RIKEN cDNA 2310057M21 gene	68277	2310057M21Rik	5.03267	5.06279	5.32722	135.895	136.708	143.849
2310057N15Rik	0	0	0	RIKEN cDNA 2310057N15 gene	69696	2310057N15Rik	0	0	0	0	0	0
2310061I04Rik	-0.14154	0.0446387	0.0969015	RIKEN cDNA 2310061I04 gene	69662	2310061I04Rik	31.7025	36.0694	37.4	441.659	502.496	521.033
2310061N02Rik	0	0	0	RIKEN cDNA 2310061N02 gene	69661	2310061N02Rik	0	0	0	0	0	0
2310065F04Rik	0	0	0	RIKEN cDNA 2310065F04 gene	74184	2310065F04Rik	0.0286786	0.0363876	0	0.970679	1.23161	0
2310067B10Rik	0.0555202	-0.17709	0.12157	transmembrane protein 94	71947	2310067B10Rik	14.6649	12.4812	15.3519	943.5	803.008	987.704
2310068J16Rik	0.255977	0.0355486	-0.291526	RIKEN cDNA 2310068J16 gene	70281	2310068J16Rik	2.67571	2.29659	1.83073	33.0031	28.327	22.5809
2310069B03Rik	-0.0877108	0.0493131	0.0383977	RIKEN cDNA 2310069B03 gene	69652	2310069B03Rik	1.33197	1.46468	1.45364	29.1204	32.0218	31.7805
2310069G16Rik	0	0	0	RIKEN cDNA 2310069G16 gene	69659	2310069G16Rik	0	0	0	0	0	0
2310075C17Rik	0	0	0	RIKEN cDNA 2310075C17 gene	70194	2310075C17Rik	0	0	0	0	0	0
2310079G19Rik	0	0	0	RIKEN cDNA 2310079G19 gene	69699	2310079G19Rik	0	0	0	0	0	0
2310081J21Rik	0	0	0	RIKEN cDNA 2310081J21 gene	69211	2310081J21Rik	0	0	0	0	0	0
2400006E01Rik	0.284115	-0.694342	0.410227	RIKEN cDNA 2400006E01 gene	78648	2400006E01Rik	1.26438	0.641701	1.37988	14.5602	7.38964	15.8902
2410002F23Rik	0.103804	-0.0220887	-0.0817156	RIKEN cDNA 2410002F23 gene	668661	2410002F23Rik	76.9584	70.5275	67.672	1838.47	1684.84	1616.62
2410003L11Rik	-0.534575	-0.534575	1.06915	RIKEN cDNA 2410003L11 gene	69729	2410003L11Rik	0	0	0.303927	0	0	1.67266
2410004B18Rik	0.0598938	-0.0841804	0.0242866	RIKEN cDNA 2410004B18 gene	66421	2410004B18Rik	12.7241	11.5148	12.4139	132.012	119.466	128.795
2410004I01Rik	-0.0957216	0.191443	-0.0957216	RIKEN cDNA 2410004I01 gene	69739	2410004I01Rik	0	0.122024	0	0	1.23161	0
2410004P03Rik	-0.333869	-0.333869	0.667738	RIKEN cDNA 2410004P03 gene	73667	2410004P03Rik	0.0929449	0	0.200223	1.94136	0	4.18164
2410006H16Rik	-0.21488	0.225852	-0.0109723	RIKEN cDNA 2410006H16 gene	69221	2410006H16Rik	212.168	287.974	244.378	737.716	1001.3	849.71
2410012E07Rik	0	0	0	RIKEN cDNA 2410012E07 gene	73648	2410012E07Rik	0	0	0	0	0	0
2410015M20Rik	-0.119618	0.155437	-0.0358195	RIKEN cDNA 2410015M20 gene	224904	2410015M20Rik	254.094	307.464	269.29	1886.03	2282.17	1998.83
2410016O06Rik	0.0328223	0.0543687	-0.087191	RIKEN cDNA 2410016O06 gene	71952	2410016O06Rik	8.43364	8.56054	7.76046	242.67	246.321	223.3
2410017I17Rik	0	0	0	RIKEN cDNA 2410017I17 gene	675325	2410017I17Rik	0.055252	0	0	0.970679	0	0
2410018L13Rik	-0.0758458	0.138348	-0.0625021	RIKEN cDNA 2410018L13 gene	69732	2410018L13Rik	2.10071	2.43694	2.12023	33.9738	39.4114	34.2895
2410021H03Rik	0	0	0	RIKEN cDNA 2410021H03 gene	69750	2410021H03Rik	0	0	0	0	0	0
2410089E03Rik	0.179912	-0.00974081	-0.170171	RIKEN cDNA 2410089E03 gene	73692	2410089E03Rik	1.73303	1.51955	1.35963	238.787	209.373	187.338
2410124H12Rik	0.349182	-0.174591	-0.174591	RIKEN cDNA 2410124H12 gene	76785	2410124H12Rik	0.143771	0	0	0.970679	0	0
2410127L17Rik	0.19368	-0.252214	0.0585336	carnosine N-methyltransferase 1	67383	2410127L17Rik	11.43	8.3911	10.4079	290.233	213.068	264.28
2410131K14Rik	0.00793663	0.12654	-0.134476	RIKEN cDNA 2410131K14 gene	76792	2410131K14Rik	5.68537	6.17251	5.15096	188.312	204.447	170.611
2410137M14Rik	0.0835911	-0.0417955	-0.0417955	RIKEN cDNA 2410137M14 gene	76797	2410137M14Rik	0.10908	0	0.0939824	0.970679	0	0.836329
2410141K09Rik	0	0	0	RIKEN cDNA 2410141K09 gene	76803	2410141K09Rik	0	0	0.0483433	0	0	0.836329
2500002B13Rik	-0.386615	0.279583	0.107032	RIKEN cDNA 2500002B13 gene	78353	2500002B13Rik	0.80336	1.27484	1.13113	4.85339	9.85285	9.19961
2500004C02Rik	0.284317	-0.144255	-0.140061	RIKEN cDNA 2500004C02 gene	72326	2500004C02Rik	4.7336	3.51705	3.52729	107.745	80.0544	80.2875
2510002D24Rik	-0.092685	0.181755	-0.08907	RIKEN cDNA 2510002D24 gene	72307	2510002D24Rik	15.0264	18.1748	15.0641	207.725	251.248	208.246
2510003B16Rik	-0.214374	-0.356327	0.5707	RIKEN cDNA 2510003B16 gene	76786	2510003B16Rik	1.46294	1.32585	2.52091	6.79475	6.15803	11.7086
2510009E07Rik	0.523915	-0.181517	-0.342397	RIKEN cDNA 2510009E07 gene	72190	2510009E07Rik	4.37295	2.68175	2.39877	291.204	178.583	159.739
2510039O18Rik	0.0313682	-0.0243184	-0.0070498	RIKEN cDNA 2510039O18 gene	77034	2510039O18Rik	21.5352	20.7198	20.9693	730.921	703.247	711.716
2610001J05Rik	-0.0679764	0.121739	-0.053763	RIKEN cDNA 2610001J05 gene	66520	2610001J05Rik	16.5342	18.8579	16.6979	355.268	405.199	358.785
2610002M06Rik	0.110723	-0.0380815	-0.0726414	RIKEN cDNA 2610002M06 gene	67028	2610002M06Rik	8.11919	7.32349	7.15014	614.44	554.223	541.105
2610005L07Rik	-0.0627203	-0.0915466	0.154267	RIKEN cDNA 2610005L07 gene	381598	2610005L07Rik	4.84468	4.74884	5.63099	247.523	242.627	287.697
2610008E11Rik	0.163827	-0.0987216	-0.0651051	RIKEN cDNA 2610008E11 gene	72128	2610008E11Rik	7.43579	6.19858	6.34471	401.861	334.997	342.895
2610015P09Rik	-0.108337	0.172404	-0.0640667	coiled-coil domain containing 191	212153	2610015P09Rik	3.95166	4.80055	4.0748	182.488	221.689	188.174
2610016A17Rik	0.0128556	-0.0587078	0.0458521	RIKEN cDNA 2610016A17 gene	100503074	2610016A17Rik	12.7599	12.1424	13.0551	46.5926	44.3378	47.6707
2610020C07Rik	0.30802	-0.486005	0.177985	RIKEN cDNA 2610020C07 gene	69918	2610020C07Rik	1.22148	0.704468	1.1162	32.0324	18.4741	29.2715
2610020H08Rik	-0.162088	0.214347	-0.0522595	RIKEN cDNA 2610020H08 gene	434234	2610020H08Rik	2.40026	3.11585	2.59012	56.2994	73.8964	61.052
2610027K06Rik	0.10387	-0.295883	0.192013	RIKEN cDNA 2610027K06 gene	69909	2610027K06Rik	2.62202	1.98746	2.78721	74.7423	56.6539	79.4512
2610028E06Rik	0	0	0	RIKEN cDNA 2610028E06 gene	72395	2610028E06Rik	0.0432972	0.027468	0	1.94136	1.23161	0
2610028H24Rik	-0.0778604	0.155721	-0.0778604	RIKEN cDNA 2610028H24 gene	76964	2610028H24Rik	0	0.117575	0	0	2.46321	0
2610035D17Rik	-0.282441	0.441637	-0.159196	RIKEN cDNA 2610035D17 gene	72386	2610035D17Rik	4.65769	7.69378	5.07307	102.892	169.962	112.068
2610035F20Rik	0	0	0	RIKEN cDNA 2610035F20 gene	69248	2610035F20Rik	0	0	0	0	0	0
2610037D02Rik	-0.583827	0.245075	0.338752	RIKEN cDNA 2610037D02 gene	70040	2610037D02Rik	0.105465	0.187341	0.199909	4.85339	8.62125	9.19961
2610042L04Rik	-0.296185	-0.296185	0.59237	RIKEN cDNA 2610042L04 gene	554327	2610042L04Rik	0.0859489	0.0545264	0.185132	1.94136	1.23161	4.18164
2610044O15Rik8	-0.0426056	-0.053972	0.0965776	RIKEN cDNA 2610044O15 gene	72139	2610044O15Rik8	6.11139	6.06343	6.73036	129.1	128.087	142.176
2610100L16Rik	-0.644282	0.601342	0.0429402	Mir124-2 host gene (non-protein coding)	70441	2610100L16Rik	0	0.237121	0.161018	0	3.69482	2.50899
2610203C22Rik	-0.168588	0.422819	-0.254231	RIKEN cDNA 2610203C22 gene	72481	2610203C22Rik	2.21894	3.34331	2.09105	31.0617	46.8011	29.2715
2610206C17Rik	0.247387	-0.0872072	-0.160179	RIKEN cDNA 2610206C17 gene	72495	2610206C17Rik	0.381917	0.302863	0.287925	7.76543	6.15803	5.8543
2610301B20Rik	0.0250158	0.0784856	-0.103501	RIKEN cDNA 2610301B20 gene	67157	2610301B20Rik	12.2306	12.6924	11.1882	314.5	326.376	287.697
2610305D13Rik	1.13465	0.115554	-1.2502	RIKEN cDNA 2610305D13 gene	112422	2610305D13Rik	0.551882	0.272313	0.105666	17.4722	8.62125	3.34531
2610306M01Rik	0.0616055	0.00732079	-0.0689262	RIKEN cDNA 2610306M01 gene	67170	2610306M01Rik	7.21482	6.94839	6.5907	80.5663	77.5912	73.5969
2610307P16Rik	-1.01098	0.409026	0.601953	RIKEN cDNA 2610307P16 gene	72518	2610307P16Rik	0.807178	2.1599	2.46894	24.267	66.5068	75.2696
2610316D01Rik	-0.432826	0.495613	-0.0627874	RIKEN cDNA 2610316D01 gene	72511	2610316D01Rik	0.200891	0.382339	0.259629	1.94136	3.69482	2.50899
2610318N02Rik	0.275998	-0.337078	0.06108	RIKEN cDNA 2610318N02 gene	70458	2610318N02Rik	15.5659	10.177	13.4115	222.285	145.33	191.519
2610507B11Rik	-0.0612457	-0.0465139	0.10776	RIKEN cDNA 2610507B11 gene	72503	2610507B11Rik	39.2161	39.6186	44.09	3810.89	3850	4284.51
2610507I01Rik	-0.106183	0.0481493	0.0580335	RIKEN cDNA 2610507I01 gene	72203	2610507I01Rik	14.1551	15.7533	15.8616	513.489	571.466	575.394
2610524H06Rik	0.19339	0.153139	-0.346528	RIKEN cDNA 2610524H06 gene	330173	2610524H06Rik	45.8455	44.5841	31.533	457.19	444.61	314.46
2610528A11Rik	-0.494898	0.526647	-0.031749	RIKEN cDNA 2610528A11 gene	70045	2610528A11Rik	0.65269	1.32502	0.899764	4.85339	9.85285	6.69063
2610528J11Rik	-0.387186	0.243868	0.143317	RIKEN cDNA 2610528J11 gene	66451	2610528J11Rik	6.89735	10.6819	9.96276	66.0062	102.223	95.3415
2700029M09Rik	-0.0869745	0.161722	-0.0747478	histone PARylation factor 1	72612	2700029M09Rik	25.5085	30.3075	25.7256	335.855	399.041	338.713
2700038G22Rik	0.541895	-0.676032	0.134136	RIKEN cDNA 2700038G22 gene	67194	2700038G22Rik	1.48619	0.638913	1.12028	23.2974	9.85319	17.5615
2700046A07Rik	0.801314	-0.217781	-0.583533	RIKEN cDNA 2700046A07 gene	78449	2700046A07Rik	0.674199	0.332667	0.258171	17.4722	8.62125	6.69063
2700046G09Rik	0.10787	-0.0990756	-0.00879483	RIKEN cDNA 2700046G09 gene	67188	2700046G09Rik	11.4092	9.88458	10.5229	220.344	190.899	203.228
2700049A03Rik	-0.168399	0.063684	0.104715	RIKEN cDNA 2700049A03 gene	76967	2700049A03Rik	1.25194	1.47044	1.51286	92.2145	108.381	112.904
2700054A10Rik	-0.0460103	0.21538	-0.16937	RIKEN cDNA 2700054A10 gene	72578	2700054A10Rik	1.64363	1.97011	1.50893	90.2731	105.918	81.1239
2700060E02Rik	-0.0843147	0.103606	-0.0192914	RIKEN cDNA 2700060E02 gene	68045	2700060E02Rik	142.272	162.065	148.831	2497.56	2845.01	2612.69
2700062C07Rik	-0.225021	0.250979	-0.025958	RIKEN cDNA 2700062C07 gene	68046	2700062C07Rik	29.8873	41.5697	34.3092	332.943	463.084	382.202
2700069I18Rik	-0.55393	1.10786	-0.55393	RIKEN cDNA 2700069I18 gene	72608	2700069I18Rik	0	0.316409	0	0	2.46321	0
2700070H01Rik	-0.289522	-0.0309399	0.320462	RIKEN cDNA 2700070H01 gene	72609	2700070H01Rik	1.63951	1.96135	2.50229	33.9738	40.643	51.8524
2700081O15Rik	0.315256	-0.00349982	-0.311756	RIKEN cDNA 2700081O15 gene	108899	2700081O15Rik	4.92567	3.94921	3.18945	316.443	253.711	204.902
2700089I24Rik	-0.555425	0.50265	0.0527758	RIKEN cDNA 2700089I24 gene	72647	2700089I24Rik	1.73582	3.61424	2.64601	37.8565	78.8228	57.7067
2700094K13Rik	0.0497414	0.189005	-0.238747	RIKEN cDNA 2700094K13 gene	72657	2700094K13Rik	40.9313	45.0794	33.5129	259.171	285.733	213.264
2700097O09Rik	0.124421	-0.112704	-0.011717	RIKEN cDNA 2700097O09 gene	72658	2700097O09Rik	6.8361	5.79998	6.22052	83.4784	76.3596	76.9422
2700099C18Rik	0.044432	-0.119051	0.0746185	RIKEN cDNA 2700099C18 gene	77022	2700099C18Rik	1.81989	1.62492	1.85837	26.2083	23.4005	26.7625
2810001G20Rik	-0.151873	0.253527	-0.101654	RIKEN cDNA 2810001G20 gene	66456	2810001G20Rik	11.7948	15.6217	12.2126	110.657	146.561	114.577
2810002D19Rik	0.0750305	0.0648705	-0.139901	RIKEN cDNA 2810002D19 gene	66457	2810002D19Rik	1.29959	1.29047	1.11971	22.3256	22.1689	19.2356
2810004N23Rik	0.116877	0.0390077	-0.155885	RIKEN cDNA 2810004N23 gene	66523	2810004N23Rik	14.0358	13.2983	11.6179	222.285	210.605	183.992
2810006K23Rik	-0.0797734	0.12578	-0.0460068	RIKEN cDNA 2810006K23 gene	72650	2810006K23Rik	7.47763	8.62267	7.65471	149.485	172.425	153.048
2810013P06Rik	0.10918	-0.190968	0.0817872	RIKEN cDNA 2810013P06 gene	100503178	2810013P06Rik	15.408	12.5139	15.1182	377.594	306.67	370.494
2810021J22Rik	-0.0140955	0.0326625	-0.018567	RIKEN cDNA 2810021J22 gene	69944	2810021J22Rik	4.81162	4.97012	4.79673	302.852	312.828	301.915
2810025M15Rik	0.134769	-0.193133	0.0583646	RIKEN cDNA 2810025M15 gene	69953	2810025M15Rik	9.40495	7.49287	8.91983	125.218	99.7601	118.759
2810029C07Rik	-0.168737	0.209507	-0.0407698	RIKEN cDNA 2810029C07 gene	100504687	2810029C07Rik	1.69256	2.19992	1.84955	39.7978	51.7275	43.4891
2810032G03Rik	-0.199623	-0.0487941	0.248417	RIKEN cDNA 2810032G03 gene	72669	2810032G03Rik	1.64372	1.82487	2.24234	23.2963	25.8637	31.7805
2810047C21Rik1	-0.114686	-0.430171	0.544856	RIKEN cDNA 2810047C21 gene 1	72716	2810047C21Rik1	1.50469	1.20914	2.37678	29.1204	23.4005	45.9981
2810049E08Rik	0	0	0	RIKEN cDNA 2810049E08 gene	72677	2810049E08Rik	0	0	0	0	0	0
2810403A07Rik	0.00364911	-0.139603	0.135954	RIKEN cDNA 2810403A07 gene	74200	2810403A07Rik	34.4959	31.2352	37.809	1294.89	1172.49	1419.25
2810403D21Rik	0.296456	-0.529989	0.233533	RIKEN cDNA 2810403D21 gene	69964	2810403D21Rik	2.43174	1.3713	2.32796	26.2083	14.7793	25.0899
2810404M03Rik	0	0	0	RIKEN cDNA 2810404M03 gene	69966	2810404M03Rik	0	0	0	0	0	0
2810405F15Rik	0.58699	-0.572032	-0.0149578	RIKEN cDNA 2810405F15 gene	69974	2810405F15Rik	0.912788	0.408761	0.601403	16.5015	7.38964	10.8723
2810408A11Rik	0.0969179	0.196386	-0.293303	RIKEN cDNA 2810408A11 gene	70419	2810408A11Rik	21.4716	23.0042	16.3831	424.187	454.463	323.659
2810408I11Rik	-0.535437	0.331603	0.203834	RIKEN cDNA 2810408I11 gene	69941	2810408I11Rik	2.26433	4.12995	3.77992	15.5309	28.327	25.9262
2810410L24Rik	0.583959	-0.368027	-0.215933	RIKEN cDNA 2810410L24 gene	100042332	2810410L24Rik	1.29754	0.670725	0.745297	26.2083	13.5477	15.0539
2810417H13Rik	0.215502	-0.32855	0.113048	RIKEN cDNA 2810417H13 gene	68026	2810417H13Rik	1.22476	0.839992	1.1408	35.9151	24.6321	33.4531
2810428I15Rik	-0.19751	0.301035	-0.103525	RIKEN cDNA 2810428I15 gene	66462	2810428I15Rik	67.2296	94.9812	71.7551	410.597	580.087	438.236
2810429I04Rik	0.61127	-0.305635	-0.305635	RIKEN cDNA 2810429I04 gene	76937	2810429I04Rik	0.188806	0	0	0.970679	0	0
2810433D01Rik	1.48547	-0.756017	-0.729452	RIKEN cDNA 2810433D01 gene	77132	2810433D01Rik	0.766687	0.16213	0.165143	11.6481	2.46321	2.50899
2810442N19Rik	0	0	0	RIKEN cDNA 2810442N19 gene	72753	2810442N19Rik	0	0	0	0	0	0
2810454H06Rik	0.0484581	-0.18538	0.136922	RIKEN cDNA 2810454H06 gene	72813	2810454H06Rik	2.59199	2.20415	2.7559	91.2438	77.5912	97.0141
2810459M11Rik	0	0	0	RIKEN cDNA 2810459M11 gene	72792	2810459M11Rik	0	0.0586861	0	0	2.46321	0
2810468N07Rik	0.391865	0.0832682	-0.475134	RIKEN cDNA 2810468N07 gene	72834	2810468N07Rik	1.38721	1.12007	0.760588	21.3549	17.2425	11.7086
2810471M01Rik	0	0	0	RIKEN cDNA 2810471M01 gene	72818	2810471M01Rik	0	0	0	0	0	0
2810474O19Rik	-0.227461	0.122397	0.105064	RIKEN cDNA 2810474O19 gene	67246	2810474O19Rik	10.9727	13.984	13.817	863.904	1101.06	1088.06
2900005J15Rik	-0.157098	-0.0610595	0.218157	RIKEN cDNA 2900005J15 gene	67261	2900005J15Rik	7.26819	7.76849	9.42734	178.605	190.899	231.663
2900008C10Rik	0.382458	0.140967	-0.523425	RIKEN cDNA 2900008C10 gene	72937	2900008C10Rik	0.187369	0.15849	0.0538162	2.91204	2.46321	0.836398
2900009J06Rik	1.37368	0.71716	-2.09084	RIKEN cDNA 2900009J06 gene	100502745	2900009J06Rik	1.10389	0.700314	0	3.88272	2.46321	0
2900011O08Rik	-1.0293	1.05114	-0.0218383	RIKEN cDNA 2900011O08 gene	67254	2900011O08Rik	0.100781	0.426238	0.202607	2.91204	12.3161	5.8543
2900026A02Rik	-0.00670953	-0.082264	0.0889735	RIKEN cDNA 2900026A02 gene	243219	2900026A02Rik	10.8442	10.2909	11.5878	820.224	778.375	876.472
2900041M22Rik	1.32152	-0.0130782	-1.30844	RIKEN cDNA 2900041M22 gene	78403	2900041M22Rik	1.0133	0.401776	0.163697	15.5309	6.15803	2.50899
2900052N01Rik	0.164915	-0.114913	-0.0500023	RIKEN cDNA 2900052N01 gene	73040	2900052N01Rik	0.121405	0.0770201	0.104602	3.88272	2.46321	3.34531
2900055J20Rik	0	0	0	RIKEN cDNA 2900055J20 gene	73001	2900055J20Rik	0	0	0	0	0	0
2900057B20Rik	0	0	0	RIKEN cDNA 2900057B20 gene	73009	2900057B20Rik	0	0	0.0765502	0	0	0.836329
2900060B14Rik	-0.405301	0.810601	-0.405301	RIKEN cDNA 2900060B14 gene	68204	2900060B14Rik	0	0.232286	0	0	1.23162	0
2900076A07Rik	0.155653	0.272853	-0.428506	RIKEN cDNA 2900076A07 gene	100504421	2900076A07Rik	6.87704	7.45903	4.58725	60.1821	65.2752	40.1438
2900079G21Rik	0	0	0	RIKEN cDNA 2900079G21 gene	620760	2900079G21Rik	0	0	0	0	0	0
2900092C05Rik	-0.0712905	-1.22746	1.29875	RIKEN cDNA 2900092C05 gene	73090	2900092C05Rik	0.222865	0	0.576057	1.94136	0	5.01797
2900092D14Rik	0.0589089	-0.0514077	-0.00750119	RIKEN cDNA 2900092D14 gene	73100	2900092D14Rik	11.374	10.5367	10.8623	402.832	373.177	384.711
2900097C17Rik	0.0419731	0.057529	-0.0995021	RIKEN cDNA 2900097C17 gene	347740	2900097C17Rik	74.0159	74.8183	67.1022	4683.53	4734.3	4246.04
3000002C10Rik	0.00381598	0.114928	-0.118744	RIKEN cDNA 3000002C10 gene	378954	3000002C10Rik	8.13307	8.78421	7.47068	117.452	126.855	107.886
3010001F23Rik	-1.21071	0.677037	0.533676	RIKEN cDNA 3010001F23 gene	75693	3010001F23Rik	0.219113	0.810845	0.734145	1.94136	7.38964	6.69063
3010026O09Rik	-0.256656	0.217077	0.0395795	RIKEN cDNA 3010026O09 gene	68067	3010026O09Rik	9.79212	13.5983	12.0241	123.276	171.193	151.375
3100003L05Rik	0.287116	-0.359305	0.0721895	RIKEN cDNA 3100003L05 gene	73076	3100003L05Rik	0.156528	0	0.134863	0.970679	0	0.836329
3110001I22Rik	-0.190717	0.415791	-0.225074	RIKEN cDNA 3110001I22 gene	66598	3110001I22Rik	1.53993	2.34465	1.50369	29.1204	44.3378	28.4352
3110002H16Rik	0.0929196	-0.120662	0.0277421	RIKEN cDNA 3110002H16 gene	76482	3110002H16Rik	9.60851	8.28632	9.18408	248.494	214.3	237.517
3110009E18Rik	0.285376	-0.134578	-0.150799	RIKEN cDNA 3110009E18 gene	73103	3110009E18Rik	7.65111	5.71881	5.65487	32.0324	24.6321	25.0899
3110009F21Rik	0	0	0	RIKEN cDNA 3110009F21 gene	67280	3110009F21Rik	0	0	0	0	0	0
3110015C05Rik	0	0	0	RIKEN cDNA 3110015C05 gene	73129	3110015C05Rik	0	0	0.0846619	0	0	0.836329
3110021A11Rik	0.347125	-0.894364	0.54724	RIKEN cDNA 3110021A11 gene	67289	3110021A11Rik	0.348807	0.147523	0.400706	2.91204	1.23161	3.34531
3110021N24Rik	-0.18717	0.00430119	0.182869	RIKEN cDNA 3110021N24 gene	73133	3110021N24Rik	0.449229	0.512987	0.580578	9.70679	11.0845	12.5449
3110035E14Rik	-0.297808	-0.0474416	0.345249	RIKEN cDNA 3110035E14 gene	76982	3110035E14Rik	0.387686	0.461156	0.605424	15.5309	18.4741	24.2535
3110039I08Rik	0.273527	-0.197443	-0.0760842	RIKEN cDNA 3110039I08 gene	73144	3110039I08Rik	15.2362	10.9926	11.9573	573.671	413.82	449.945
3110039M20Rik	0	0	0	RIKEN cDNA 3110039M20 gene	67293	3110039M20Rik	0	0	0	0	0	0
3110040N11Rik	0.0915261	-0.115809	0.024283	RIKEN cDNA 3110040N11 gene	67290	3110040N11Rik	18.4388	15.9705	17.5991	162.103	140.403	154.721
3110043O21Rik	0.0350728	-0.0718439	0.0367711	RIKEN cDNA 3110043O21 gene	73205	3110043O21Rik	4.32132	4.01265	4.32641	173.752	161.34	173.956
3110045C21Rik	-0.0839791	0.259499	-0.17552	RIKEN cDNA 3110045C21 gene	67303	3110045C21Rik	4.34092	5.50781	4.07404	54.358	68.97	51.016
3110052M02Rik	-0.0798571	-0.214428	0.294285	RIKEN cDNA 3110052M02 gene	73229	3110052M02Rik	2.03179	1.85084	2.63334	113.569	103.455	147.194
3110056K07Rik	0.0826104	-0.124781	0.0421705	RIKEN cDNA 3110056K07 gene	73204	3110056K07Rik	8.93254	7.73649	8.68563	112.599	94.8337	107.886
3110057O12Rik	0.271012	-0.452626	0.181614	abhydrolase domain containing 18	269423	3110057O12Rik	1.38969	0.841552	1.30619	42.7099	25.8637	40.1438
3110062M04Rik	-0.180293	0.205463	-0.0251705	RIKEN cDNA 3110062M04 gene	78412	3110062M04Rik	5.52266	7.2156	6.14957	261.113	341.155	289.37
3110070M22Rik	-0.0534156	-0.294907	0.348323	RIKEN cDNA 3110070M22 gene	67304	3110070M22Rik	1.17154	0.990971	1.54772	14.5602	12.3161	19.2356
3110079O15Rik	0	0	0	RIKEN cDNA 3110079O15 gene	73234	3110079O15Rik	0	0	0	0	0	0
3110082I17Rik	0.0358763	0.094261	-0.130137	RIKEN cDNA 3110082I17 gene	73212	3110082I17Rik	8.32969	8.6737	7.42427	140.748	146.561	125.449
3110082J24Rik	0	0	0	RIKEN cDNA 3110082J24 gene	433868	3110082J24Rik	0	0	0	0	0	0
3110099E03Rik	0	0	0	RIKEN cDNA 3110099E03 gene	100043232	3110099E03Rik	0.0592361	0	0	1.94136	0	0
3200001D21Rik	0	0	0	RIKEN cDNA 3200001D21 gene	71818	3200001D21Rik	0.0347558	0.0441042	0.0898358	0.970679	1.23177	2.50899
3300002I08Rik	0.495384	0.0315075	-0.526892	RIKEN cDNA 3300002I08 gene	69277	3300002I08Rik	1.13499	0.822908	0.5588	6.79475	4.92643	3.34531
3300002P13Rik	0	0	0	RIKEN cDNA 3300002P13 gene	70230	3300002P13Rik	0	0	0	0	0	0
3300005D01Rik	0	0	0	RIKEN cDNA 3300005D01 gene	78512	3300005D01Rik	0.08713	0	0.0750697	0.970679	0	0.836329
3425401B19Rik	0.700806	0.922291	-1.6231	RIKEN cDNA 3425401B19 gene	100504518	3425401B19Rik	0.500685	0.583765	0.0816136	35.9151	41.8746	5.8543
3632451O06Rik	1.0915	-0.427521	-0.663984	RIKEN cDNA 3632451O06 gene	67419	3632451O06Rik	4.54532	1.58596	1.3462	155.309	54.1907	45.9981
3632454L22Rik	-0.185968	0.445769	-0.259802	RIKEN cDNA 3632454L22 gene	320606	3632454L22Rik	0.105251	0.163079	0.0737462	4.85339	6.15803	1.67266
3830403N18Rik	0.183172	-0.47335	0.290178	RIKEN cDNA 3830403N18 gene	70691	3830403N18Rik	0.353652	0.224359	0.38088	3.88272	2.46321	4.18164
3830406C13Rik	0.0111613	0.0422106	-0.0533719	RIKEN cDNA 3830406C13 gene	218734	3830406C13Rik	17.4213	17.8003	16.6592	512.518	512.348	489.252
3830408C21Rik	-0.256816	0.155374	0.101443	RIKEN cDNA 3830408C21 gene	100040322	3830408C21Rik	1.74845	2.32667	2.2413	39.7978	52.9591	51.016
3830417A13Rik	0.266465	-0.318007	0.0515429	RIKEN cDNA 3830417A13 gene	70696	3830417A13Rik	0.149949	0.0634189	0.129195	2.91204	1.23161	2.50899
3830432H09Rik	0	0	0	RIKEN cDNA 3830432H09 gene	320069	3830432H09Rik	0	0	0.0281719	0	0	0.836329
3930402G23Rik	-0.0235871	-0.737899	0.761486	RIKEN cDNA 3930402G23 gene	665306	3930402G23Rik	0.16407	0.0693911	0.282722	5.82407	2.46321	10.0359
4430402I18Rik	0.233433	-0.175996	-0.0574371	RIKEN cDNA 4430402I18 gene	381218	4430402I18Rik	10.1257	7.62386	8.27684	264.995	199.52	216.609
4631405J19Rik	-1.22429	0.341578	0.882713	RIKEN cDNA 4631405J19 gene	433456	4631405J19Rik	0.210856	0.624251	0.908358	2.91204	8.62125	12.5449
4632404H12Rik	0.0612896	-0.229586	0.168296	RIKEN cDNA 4632404H12 gene	74034	4632404H12Rik	2.73629	2.23666	2.94696	100.951	82.5177	108.723
4632415L05Rik	0.0522765	-0.0715409	0.0192644	RIKEN cDNA 4632415L05 gene	70808	4632415L05Rik	4.67767	4.29296	4.57185	245.582	225.384	240.026
4632427E13Rik	0.967063	-0.496813	-0.47025	RIKEN cDNA 4632427E13 gene	666737	4632427E13Rik	1.08396	0.392955	0.400257	6.79475	2.46321	2.50899
4632428C04Rik	0.253473	-1.14002	0.886545	RIKEN cDNA 4632428C04 gene	100043102	4632428C04Rik	0.324919	0.123678	0.503905	9.70679	3.69482	15.0539
4632428N05Rik	-0.0130922	0.0561128	-0.0430207	V-set immunoregulatory receptor	74048	4632428N05Rik	6.48088	6.79934	6.34782	403.802	423.673	395.583
4732416N19Rik	0.643376	-1.3354	0.692028	RIKEN cDNA 4732416N19 gene	320737	4732416N19Rik	1.03621	0.262891	1.07175	4.8545	1.23161	5.02101
4732456N10Rik	0	0	0	keratin 90	239673	4732456N10Rik	0	0	0	0	0	0
4732471J01Rik	0.193177	-0.748791	0.555614	RIKEN cDNA 4732471J01 gene	654804	4732471J01Rik	0.76833	0.399933	0.987762	16.5032	9.85285	19.2357
4732490B19Rik	0.448644	0.405097	-0.853741	RIKEN cDNA 4732490B19 gene	319871	4732490B19Rik	0.547932	0.53164	0.222162	16.5015	16.0109	6.69063
4732491K20Rik	0.400254	0.0518493	-0.452104	RIKEN cDNA 4732491K20 gene	224523	4732491K20Rik	1.02213	0.802834	0.566136	40.7685	32.0218	22.5809
4831407H17Rik	0	0	0	RIKEN cDNA 4831407H17 gene	77710	4831407H17Rik	0.0733615	0	0	0.970829	0	0
4831440E17Rik	-0.0261467	-0.113057	0.139203	RIKEN cDNA 4831440E17 gene	320965	4831440E17Rik	4.07302	3.8349	4.56764	244.611	230.31	274.316
4833411C07Rik	0.249156	-0.28338	0.0342246	RIKEN cDNA 4833411C07 gene	71624	4833411C07Rik	0.144647	0	0.124626	1.94136	0	1.67266
4833412C05Rik	0.485471	-0.75602	0.270549	RIKEN cDNA 4833412C05 gene	73904	4833412C05Rik	0.246274	0.104158	0.212188	2.91204	1.23161	2.50899
4833415N18Rik	0	0	0	RIKEN cDNA 4833415N18 gene	73761	4833415N18Rik	0.0906287	0	0.0780849	0.970679	0	0.836329
4833417C18Rik	0.0684492	-0.462544	0.394094	RIKEN cDNA 4833417C18 gene	73906	4833417C18Rik	0.712233	0.492921	0.892588	10.6775	7.38964	13.3813
4833418N02Rik	0.184839	-0.389221	0.204382	RIKEN cDNA 4833418N02 gene	74597	4833418N02Rik	2.77754	1.86574	2.81542	49.5046	33.2534	50.1797
4833419F23Rik	0.603067	-0.223384	-0.379683	RIKEN cDNA 4833419F23 gene	73915	4833419F23Rik	6.71013	3.78394	3.39542	61.1528	34.485	30.9442
4833420G17Rik	0.0416407	0.0178857	-0.0595264	RIKEN cDNA 4833420G17 gene	67392	4833420G17Rik	21.0583	20.7144	19.6322	676.563	666.299	630.592
4833422C13Rik	0.185998	0.195453	-0.381452	RIKEN cDNA 4833422C13 gene	373852	4833422C13Rik	0.610348	0.614361	0.411868	20.3843	20.9373	12.5449
4833422M21Rik	0	0	0	RIKEN cDNA 4833422M21 gene	75768	4833422M21Rik	0	0	0.0535804	0	0	0.836329
4833423E24Rik	-0.426853	0.331662	0.095191	RIKEN cDNA 4833423E24 gene	228151	4833423E24Rik	0.146309	0.247518	0.210098	2.91204	4.92643	4.18164
4833427F10Rik	-0.426853	0.653593	-0.22674	RIKEN cDNA 4833427F10 gene	74601	4833427F10Rik	0.170443	0.360434	0.195803	2.91204	6.15803	3.34531
4833427G06Rik	-0.237837	0.690599	-0.452762	RIKEN cDNA 4833427G06 gene	235345	4833427G06Rik	0.757262	1.44123	0.65245	5.82407	11.0845	5.01797
4833428L15Rik	0	0	0	RIKEN cDNA 4833428L15 gene	74602	4833428L15Rik	0	0	0.0589532	0	0	0.836329
4833439L19Rik	0.140783	0.0175702	-0.158353	RIKEN cDNA 4833439L19 gene	97820	4833439L19Rik	67.6859	62.1452	55.011	2128.7	1890.52	1727.85
4921501E09Rik	-0.29472	-0.29472	0.58944	RIKEN cDNA 4921501E09 gene	74042	4921501E09Rik	0.0389489	0.0741282	0.184569	1.94136	3.69482	9.19961
4921504A21Rik	-0.395795	-0.315396	0.711191	RIKEN cDNA 4921504A21 gene	70832	4921504A21Rik	0.23256	0.245888	0.500923	5.82407	6.15803	12.5449
4921504E06Rik	0.669946	-0.334973	-0.334973	RIKEN cDNA 4921504E06 gene	70909	4921504E06Rik	0.200683	0.0509258	0.0691628	4.85339	1.23161	1.67266
4921506M07Rik	-0.174427	0.348854	-0.174427	tetratricopeptide repeat domain 6	70846	4921506M07Rik	0.0566365	0.143722	0.0487975	0.970679	2.46321	0.836329
4921507L20Rik	-0.497041	0.846436	-0.349395	"alkB homolog 3, opposite strand 1"	70852	4921507L20Rik	0.375575	0.953067	0.416047	6.79475	17.2425	7.52696
4921507P07Rik	0.36599	-0.142011	-0.223979	RIKEN cDNA 4921507P07 gene	70821	4921507P07Rik	2.81573	1.98001	1.87065	80.5663	56.6539	53.525
4921508D12Rik	-0.0239804	0.0479607	-0.0239804	RIKEN cDNA 4921508D12 gene	70845	4921508D12Rik	0	0.105113	0	0	1.23161	0
4921509C19Rik	0	0	0	RIKEN cDNA 4921509C19 gene	381393	4921509C19Rik	0.0874927	0	0.0251276	2.91204	0	0.836329
4921509O07Rik	0.640241	-0.650525	0.0102845	RIKEN cDNA 4921509O07 gene	70917	4921509O07Rik	0.244658	0.0776063	0.158097	7.76543	2.46321	5.01797
4921511C10Rik	0	0	0	RIKEN cDNA 4921511C10 gene	70924	4921511C10Rik	0	0	0.0988332	0	0	1.67266
4921511C20Rik	0.695353	-0.347676	-0.347676	RIKEN cDNA 4921511C20 gene	245598	4921511C20Rik	0.206055	0	0	3.88272	0	0
4921511H03Rik	-0.268874	-0.247327	0.516202	RIKEN cDNA 4921511H03 gene	70920	4921511H03Rik	0.428449	0.434896	0.738296	4.85339	4.92643	8.36329
4921511I17Rik	0	0	0	RIKEN cDNA 4921511I17 gene	70858	4921511I17Rik	0.063498	0.0805668	0.0547093	0.970679	1.23161	0.836329
4921511M17Rik	0	0	0	RIKEN cDNA 4921511M17 gene	667256	4921511M17Rik	0	0	0	0	0	0
4921513I03Rik	0.153011	-0.506137	0.353125	RIKEN cDNA 4921513I03 gene	70874	4921513I03Rik	0.157915	0	0.181411	2.91204	0	3.34531
4921515E04Rik	0	0	0	RIKEN cDNA 4921515E04 gene	70886	4921515E04Rik	0.0343269	0.0435543	0.0295758	0.970679	1.23161	0.836329
4921517D22Rik	0.744672	0.0881476	-0.83282	RIKEN cDNA 4921517D22 gene	70900	4921517D22Rik	0.442823	0.280929	0.148374	17.4722	11.0845	5.8543
4921518K17Rik	0	0	0	RIKEN cDNA 4921518K17 gene	78758	4921518K17Rik	0.0226875	0	0	0.970679	0	0
4921524J17Rik	0.119721	-0.237235	0.117514	RIKEN cDNA 4921524J17 gene	66714	4921524J17Rik	6.74967	5.27021	6.73935	126.188	98.5285	125.449
4921524L21Rik	-0.42856	-0.42856	0.85712	RIKEN cDNA 4921524L21 gene	70901	4921524L21Rik	0.0565922	0.0718047	0.243797	0.970679	1.23161	4.18164
4921525O09Rik	0.76383	-0.395197	-0.368633	RIKEN cDNA 4921525O09 gene	74050	4921525O09Rik	0.400512	0.179355	0.182688	16.5015	7.38964	7.52696
4921529L05Rik	0	0	0	RIKEN cDNA 4921529L05 gene	320178	4921529L05Rik	0	0	0	0	0	0
4921530L21Rik	1.72528	-0.39067	-1.33461	RIKEN cDNA 4921530L21 gene	66732	4921530L21Rik	0.833914	0.192378	0.0653175	10.6775	2.46321	0.836329
4921531C22Rik	-0.419279	0.246125	0.173154	RIKEN cDNA 4921531C22 gene	66730	4921531C22Rik	1.52891	2.42487	2.30527	34.9444	55.4223	52.6887
4921531P14Rik	-0.826924	0.692663	0.134262	RIKEN cDNA 4921531P14 gene	70960	4921531P14Rik	0	0.286709	0.194691	0	1.23161	0.836329
4921533I20Rik	0	0	0	Riken cDNA 4921533I20 gene	664619	4921533I20Rik	0	0	0	0	0	0
4921534H16Rik	0	0	0	RIKEN cDNA 4921534H16 gene	66737	4921534H16Rik	0.0274383	0.034814	0.0472813	0.970679	1.23161	1.67266
4921536K21Rik	-0.0847579	-0.109672	0.194429	RIKEN cDNA 4921536K21 gene	67430	4921536K21Rik	2.12551	2.08912	2.57933	68.9182	67.7384	83.6329
4921539E11Rik	-0.0206483	-0.26532	0.285969	RIKEN cDNA 4921539E11 gene	70941	4921539E11Rik	0.807642	0.681656	0.998895	24.267	19.7057	30.1078
4922502D21Rik	0.135737	-0.310866	0.175128	RIKEN cDNA 4922502D21 gene	381816	4922502D21Rik	4.40102	3.22933	4.52284	80.5663	59.1171	82.7965
4922502H24Rik	0	0	0	RIKEN cDNA 4922502H24 gene	78136	4922502H24Rik	0	0	0	0	0	0
4922502N22Rik	0	0	0	RIKEN cDNA 4922502N22 gene	70962	4922502N22Rik	0	0	0	0	0	0
4930401C15Rik	0.0835911	-0.0417955	-0.0417955	RIKEN cDNA 4930401C15 gene	73803	4930401C15Rik	0.10908	0	0	0.970679	0	0
4930401O10Rik	0.173623	-0.132313	-0.0413102	RIKEN cDNA 4930401O10 gene	73816	4930401O10Rik	0.123622	0	0.106511	0.970679	0	0.836329
4930401O12Rik	0	0	0	RIKEN cDNA 4930401O12 gene	73924	4930401O12Rik	0	0	0.0975117	0	0	0.836329
4930402F06Rik	0	0	0	RIKEN cDNA 4930402F06 gene	74854	4930402F06Rik	0	0.0845675	0	0	1.23161	0
4930402F11Rik	0	0	0	RIKEN cDNA 4930402F11 gene	73796	4930402F11Rik	0	0	0	0	0	0
4930402H24Rik	0.00812641	0.07382	-0.0819464	RIKEN cDNA 4930402H24 gene	228602	4930402H24Rik	2.69576	2.82135	2.5326	171.81	179.815	161.411
4930402K13Rik	-0.486884	0.73016	-0.243276	RIKEN cDNA 4930402K13 gene	75775	4930402K13Rik	0.0458048	0.23247	0.118395	0.970679	4.92643	2.50899
4930404A05Rik	-0.378743	0.468572	-0.0898294	RIKEN cDNA 4930404A05 gene	73820	4930404A05Rik	0	0.179915	0.122172	0	1.23161	0.836329
4930404H11Rik	-0.233196	0.466391	-0.233196	RIKEN cDNA 4930404H11 gene	73815	4930404H11Rik	0	0.162404	0	0	1.23161	0
4930404I05Rik	0.0409941	-0.130099	0.0891047	RIKEN cDNA 4930404I05 gene	67394	4930404I05Rik	2.79593	2.48326	2.89074	29.1204	25.8637	30.1078
4930404N11Rik	-0.0422783	-0.164467	0.206746	RIKEN cDNA 4930404N11 gene	432479	4930404N11Rik	4.25392	3.90847	5.05537	28.1497	25.8637	33.4531
4930405A10Rik	0	0	0	RIKEN cDNA 4930405A10 gene	74896	4930405A10Rik	0.0934386	0	0.0805059	0.970679	0	0.836329
4930405A21Rik	0.397781	-0.25871	-0.139071	RIKEN cDNA 4930405A21 gene	74846	4930405A21Rik	0.912001	0.578591	0.628618	9.70679	6.15818	6.69063
4930405D11Rik	-0.225338	-0.919362	1.1447	RIKEN cDNA 4930405D11 gene	73922	4930405D11Rik	0.161779	0	0.418162	0.970679	0	2.50899
4930405J17Rik	-0.710029	-0.710029	1.42006	RIKEN cDNA 4930405J17 gene	73811	4930405J17Rik	0	0	0.437744	0	0	2.50899
4930405L22Rik	0	0	0	RIKEN cDNA 4930405L22 gene	78106	4930405L22Rik	0	0	0	0	0	0
4930405O22Rik	-0.864407	0.418922	0.445485	RIKEN cDNA 4930405O22 gene	414079	4930405O22Rik	0.0959168	0.2434	0.247923	0.970679	2.46321	2.50899
4930406D18Rik	-0.15016	0.515244	-0.365084	RIKEN cDNA 4930406D18 gene	73806	4930406D18Rik	0.591546	0.938199	0.509671	3.88272	6.15803	3.34531
4930407G08Rik	0	0	0	RIKEN cDNA 4930407G08 gene	77223	4930407G08Rik	0	0	0	0	0	0
4930407I10Rik	0.98985	-0.584208	-0.405643	RIKEN cDNA 4930407I10 gene	328573	4930407I10Rik	0.550026	0.184733	0.209073	33.0031	11.0845	12.5449
4930407I19Rik	1.05958	-0.529792	-0.529792	RIKEN cDNA 4930407I19 gene	77198	4930407I19Rik	0.300919	0	0.086423	2.91204	0	0.836329
4930412B13Rik	0	0	0	RIKEN cDNA 4930412B13 gene	73938	4930412B13Rik	0.0673406	0	0.0580201	0.970679	0	0.836329
4930412C18Rik	0.0293485	-0.0725892	0.0432407	RIKEN cDNA 4930412C18 gene	320152	4930412C18Rik	1.22883	1.145	1.24072	62.1234	57.8855	62.7246
4930412O13Rik	0.073492	-0.216412	0.14292	RIKEN cDNA 4930412O13 gene	381347	4930412O13Rik	37.9832	31.0686	39.8558	1955.92	1599.86	2052.35
4930413E15Rik	0.273908	-0.136954	-0.136954	RIKEN cDNA 4930413E15 gene	74627	4930413E15Rik	0.132948	0	0	1.94136	0	0
4930413F20Rik	-0.0327448	-0.163197	0.195942	RIKEN cDNA 4930413F20 gene	71637	4930413F20Rik	2.02244	1.84759	2.36983	24.267	22.1689	28.4352
4930413G21Rik	0.0209815	-0.0716545	0.050673	RIKEN cDNA 4930413G21 gene	73951	4930413G21Rik	11.0898	10.4001	11.3204	178.605	167.499	182.32
4930413M19Rik	0	0	0	RIKEN cDNA 4930413M19 gene	73889	4930413M19Rik	0	0	0	0	0	0
4930414N06Rik	0.626684	-0.428391	-0.198294	RIKEN cDNA 4930414N06 gene	73894	4930414N06Rik	5.13996	2.47372	2.90146	28.1497	13.5477	15.8902
4930415F15Rik	0.623817	-1.03271	0.408892	RIKEN cDNA 4930415F15 gene	73862	4930415F15Rik	1.04999	0.333059	0.904662	7.76543	2.46321	6.69063
4930415L06Rik	0	0	0	RIKEN cDNA 4930415L06 gene	245511	4930415L06Rik	0	0	0.0515865	0	0	1.67266
4930415O20Rik	-0.679134	0.380547	0.298587	RIKEN cDNA 4930415O20 gene	73863	4930415O20Rik	2.78123	5.79739	5.47722	13.5895	28.327	26.7625
4930417O13Rik	0	0	0	RIKEN cDNA 4930417O13 gene	73870	4930417O13Rik	0	0	0	0	0	0
4930417O22Rik	0	0	0	RIKEN cDNA 4930417O22 gene	73887	4930417O22Rik	0	0	0	0	0	0
4930419G24Rik	0	0	0	RIKEN cDNA 4930419G24 gene	73874	4930419G24Rik	0.0844935	0	0	0.970734	0	0
4930423M02Rik	1.01881	-0.509404	-0.509404	RIKEN cDNA 4930423M02 gene	73872	4930423M02Rik	0.288428	0	0	3.88272	0	0
4930425K10Rik	0	0	0	RIKEN cDNA 4930425K10 gene	73865	4930425K10Rik	0	0	0	0	0	0
4930425L21Rik	0	0	0	RIKEN cDNA 4930425L21 gene	75024	4930425L21Rik	0	0	0	0	0	0
4930425O10Rik	0	0	0	RIKEN cDNA 4930425O10 gene	74635	4930425O10Rik	0	0	0	0	0	0
4930426D05Rik	-0.0300852	-0.0303547	0.0604399	RIKEN cDNA 4930426D05 gene	74644	4930426D05Rik	94.2421	94.2245	100.345	1794.79	1794.45	1911.01
4930426L09Rik	1.48191	-1.01193	-0.469981	RIKEN cDNA 4930426L09 gene	74629	4930426L09Rik	0.563277	0.0714692	0.145594	9.70679	1.23161	2.50899
4930427A07Rik	-0.17595	-0.0852436	0.261193	RIKEN cDNA 4930427A07 gene	104732	4930427A07Rik	1.28461	1.36797	1.73926	54.358	57.8855	73.5969
4930428D20Rik	-0.15016	-0.806683	0.956843	RIKEN cDNA 4930428D20 gene	78110	4930428D20Rik	0.427873	0.271445	0.921629	1.94136	1.23161	4.18164
4930428E07Rik	0	0	0	RIKEN cDNA 4930428E07 gene	73867	4930428E07Rik	0	0	0.0869051	0	0	0.836329
4930428G15Rik	-0.709519	0.633959	0.0755602	RIKEN cDNA 4930428G15 gene	73856	4930428G15Rik	0.239071	0.606672	0.411964	1.94136	4.92643	3.34531
4930428O21Rik	0	0	0	RIKEN cDNA 4930428O21 gene	654809	4930428O21Rik	0	0	0	0	0	0
4930429B21Rik	-0.376185	0.382331	-0.00614563	RIKEN cDNA 4930429B21 gene	67576	4930429B21Rik	0.248259	0.419992	0.320847	5.82407	9.85285	7.52696
4930429D17Rik	0	0	0	RIKEN cDNA 4930429D17 gene	74624	4930429D17Rik	0	0	0.087644	0	0	1.67266
4930429F11Rik	0.688528	-0.344264	-0.344264	RIKEN cDNA 4930429F11 gene	74622	4930429F11Rik	0.204598	0	0.0440699	3.88272	0	0.836329
4930429F24Rik	0.566083	-0.197354	-0.368729	RIKEN cDNA 4930429F24 gene	74633	4930429F24Rik	1.53649	0.905133	0.803754	27.179	16.0109	14.2176
4930430A15Rik	0.628446	-0.778929	0.150483	RIKEN cDNA 4930430A15 gene	67575	4930430A15Rik	0.265254	0.0560928	0.19045	5.82407	1.23161	4.18164
4930430F08Rik	-0.0212574	0.0976579	-0.0764004	RIKEN cDNA 4930430F08 gene	68281	4930430F08Rik	3.62124	3.93237	3.48544	107.745	117.003	103.705
4930430F21Rik	0	0	0	RIKEN cDNA 4930430F21 gene	73784	4930430F21Rik	0	0	0	0	0	0
4930430J02Rik	0	0	0	RIKEN cDNA 4930430J02 gene	73772	4930430J02Rik	0	0	0	0	0	0
4930431F12Rik	-0.924137	0.741269	0.182868	RIKEN cDNA 4930431F12 gene	75783	4930431F12Rik	0.14044	0.44548	0.302505	3.88272	12.3161	8.36329
4930431P03Rik	-0.282019	-0.282019	0.564037	RIKEN cDNA 4930431P03 gene	73895	4930431P03Rik	0.0347725	0	0.179758	0.970679	0	5.01797
4930432J09Rik	0	0	0	RIKEN cDNA 4930432J09 gene	73877	4930432J09Rik	0.0493704	0	0.0212686	1.94136	0	0.836329
4930432K21Rik	-0.1545	0.170704	-0.0162031	RIKEN cDNA 4930432K21 gene	74666	4930432K21Rik	2.9403	3.68373	3.23611	88.3318	109.613	97.0141
4930432M17Rik	0	0	0	RIKEN cDNA 4930432M17 gene	619318	4930432M17Rik	0	0	0	0	0	0
4930433B08Rik	0	0	0	RIKEN cDNA 4930433B08 gene	73959	4930433B08Rik	0	0	0	0	0	0
4930433I11Rik	-0.484576	-0.484576	0.969152	RIKEN cDNA 4930433I11 gene	243944	4930433I11Rik	0.0397397	0.0504222	0.273915	0.970679	1.23161	6.69063
4930433N12Rik	0.132505	0.212945	-0.345451	RIKEN cDNA 4930433N12 gene	114673	4930433N12Rik	0.367751	0.388838	0.264043	5.82407	6.15803	4.18164
4930434J06Rik	0.0692625	-0.0346312	-0.0346312	RIKEN cDNA 4930434J06 gene	74667	4930434J06Rik	0.107467	0	0.0925923	1.94136	0	1.67266
4930435E12Rik	0.0954947	-0.561029	0.465534	RIKEN cDNA 4930435E12 gene	74663	4930435E12Rik	0.372166	0.236104	0.480983	5.82407	3.69482	7.52696
4930438E09Rik	0	0	0	RIKEN cDNA 4930438E09 gene	73977	4930438E09Rik	0	0	0	0	0	0
4930440C22Rik	0	0	0	RIKEN cDNA 4930440C22 gene	74689	4930440C22Rik	0	0	0.0457188	0	0	0.836329
4930440I19Rik	0	0	0	RIKEN cDNA 4930440I19 gene	78158	4930440I19Rik	0	0	0.074536	0	0	0.836329
4930441H08Rik	0	0	0	RIKEN cDNA 4930441H08 gene	78156	4930441H08Rik	0	0	0	0	0	0
4930441J16Rik	-0.329495	-0.329495	0.65899	RIKEN cDNA 4930441J16 gene	73962	4930441J16Rik	0	0	0.19841	0	0	0.836329
4930442J19Rik	-0.288505	0.791936	-0.503431	RIKEN cDNA 4930442J19 gene	74660	4930442J19Rik	0.171657	0.363	0.147898	2.91204	6.15803	2.50899
4930442L01Rik	0.219108	-0.759344	0.540236	RIKEN cDNA 4930442L01 gene	67583	4930442L01Rik	0.78233	0.397051	0.97737	19.4136	9.85285	24.2535
4930443O20Rik	-0.197032	-0.197032	0.394064	RIKEN cDNA 4930443O20 gene	74687	4930443O20Rik	0	0	0.150639	0	0	2.50899
4930444F02Rik	0.485814	-0.242907	-0.242907	RIKEN cDNA 4930444F02 gene	73968	4930444F02Rik	0.165717	0	0.0941574	3.88272	0	1.67266
4930444G20Rik	-0.0842597	-0.0842597	0.168519	RIKEN cDNA 4930444G20 gene	114671	4930444G20Rik	0.0921934	0	0.11915	1.94136	0	2.50899
4930444M15Rik	0.125137	-0.450389	0.325252	RIKEN cDNA 4930444M15 gene	75789	4930444M15Rik	0.149022	0	0.171195	2.91204	0	3.34531
4930444P10Rik	-0.903016	1.02395	-0.120929	RIKEN cDNA 4930444P10 gene	75799	4930444P10Rik	0.181216	0.68908	0.311622	2.91204	7.38964	4.18164
4930445N18Rik	0.053599	-0.0267995	-0.0267995	RIKEN cDNA 4930445N18 gene	73985	4930445N18Rik	0.105731	0	0	0.970679	0	0
4930447A16Rik	0	0	0	RIKEN cDNA 4930447A16 gene	74892	4930447A16Rik	0	0	0	0	0	0
4930447C04Rik	0	0	0	RIKEN cDNA 4930447C04 gene	75801	4930447C04Rik	0.0423455	0	0.072969	0.970679	0	1.67266
4930447F24Rik	-0.279634	0.0589102	0.220723	RIKEN cDNA 4930447F24 gene	76873	4930447F24Rik	1.09532	1.38501	1.5494	15.5309	20.9373	21.7445
4930447J18Rik	0	0	0	RIKEN cDNA 4930447J18 gene	73961	4930447J18Rik	0	0	0	0	0	0
4930447K03Rik	0	0	0	RIKEN cDNA 4930447K03 gene	432745	4930447K03Rik	0	0	0.0749844	0	0	0.836329
4930447M23Rik	0	0	0	RIKEN cDNA 4930447M23 gene	108871	4930447M23Rik	0	0	0	0	0	0
4930447N08Rik	0	0	0	RIKEN cDNA 4930447N08 gene	71647	4930447N08Rik	0	0	0.0653175	0	0	0.836329
4930448C13Rik	-0.370066	-0.629899	0.999966	RIKEN cDNA 4930448C13 gene	73972	4930448C13Rik	0.119734	0	0.309484	0.970679	0	2.50899
4930448F12Rik	0	0	0	RIKEN cDNA 4930448F12 gene	73992	4930448F12Rik	0	0	0	0	0	0
4930448H16Rik	0	0	0	RIKEN cDNA 4930448H16 gene	74872	4930448H16Rik	0	0	0	0	0	0
4930448I06Rik	0	0	0	RIKEN cDNA 4930448I06 gene	74897	4930448I06Rik	0	0	0	0	0	0
4930448I18Rik	-0.0769024	-0.0769024	0.153805	RIKEN cDNA 4930448I18 gene	73965	4930448I18Rik	0	0	0.117341	0	0	0.836329
4930448K20Rik	-0.288506	0.0549705	0.233536	RIKEN cDNA 4930448K20 gene	74662	4930448K20Rik	0.176258	0.223638	0.253104	2.91204	3.69482	4.18164
4930449E01Rik	-0.733784	1.46757	-0.733784	RIKEN cDNA 4930449E01 gene	74864	4930449E01Rik	0	0.45991	0	0	2.46321	0
4930449E18Rik	0.53036	0.873835	-1.40419	RIKEN cDNA 4930449E18 gene	78120	4930449E18Rik	0.38226	0.485015	0	0.970679	1.23161	0
4930449I24Rik	0.233842	0.162277	-0.396119	RIKEN cDNA 4930449I24 gene	67410	4930449I24Rik	0.299475	0.284982	0.193519	3.88272	3.69482	2.50899
4930451G09Rik	-0.046763	0.27085	-0.224087	RIKEN cDNA 4930451G09 gene	74684	4930451G09Rik	1.5966	1.98979	1.41194	50.4753	70.2016	45.1617
4930451I11Rik	-0.678479	0.98692	-0.308442	RIKEN cDNA 4930451I11 gene	78118	4930451I11Rik	0.529714	1.68026	0.684595	1.94136	6.15803	2.50899
4930452A19Rik	0	0	0	RIKEN cDNA 4930452A19 gene	71092	4930452A19Rik	0	0	0	0	0	0
4930452B06Rik	0.159087	-0.181658	0.0225719	RIKEN cDNA 4930452B06 gene	74430	4930452B06Rik	10.6689	8.42452	9.70565	364.975	288.196	332.022
4930452G13Rik	0.623815	-0.0327102	-0.591105	RIKEN cDNA 4930452G13 gene	73989	4930452G13Rik	0.329487	0.209028	0.141942	3.88272	2.46321	1.67266
4930452N14Rik	0	0	0	RIKEN cDNA 4930452N14 gene	78112	4930452N14Rik	0	0	0	0	0	0
4930453H23Rik	0.344212	-0.172106	-0.172106	RIKEN cDNA 4930453H23 gene	100503481	4930453H23Rik	0.14303	0.0604927	0.0410779	2.91204	1.23161	0.836329
4930453L07Rik	-0.0428513	0.300624	-0.257773	RIKEN cDNA 4930453L07 gene	74688	4930453L07Rik	0.175403	0.222553	0.151126	2.91204	3.69482	2.50899
4930453N24Rik	-0.244103	0.315985	-0.0718813	RIKEN cDNA 4930453N24 gene	67609	4930453N24Rik	43.497	64.1302	49.0121	659.091	971.738	742.66
4930455B14Rik	0.48547	-0.756018	0.270548	RIKEN cDNA 4930455B14 gene	74859	4930455B14Rik	0.242422	0.102529	0.208869	2.91204	1.23161	2.50899
4930455C13Rik	0.266764	-0.342453	0.0756886	RIKEN cDNA 4930455C13 gene	73990	4930455C13Rik	5.33085	3.49465	4.66957	58.2407	38.1798	51.016
4930455D15Rik	-0.788021	1.17321	-0.385189	RIKEN cDNA 4930455D15 gene	75795	4930455D15Rik	0.0511494	0.389394	0.13221	0.970679	7.38965	2.50899
4930455F16Rik	0.258955	-0.302454	0.0434987	RIKEN cDNA 4930455F16 gene	76397	4930455F16Rik	0.147571	0	0.127099	0.970679	0	0.836329
4930455G09Rik	0.0137925	0.772302	-0.786095	RIKEN cDNA 4930455G09 gene	78917	4930455G09Rik	1.01613	1.71903	0.583659	5.82407	9.85285	3.34531
4930455H04Rik	-0.22942	0.458841	-0.22942	RIKEN cDNA 4930455H04 gene	74654	4930455H04Rik	0.063498	0.161134	0	0.970679	2.46321	0
4930455J16Rik	0.0281777	-0.578397	0.55022	RIKEN cDNA 4930455J16 gene	67585	4930455J16Rik	0.152264	0.0643979	0.218649	2.91204	1.23161	4.18164
4930456L15Rik	-0.196882	-0.490841	0.687723	RIKEN cDNA 4930456L15 gene	71650	4930456L15Rik	1.03004	0.840163	1.90172	13.5895	11.0845	25.0899
4930459C07Rik	-0.376185	-0.0327089	0.408894	RIKEN cDNA 4930459C07 gene	74881	4930459C07Rik	0.143927	0.182616	0.248013	1.94136	2.46321	3.34531
4930459L07Rik	0	0	0	RIKEN cDNA 4930459L07 gene	78163	4930459L07Rik	0	0	0	0	0	0
4930461G14Rik	0.882197	-0.441098	-0.441098	RIKEN cDNA 4930461G14 gene	74879	4930461G14Rik	0.250237	0	0	1.94136	0	0
4930463O16Rik	0	0	0	RIKEN cDNA 4930463O16 gene	75804	4930463O16Rik	0	0	0	0	0	0
4930465K10Rik	0.896656	0.240128	-1.13678	RIKEN cDNA 4930465K10 gene	67640	4930465K10Rik	0.40938	0.259712	0.0587863	5.82407	3.69482	0.836329
4930465M20Rik	-0.383165	0.766329	-0.383165	RIKEN cDNA 4930465M20 gene	74968	4930465M20Rik	0.0582793	0.221836	0	0.970679	3.69482	0
4930467D21Rik	0	0	0	RIKEN cDNA 4930467D21 gene	75814	4930467D21Rik	0	0	0.0223118	0	0	0.836329
4930467E23Rik	0	0	0	RIKEN cDNA 4930467E23 gene	626415	4930467E23Rik	0	0	0	0	0	0
4930467K11Rik	-0.104005	-0.577064	0.681069	RIKEN cDNA 4930467K11 gene	74928	4930467K11Rik	0.138805	0	0.239186	0.970679	0	1.67266
4930469G21Rik	-0.371149	0.635294	-0.264145	RIKEN cDNA 4930469G21 gene	100502590	4930469G21Rik	1.15406	2.31845	1.24291	11.6481	23.4005	12.5449
4930470H14Rik	-0.856934	0.421835	0.4351	RIKEN cDNA 4930470H14 gene	75815	4930470H14Rik	2.69097	6.52915	6.58946	55.3287	134.245	135.485
4930470O06Rik	-0.334145	0.668291	-0.334145	RIKEN cDNA 4930470O06 gene	75017	4930470O06Rik	0	0.200338	0	0	1.23161	0
4930470P17Rik	-0.376184	-0.0327048	0.408889	RIKEN cDNA 4930470P17 gene	67637	4930470P17Rik	0.121248	0.153841	0.208932	1.94136	2.46321	3.34531
4930471C04Rik	0.780103	-1.34528	0.56518	RIKEN cDNA 4930471C04 gene	78176	4930471C04Rik	0.43632	0	0.37593	3.88272	0	3.34531
4930471G03Rik	0.271008	-0.0375891	-0.233419	RIKEN cDNA 4930471G03 gene	74966	4930471G03Rik	10.2202	8.25206	7.20463	64.0648	51.7275	45.1617
4930471M09Rik	0	0	0	RIKEN cDNA 4930471M09 gene	75787	4930471M09Rik	0	0	0.0684754	0	0	0.836329
4930473A02Rik	0.378127	0.458568	-0.836695	RIKEN cDNA 4930473A02 gene	321014	4930473A02Rik	1.43822	1.52069	0.619623	23.2982	24.6342	10.0375
4930473O22Rik	-0.188581	-0.188581	0.377162	RIKEN cDNA 4930473O22 gene	75025	4930473O22Rik	0	0	0.148015	0	0	2.50899
4930474G06Rik	0	0	0	RIKEN cDNA 4930474G06 gene	320624	4930474G06Rik	0	0	0	0	0	0
4930474H20Rik	0	0	0	RIKEN cDNA 4930474H20 gene	74967	4930474H20Rik	0	0	0	0	0	0
4930474M22Rik	0.654852	-0.41671	-0.238142	RIKEN cDNA 4930474M22 gene	74917	4930474M22Rik	1.40757	0.669727	0.75797	7.76543	3.69482	4.18164
4930474N05Rik	-1.34514	0.583289	0.761854	RIKEN cDNA 4930474N05 gene	218921	4930474N05Rik	0.113532	0.43215	0.489089	0.970679	3.69482	4.18164
4930474N09Rik	0.261822	-0.308718	0.0468958	RIKEN cDNA 4930474N09 gene	67639	4930474N09Rik	0.148508	0.0942139	0.127953	1.94136	1.23161	1.67266
4930477N07Rik	-0.19887	-0.19887	0.397741	RIKEN cDNA 4930477N07 gene	74905	4930477N07Rik	0	0	0.151216	0	0	0.836329
4930478L05Rik	0	0	0	RIKEN cDNA 4930478L05 gene	75818	4930478L05Rik	0	0	0	0	0	0
4930478P22Rik	-0.00296281	-0.00296281	0.00592561	RIKEN cDNA 4930478P22 gene	74429	4930478P22Rik	0.077854	0.049391	0.100618	1.94136	1.23161	2.50899
4930479D17Rik	0.239815	-1.00167	0.761856	RIKEN cDNA 4930479D17 gene	74925	4930479D17Rik	0.403259	0.170553	0.579074	2.91204	1.23161	4.18164
4930480E11Rik	0	0	0	RIKEN cDNA 4930480E11 gene	74910	4930480E11Rik	0.0563277	0	0.0485315	0.970679	0	0.836329
4930480G23Rik	0	0	0	RIKEN cDNA 4930480G23 gene	74988	4930480G23Rik	0	0	0	0	0	0
4930480K15Rik	0	0	0	RIKEN cDNA 4930480K15 gene	78800	4930480K15Rik	0	0	0.0312048	0	0	0.836329
4930480K23Rik	0.250181	-0.278219	0.028038	RIKEN cDNA 4930480K23 gene	75016	4930480K23Rik	1.40713	0.975596	1.20632	37.8565	33.2534	40.1438
4930480M12Rik	0	0	0	RIKEN cDNA 4930480M12 gene	74930	4930480M12Rik	0	0	0	0	0	0
4930481A15Rik	0.056075	0.0846736	-0.140749	RIKEN cDNA 4930481A15 gene	74931	4930481A15Rik	7.92876	8.0875	6.9176	160.162	151.488	137.158
4930482G09Rik	0.485471	-0.756015	0.270544	RIKEN cDNA 4930482G09 gene	75001	4930482G09Rik	0.346579	0.146581	0.298609	2.91204	1.23161	2.50899
4930483J18Rik	0.505103	-0.473351	-0.0317524	RIKEN cDNA 4930483J18 gene	67638	4930483J18Rik	0.405396	0.205748	0.279428	4.85339	2.46321	3.34531
4930483K19Rik	0.0253554	-0.768672	0.743317	RIKEN cDNA 4930483K19 gene	74953	4930483K19Rik	0.768657	0.443309	1.26433	10.6775	6.15803	17.5629
4930483O08Rik	-0.0428504	-0.699372	0.742223	RIKEN cDNA 4930483O08 gene	74970	4930483O08Rik	0.174691	0.110825	0.301024	1.94136	1.23161	3.34531
4930484H19Rik	0	0	0	RIKEN cDNA 4930484H19 gene	75813	4930484H19Rik	0.046722	0	0	0.970679	0	0
4930486F22Rik	0.668156	-0.334078	-0.334078	RIKEN cDNA 4930486F22 gene	78170	4930486F22Rik	0.20031	0	0	0.970679	0	0
4930486I03Rik	0.388076	-1.0758	0.687728	RIKEN cDNA 4930486I03 gene	75028	4930486I03Rik	0.866834	0.314242	1.06694	6.79475	2.46321	8.36329
4930486L24Rik	-1.54013	1.71023	-0.170098	RIKEN cDNA 4930486L24 gene	214639	4930486L24Rik	0.123526	1.17548	0.319286	1.94136	18.4741	5.01797
4930487D11Rik	0	0	0	RIKEN cDNA 4930487D11 gene	78172	4930487D11Rik	0	0	0	0	0	0
[truncated: 23,389 more rows]
