# Supplementary material for: Multiple ageing effects on testicular/epididymal germ cells lead to decreased male fertility in mice
Source: Commun Biol. 2024 Jan 4;7:16. doi: 10.1038/s42003-023-05685-2 (PMC10766604; doi:10.1038/s42003-023-05685-2)
Supplement: Supplementary file 7 — Supplementary Data 4 [file 42003_2023_5685_MOESM7_ESM.xlsx]

## Sheet: Fig. 1c
Figure 1c	Pup numbers per litter
	Age of males	2-4 months	4-6 months	6-8 months	8-10 months	10-12 months	12-14 months	14-16 months	16-18 months	18-20 months	20-22 months	22-24 months
	Individual males	8	6	8.8	9.3	6.3	2	5.8	7	5	6.7	6.5
		7.7	8.5	6.8	6.7	8.3	4.7	7.2	7.3	8	7	5
		10.3	8.5	7.3	4.8	9.2	7.6	5.5	5.6	5.8	7	5
		8	5.4	9	8.7	6	6	7	6.8	5.5	6	6
		7.8	6.5	6.8	7	7	6.3	4.8	7.6	6.5	7	4

## Sheet: Fig. 1e
Figure 1e	Days between births
	Age of males	2-4 months	12-14 months	22-24 months
	Individual females	30	19	30
		28	28	40
		21	40	22
		20	42	25
		32	20	34
		20	20	42
		32	20	20
		20	22	26
		22	25	24
		21	21	21
		20	30
			21

## Sheet: Fig. 1f
Figure 1f	Serum testosterone conc. (ng / ml)
	Age of males	2 months	24 months
	Individual males	16.94	3
		4.98	4.48
		3.8	5.1
		3.28	6.58
		5.08	6.72
		5.56	5.84
		4.8	6.2
		10.4	5.5
		3.78	15.32
		4.28	4.24
		3.3	5.4
			4.74

## Sheet: Fig. 1g
Figure 1g	Testicular testosterone conc. (ng / g of testis)
	Age of males	2 months	24 months
	Individual males	118.56	241.24
		48.25	49.98
		72.39	31.89
		110.31	54.59
		61.55	75.34

## Sheet: Fig. 2b
Figure 2b	Body weight (g)
	Age of males	2 months	6 months	12 months	18 months	24 months
	Individual males	24	30.7	34.5	35.1	31.8
		25.4	33.3	34.2	38	34.5
		26.2	33.3	34	40.5	31.8
		24.1	31	36.7	42.8	36.1
		24.3	33.2	35.6	38.1	31.9
						33
						33.5

## Sheet: Fig. 2c
Figure 2c	Testis weight (mg)
	Age of males	2 months	6 months	12 months	18 months	24 months
	Individual testes	100.3	114.8	110.9	98.4	100
		97.6	99.1	108.7	95.8	101.1
		90.5	103.1	106.8	94.1	101.6
		100.2	111.1	98.6	108	101
		92.3	109.6	98.1	117.3	94.7
		89.5	103.3	123.1	111.3	99.6
		90.8	100.4	118.8	115.6	96.9
		95	103.3	79.1	113.3	105.9
		90.8	99.4	79.3	105.4	112.4
						104.7
						87.5
						65.4
						97.4
						99.3

## Sheet: Fig. 2d
Figure 2d	Testis weight per body weight (%)
	Age of males	2 months	6 months	12 months	18 months	24 months
	Individual testes	0.418	0.374	0.321	0.28	0.314
		0.384	0.298	0.318	0.252	0.318
		0.356	0.31	0.312	0.248	0.294
		0.382	0.334	0.29	0.267	0.293
		0.352	0.329	0.289	0.29	0.298
		0.371	0.333	0.335	0.26	0.313
		0.377	0.324	0.324	0.27	0.268
		0.391	0.311	0.222	0.297	0.293
		0.374	0.299	0.223	0.277	0.352
						0.328
						0.265
						0.198
						0.291
						0.296

## Sheet: Fig. 2f
Figure 2f	Germ cell-depleted tubules per total tubules (%)
	Age of males	2 months	24 months
	Individual males	0	9
		0	5.8
		0.9	6.9
		0	12.4
		0	8.1

## Sheet: Fig. 2h
Figure 2h	Stage IX-X tubules with aligned spermatozoa per total tubules (%)
	Age of males	2 months	24 months
	Individual males	1.2	6.2
		0.6	3.5
		0.9	6.9
		1.4	8.3
		2.2	4

## Sheet: Fig. 2i
Figure 2i	Stage IX-X tubules with aligned spermatozoa per total stage X-IXtubules (%)
	Age of males	2 months	24 months
	Individual males	8	37.5
		3.7	37.5
		9.5	45
		13.6	73.7
		15.6	18.5

[truncated: 25 more sheets: Fig. 2k, Fig. 3b, Fig. 3c, Fig. 3e, Fig. 3f, Fig. 3h, Fig. 4b, Fig. 4d, Fig. 6b, Fig. 6e, Fig. 6f, Fig. 7a, Fig. 7b, Fig. 7c, Fig. 7e, Fig. 7g, Fig. 7h, Fig. 7i, Fig. 8d, Fig. S1b …]
